# Supplementary material for: How Fast Is Your Body Motion? Determining a Sufficient Frame Rate for an Optical Motion Tracking System Using Passive Markers
Source: PLoS One. 2016 Mar 11;11(3):e0150993. doi: 10.1371/journal.pone.0150993 (PMC4788418; doi:10.1371/journal.pone.0150993)
Supplement: S1 Dataset — Velocity data used in Fig 3 are extracted from Qualisys Track Manager (QTM) software with MAT file format (Total 4 files included). (ZIP) [file pone.0150993.s001.zip]

Archive with 5 entries (4 files):
- S1_Dataset/
- S1_Dataset/Vel_180deg_20Hz.mat
- S1_Dataset/Vel_180deg_40Hz.mat
- S1_Dataset/Vel_180deg_60Hz.mat
- S1_Dataset/Vel_180deg_78Hz.mat
