# Supplementary material for: How Fast Is Your Body Motion? Determining a Sufficient Frame Rate for an Optical Motion Tracking System Using Passive Markers
Source: PLoS One. 2016 Mar 11;11(3):e0150993. doi: 10.1371/journal.pone.0150993 (PMC4788418; doi:10.1371/journal.pone.0150993)
Supplement: S2 Dataset — Trajectory data used in Fig 4 are extracted from Qualisys Track Manager (QTM) software with TSV file format with standard mocap data structure (Total 6 files included). (ZIP) [file pone.0150993.s002.zip]

Archive with 10 entries (7 files):
- S2_Dataset/
- S2_Dataset/Traj_120deg_100Hz.tsv
- S2_Dataset/Traj_120deg_99Hz.tsv
- __MACOSX/
- __MACOSX/S2_Dataset/
- __MACOSX/S2_Dataset/._Traj_120deg_99Hz.tsv
- S2_Dataset/Traj_180deg_77Hz.tsv
- S2_Dataset/Traj_180deg_78Hz.tsv
- S2_Dataset/Traj_60deg_162Hz.tsv
- S2_Dataset/Traj_60deg_163Hz.tsv
