# Supplementary material for: How Fast Is Your Body Motion? Determining a Sufficient Frame Rate for an Optical Motion Tracking System Using Passive Markers
Source: PLoS One. 2016 Mar 11;11(3):e0150993. doi: 10.1371/journal.pone.0150993 (PMC4788418; doi:10.1371/journal.pone.0150993)
Supplement: S2 Dataset — Trajectory data used in Fig 4 are extracted from Qualisys Track Manager (QTM) software with TSV file format with standard mocap data structure (Total 6 files included). (ZIP) [file pone.0150993.s002.zip › S2_Dataset/Traj_120deg_100Hz.tsv]

NO_OF_FRAMES	1000
NO_OF_CAMERAS	9
NO_OF_MARKERS	4
FREQUENCY	100
NO_OF_ANALOG	0
ANALOG_FREQUENCY	0
DESCRIPTION	--
TIME_STAMP	2015-04-03, 13:29:11	167410.37636648
DATA_INCLUDED	3D
MARKER_NAMES	IND	R0	R120	R240
138.142	111.818	227.289	124.845	101.045	146.421	93.038	82.164	148.259	93.949	119.087	148.443
138.032	111.860	227.444	124.714	100.820	146.881	93.033	82.165	148.262	94.082	119.104	148.562
138.028	111.862	227.446	124.836	101.050	146.432	93.035	82.164	148.266	94.080	119.107	148.560
138.029	111.863	227.444	124.843	101.063	146.446	93.037	82.162	148.267	94.081	119.106	148.560
138.033	111.859	227.444	124.708	100.816	146.881	93.034	82.166	148.259	94.082	119.108	148.557
138.032	111.817	227.891	124.636	100.908	146.912	93.034	82.166	148.259	94.082	119.106	148.560
137.947	111.725	227.732	124.710	100.819	146.891	93.035	82.163	148.269	94.082	119.106	148.560
138.032	111.858	227.449	124.708	100.817	146.888	93.034	82.163	148.264	94.082	119.107	148.563
137.866	111.882	227.227	124.331	100.930	146.597	92.879	82.099	148.043	93.888	119.054	148.257
137.843	111.877	227.209	124.424	100.770	146.498	92.853	82.095	148.022	93.851	119.041	148.230
137.717	111.700	227.664	124.558	101.050	145.728	92.834	82.084	148.003	93.825	119.034	148.196
137.861	111.917	227.253	124.378	100.766	146.467	92.819	82.076	147.993	93.813	119.025	148.180
137.797	111.871	227.165	124.348	100.740	146.429	92.803	82.068	147.977	93.795	119.017	148.160
137.687	111.697	227.642	124.491	101.013	145.642	92.790	82.075	147.962	93.781	119.013	148.142
137.778	111.864	227.152	124.331	100.728	146.399	92.788	82.064	147.956	93.772	119.005	148.136
137.769	111.863	227.145	124.468	101.004	145.625	92.773	82.054	147.953	93.759	118.998	148.128
137.667	111.692	227.624	124.305	100.708	146.366	92.765	82.049	147.942	93.750	118.992	148.119
137.759	111.856	227.136	124.295	100.714	146.367	92.760	82.049	147.932	93.679	118.978	148.057
137.660	111.693	227.622	124.437	100.989	145.594	92.755	82.054	147.932	93.736	118.988	148.099
137.750	111.854	227.131	124.278	100.705	146.354	92.754	82.048	147.929	93.732	118.985	148.096
137.747	111.853	227.116	124.417	100.976	145.575	92.754	82.043	147.922	93.663	118.969	148.040
137.745	111.848	227.119	124.268	100.701	146.336	92.741	82.040	147.919	93.720	118.978	148.083
137.647	111.688	227.612	124.254	100.689	146.324	92.731	82.042	147.916	93.714	118.975	148.076
137.733	111.850	227.116	124.255	100.686	146.324	92.732	82.035	147.915	93.655	118.963	148.030
137.734	111.846	227.109	124.072	100.902	146.370	92.732	82.030	147.907	93.703	118.973	148.065
137.726	111.849	227.101	124.382	100.960	145.527	92.725	82.033	147.903	93.700	118.969	148.059
137.724	111.848	227.104	124.237	100.684	146.303	92.725	82.035	147.902	93.695	118.966	148.063
137.633	111.686	227.606	124.370	100.953	145.525	92.723	82.033	147.899	93.692	118.966	148.054
137.723	111.843	227.098	124.231	100.676	146.298	92.719	82.033	147.895	93.692	118.960	148.050
137.720	111.840	227.097	124.093	100.810	146.380	92.717	82.033	147.888	93.685	118.963	148.046
137.714	111.842	227.096	124.222	100.669	146.283	92.711	82.026	147.890	93.682	118.961	148.044
137.711	111.844	227.096	124.356	100.945	145.504	92.709	82.027	147.884	93.678	118.960	148.041
137.713	111.839	227.090	124.215	100.673	146.279	92.703	82.023	147.885	93.677	118.957	148.038
137.707	111.844	227.086	124.347	100.945	145.489	92.704	82.026	147.872	93.675	118.958	148.033
137.710	111.838	227.088	124.211	100.664	146.279	92.704	82.026	147.881	93.670	118.957	148.033
137.705	111.833	227.089	124.339	100.940	145.492	92.700	82.020	147.885	93.667	118.952	148.033
137.702	111.841	227.087	124.340	100.951	145.509	92.697	82.021	147.876	93.666	118.950	148.031
137.707	111.836	227.084	124.332	100.925	145.487	92.696	82.022	147.871	93.663	118.951	148.023
137.702	111.838	227.084	124.337	100.950	145.510	92.695	82.018	147.880	93.662	118.947	148.018
137.701	111.840	227.082	124.197	100.659	146.265	92.694	82.019	147.875	93.662	118.946	148.022
137.699	111.838	227.084	124.202	100.679	146.285	92.693	82.021	147.872	93.612	118.937	147.977
137.622	111.674	227.582	124.315	100.926	145.477	92.690	82.018	147.869	93.611	118.937	147.975
137.701	111.834	227.079	124.191	100.655	146.254	92.694	82.022	147.866	93.656	118.943	148.011
137.623	111.674	227.573	124.316	100.922	145.476	92.688	82.018	147.863	93.653	118.944	148.012
137.699	111.831	227.078	124.193	100.647	146.253	92.692	82.011	147.870	93.651	118.947	148.014
137.616	111.679	227.576	124.187	100.645	146.250	92.687	82.015	147.868	93.651	118.942	148.010
137.699	111.832	227.075	124.187	100.652	146.245	92.685	82.024	147.866	93.650	118.943	148.010
137.693	111.837	227.074	124.193	100.673	146.266	92.684	82.016	147.859	93.652	118.944	148.013
137.690	111.836	227.075	124.306	100.919	145.469	92.682	82.014	147.862	93.653	118.945	148.007
137.618	111.674	227.571	124.182	100.647	146.240	92.681	82.014	147.861	93.647	118.940	148.009
137.688	111.836	227.074	124.307	100.911	145.465	92.679	82.012	147.865	93.645	118.937	148.010
137.611	111.675	227.568	124.302	100.915	145.461	92.681	82.013	147.863	93.597	118.933	147.968
137.686	111.831	227.065	124.179	100.645	146.241	92.682	82.015	147.862	93.643	118.938	148.002
137.687	111.833	227.069	124.177	100.644	146.239	92.678	82.013	147.859	93.604	118.928	147.970
137.611	111.678	227.564	124.174	100.646	146.240	92.683	82.017	147.860	93.639	118.937	148.006
137.692	111.832	227.068	124.292	100.917	145.464	92.684	82.016	147.862	93.641	118.935	148.000
137.689	111.828	227.068	124.295	100.911	145.461	92.679	82.015	147.858	93.596	118.925	147.963
137.685	111.833	227.063	124.172	100.643	146.237	92.675	82.010	147.853	93.639	118.932	148.003
137.683	111.831	227.070	124.003	100.830	146.267	92.677	82.015	147.856	93.640	118.933	148.002
137.681	111.829	227.062	124.173	100.646	146.235	92.674	82.015	147.857	93.635	118.934	147.994
137.687	111.828	227.062	124.289	100.906	145.446	92.673	82.009	147.855	93.592	118.925	147.963
137.685	111.829	227.058	124.170	100.644	146.233	92.669	82.014	147.855	93.640	118.937	147.994
137.609	111.672	227.558	124.007	100.819	146.264	92.674	82.013	147.853	93.634	118.932	147.995
137.606	111.676	227.563	124.165	100.640	146.230	92.670	82.007	147.858	93.594	118.921	147.965
137.681	111.832	227.068	124.283	100.906	145.454	92.670	82.008	147.853	93.631	118.930	147.996
137.610	111.668	227.558	124.282	100.904	145.455	92.673	82.010	147.844	93.631	118.931	147.989
137.609	111.676	227.558	124.165	100.634	146.222	92.673	82.012	147.854	93.631	118.939	147.991
137.681	111.832	227.063	124.280	100.908	145.454	92.668	82.007	147.856	93.633	118.930	147.996
137.608	111.676	227.552	124.280	100.902	145.457	92.670	82.010	147.851	93.631	118.929	147.990
137.608	111.677	227.553	124.164	100.633	146.218	92.671	82.014	147.847	93.630	118.931	147.984
137.683	111.824	227.064	124.167	100.641	146.224	92.677	82.009	147.852	93.629	118.929	147.988
137.675	111.827	227.065	124.164	100.633	146.225	92.664	82.008	147.853	93.588	118.918	147.962
137.606	111.675	227.559	124.166	100.653	146.244	92.667	82.008	147.851	93.629	118.928	147.988
137.678	111.832	227.059	124.273	100.907	145.453	92.668	82.004	147.848	93.623	118.933	147.985
137.677	111.832	227.059	124.159	100.635	146.213	92.669	82.013	147.844	93.623	118.932	147.985
137.677	111.831	227.060	124.274	100.896	145.449	92.671	82.012	147.851	93.587	118.920	147.959
137.679	111.826	227.062	124.162	100.627	146.218	92.665	82.015	147.849	93.589	118.914	147.953
137.680	111.822	227.064	124.156	100.629	146.217	92.670	82.002	147.853	93.585	118.918	147.954
137.681	111.825	227.059	124.163	100.656	146.240	92.669	82.012	147.847	93.625	118.926	147.987
137.608	111.675	227.550	124.266	100.893	145.443	92.663	82.016	147.841	93.624	118.925	147.982
137.674	111.831	227.056	124.155	100.632	146.217	92.661	82.006	147.849	93.625	118.926	147.979
137.677	111.827	227.056	124.271	100.889	145.444	92.662	82.005	147.846	93.621	118.925	147.980
137.673	111.829	227.059	124.267	100.896	145.443	92.667	82.011	147.846	93.624	118.929	147.988
137.611	111.668	227.550	124.204	100.789	145.779	92.664	82.009	147.840	93.627	118.928	147.985
137.634	111.691	227.586	124.153	100.626	146.217	92.664	82.006	147.846	93.617	118.929	147.978
137.676	111.826	227.055	124.156	100.633	146.216	92.659	82.005	147.847	93.581	118.915	147.955
137.673	111.828	227.060	124.276	100.908	145.468	92.659	82.006	147.842	93.620	118.928	147.980
137.672	111.827	227.055	124.154	100.623	146.208	92.656	82.009	147.844	93.615	118.926	147.981
137.605	111.674	227.547	124.258	100.892	145.448	92.659	82.003	147.848	93.579	118.915	147.946
137.678	111.826	227.059	124.155	100.623	146.212	92.654	82.010	147.841	93.620	118.922	147.978
137.675	111.822	227.054	124.261	100.891	145.436	92.665	82.008	147.840	93.618	118.922	147.975
137.675	111.825	227.053	124.152	100.631	146.210	92.660	82.008	147.846	93.617	118.921	147.979
137.604	111.673	227.549	124.149	100.627	146.209	92.657	82.008	147.847	93.621	118.922	147.977
137.674	111.825	227.053	124.258	100.887	145.443	92.657	82.006	147.835	93.616	118.922	147.974
137.603	111.673	227.546	124.149	100.627	146.204	92.656	82.005	147.840	93.621	118.924	147.977
137.670	111.829	227.052	124.256	100.889	145.443	92.662	82.010	147.842	93.617	118.919	147.980
137.670	111.828	227.056	124.149	100.625	146.200	92.664	82.008	147.844	93.616	118.921	147.973
137.671	111.827	227.049	124.149	100.621	146.205	92.662	82.009	147.841	93.619	118.923	147.969
137.669	111.826	227.052	124.251	100.893	145.440	92.658	82.003	147.836	93.614	118.920	147.972
137.606	111.668	227.546	124.253	100.886	145.428	92.653	82.008	147.840	93.578	118.913	147.947
137.667	111.823	227.049	124.150	100.627	146.207	92.656	82.004	147.841	93.616	118.919	147.974
137.607	111.669	227.541	124.149	100.627	146.206	92.654	82.004	147.838	93.576	118.911	147.944
137.605	111.675	227.539	124.254	100.893	145.444	92.659	82.005	147.836	93.616	118.921	147.972
137.671	111.827	227.053	124.258	100.890	145.442	92.657	82.013	147.840	93.616	118.919	147.976
137.669	111.825	227.052	124.256	100.880	145.446	92.662	82.008	147.842	93.615	118.919	147.976
137.670	111.826	227.057	124.150	100.617	146.196	92.656	82.004	147.843	93.614	118.916	147.977
137.668	111.828	227.050	124.148	100.615	146.200	92.656	82.005	147.838	93.618	118.917	147.970
137.672	111.823	227.052	124.141	100.625	146.194	92.659	82.008	147.839	93.615	118.919	147.970
137.671	111.824	227.050	124.144	100.624	146.193	92.657	82.005	147.835	93.576	118.910	147.937
137.605	111.673	227.543	124.249	100.881	145.437	92.659	82.008	147.838	93.608	118.921	147.969
137.673	111.824	227.050	124.146	100.617	146.196	92.659	82.006	147.844	93.612	118.916	147.970
137.670	111.827	227.046	124.247	100.882	145.440	92.655	82.003	147.838	93.614	118.916	147.975
137.671	111.825	227.052	124.142	100.618	146.196	92.651	82.001	147.841	93.613	118.916	147.974
137.693	111.844	227.086	124.141	100.620	146.199	92.653	82.008	147.835	93.576	118.912	147.940
137.667	111.819	227.049	124.251	100.874	145.428	92.650	82.002	147.839	93.575	118.911	147.939
137.606	111.667	227.531	124.144	100.623	146.190	92.654	82.006	147.835	93.613	118.916	147.968
137.667	111.825	227.047	124.246	100.879	145.436	92.654	82.003	147.837	93.612	118.919	147.962
137.691	111.844	227.082	124.251	100.885	145.442	92.657	81.995	147.838	93.611	118.917	147.966
137.667	111.826	227.050	124.144	100.614	146.197	92.653	82.001	147.841	93.613	118.915	147.968
137.605	111.672	227.539	123.981	100.785	146.251	92.653	82.001	147.841	93.607	118.914	147.968
137.601	111.671	227.538	124.140	100.617	146.189	92.651	82.004	147.834	93.574	118.910	147.940
137.669	111.827	227.050	124.144	100.621	146.200	92.650	82.008	147.831	93.608	118.920	147.967
137.671	111.824	227.048	124.242	100.879	145.438	92.647	82.008	147.833	93.610	118.916	147.965
137.607	111.670	227.532	124.247	100.880	145.437	92.655	82.007	147.835	93.610	118.916	147.964
137.667	111.827	227.051	124.142	100.621	146.197	92.655	82.007	147.835	93.615	118.918	147.968
137.668	111.824	227.050	124.242	100.876	145.436	92.652	82.005	147.829	93.607	118.919	147.966
137.692	111.755	227.054	124.187	100.736	145.768	92.612	82.028	147.834	93.622	118.910	147.909
137.789	111.633	227.085	124.154	100.631	145.725	92.536	82.072	147.840	93.718	118.966	147.915
137.851	111.441	227.048	124.155	100.377	146.227	92.451	82.113	147.856	93.831	119.028	147.918
137.930	111.257	227.044	124.152	100.240	146.206	92.355	82.173	147.870	93.984	119.124	147.961
138.028	111.018	227.022	124.145	100.063	146.174	92.269	82.208	147.884	94.107	119.185	147.905
138.142	110.756	227.015	124.114	99.869	146.132	92.195	82.217	147.896	94.284	119.276	147.901
138.261	110.454	227.022	124.153	99.702	146.178	92.116	82.221	147.911	94.482	119.377	147.880
138.411	110.077	226.986	124.151	99.460	146.189	92.025	82.221	147.949	94.735	119.507	147.878
138.591	109.654	226.966	124.141	99.146	146.156	91.794	82.185	148.444	95.030	119.646	147.864
138.789	109.162	226.984	124.103	98.806	146.115	91.525	82.459	148.300	95.364	119.804	147.836
138.944	108.487	226.840	124.332	98.106	146.201	90.689	83.504	147.966	95.745	119.978	147.808
139.164	107.910	226.912	124.312	97.688	146.235	90.325	83.833	148.008	96.196	120.170	147.807
139.410	107.198	226.925	124.018	97.523	146.146	89.319	84.802	148.292	96.715	120.398	147.824
139.601	106.387	226.855	123.933	96.992	146.112	88.974	85.242	148.098	97.230	120.558	147.750
139.806	105.540	226.845	123.874	96.468	146.144	88.802	85.337	148.101	97.816	120.757	147.727
140.014	104.644	226.844	123.750	95.866	146.118	88.524	85.633	148.095	98.439	120.939	147.691
140.205	103.665	226.806	123.654	95.287	146.135	88.184	86.051	148.149	99.065	121.033	148.133
140.337	102.670	226.789	123.514	94.626	146.129	87.761	86.529	148.144	99.769	121.285	147.633
140.441	101.637	226.759	123.373	93.958	146.145	87.328	87.089	148.192	100.480	121.412	147.590
140.520	100.587	226.716	123.305	93.266	146.192	86.925	87.664	148.225	101.185	121.539	147.545
140.566	99.514	226.681	123.171	92.504	146.136	86.507	88.262	148.250	101.939	121.642	147.512
140.564	98.422	226.686	123.069	91.724	146.126	86.102	88.918	148.278	102.755	121.752	147.527
140.534	97.284	226.671	122.818	90.614	146.951	85.693	89.622	148.313	103.526	121.764	147.434
140.441	96.081	226.675	122.671	89.854	146.807	85.321	90.371	148.364	104.398	121.803	147.433
140.336	94.805	226.660	122.361	89.076	146.698	84.932	91.173	148.381	105.213	121.705	147.346
140.101	93.308	226.528	121.417	89.167	146.225	84.644	91.947	148.422	105.819	121.330	147.097
139.928	92.132	226.123	120.911	88.416	146.221	84.289	92.893	148.472	106.533	121.150	147.153
139.498	90.483	226.687	119.904	88.599	147.206	83.979	93.894	148.512	108.240	121.477	147.172
139.008	88.955	226.705	118.727	87.786	146.709	83.612	95.109	148.510	109.727	121.577	147.351
138.424	87.338	226.657	118.282	87.328	145.576	83.384	96.234	148.538	111.004	121.367	147.270
137.748	85.770	226.694	117.547	86.145	146.425	83.213	97.412	148.544	111.876	120.753	147.097
136.993	84.165	226.677	116.894	85.163	146.431	83.104	98.629	148.587	112.918	120.211	146.960
136.087	82.573	226.709	116.167	84.252	146.478	83.071	99.914	148.617	114.086	119.675	146.883
135.062	80.986	226.791	115.235	83.488	146.517	83.104	101.228	148.615	115.269	119.069	146.820
133.850	79.340	226.810	114.157	82.832	146.549	83.228	102.594	148.634	116.537	118.253	146.775
132.500	77.723	226.841	112.990	82.219	146.624	83.464	104.021	148.645	117.670	117.518	146.637
131.003	76.175	226.947	111.741	81.671	146.692	83.791	105.483	148.659	118.618	116.508	146.364
129.284	74.598	226.965	110.423	81.216	146.800	84.248	106.970	148.645	120.020	115.489	146.481
127.395	73.155	227.098	108.958	80.819	146.855	84.598	108.266	148.523	121.169	114.263	146.407
125.309	71.770	227.156	107.421	80.749	147.249	85.669	110.247	148.786	122.191	112.782	146.176
123.038	70.531	227.269	105.851	80.375	147.074	86.884	112.029	148.837	123.026	111.328	146.015
120.537	69.441	227.402	104.099	80.300	147.151	87.580	113.147	148.587	124.160	109.744	146.127
117.902	68.557	227.555	102.173	80.273	147.175	88.801	114.600	148.529	124.909	107.952	146.026
115.141	67.893	227.691	99.997	80.766	147.967	90.204	115.980	148.464	125.382	106.033	145.805
112.243	67.455	227.842	98.099	80.931	147.724	91.780	117.263	148.401	126.064	104.081	145.909
109.021	67.232	227.825	97.085	82.074	147.865	93.554	118.510	148.433	126.134	101.957	145.689
106.134	67.432	228.174	95.791	83.682	148.554	95.385	119.397	148.238	126.290	99.810	145.656
102.946	67.931	228.344	93.724	84.040	148.179	97.432	120.233	148.122	126.393	97.543	145.834
99.749	68.761	228.524	92.117	85.182	148.079	99.647	120.885	148.068	125.974	95.277	145.828
96.569	69.949	228.714	90.459	86.482	148.107	101.950	121.298	147.958	125.317	93.045	145.840
93.437	71.549	228.916	89.040	88.146	148.253	104.350	121.459	147.831	124.396	90.814	145.807
90.444	73.352	228.970	87.794	89.981	148.331	106.766	121.359	147.691	123.211	88.647	145.833
87.656	75.699	229.156	86.744	92.023	148.435	109.196	120.993	147.540	121.781	86.560	145.878
85.151	78.532	229.491	85.737	94.156	148.372	111.494	120.229	147.208	120.087	84.608	145.978
82.844	81.601	229.631	85.339	96.517	148.581	114.116	119.278	147.249	118.065	82.818	146.039
80.919	84.994	229.794	85.066	98.969	148.660	116.435	117.948	147.093	115.787	81.248	146.111
79.412	88.695	229.917	85.125	101.457	148.654	118.628	116.306	146.938	113.299	79.952	146.210
78.397	92.655	230.032	85.336	103.924	148.541	120.458	114.277	146.612	110.653	79.000	146.363
77.904	96.805	230.128	86.104	106.361	148.533	122.316	111.979	146.520	107.819	78.352	146.494
77.920	101.105	230.201	87.320	108.866	148.683	123.805	109.567	146.466	104.877	78.089	146.650
78.547	105.410	230.206	88.750	111.165	148.709	124.773	106.803	146.238	101.867	78.242	146.808
79.862	109.684	230.211	90.364	113.423	148.472	125.735	103.905	146.305	98.814	78.860	146.994
81.765	113.804	230.168	92.556	115.302	148.524	126.081	100.815	146.227	95.818	79.932	147.180
84.316	117.684	230.101	94.810	116.965	148.218	125.960	97.604	146.179	93.607	81.493	147.738
87.461	121.167	229.989	97.510	118.221	148.112	125.409	94.407	146.222	89.948	83.141	147.515
91.187	124.220	229.838	100.380	119.046	147.939	124.289	91.309	146.188	87.937	85.757	147.681
95.412	126.697	229.644	103.432	119.462	147.772	122.680	88.344	146.220	85.924	88.510	147.852
100.098	128.538	229.419	106.562	119.377	147.564	120.610	85.619	146.306	84.305	91.665	147.986
105.062	129.621	229.161	109.658	118.843	147.378	118.393	83.236	146.638	83.233	95.018	148.102
110.235	129.870	228.881	112.714	117.764	147.219	115.028	81.148	146.537	82.724	98.576	148.180
115.470	129.275	228.585	115.789	116.250	147.101	111.883	79.702	146.694	82.833	102.261	148.243
120.601	127.751	228.286	118.349	114.063	146.910	108.581	78.761	147.025	83.917	105.427	148.257
125.486	125.364	227.963	120.001	111.178	146.635	104.618	78.395	147.098	84.197	110.074	148.734
129.951	122.127	227.710	121.998	108.404	146.507	100.813	78.728	147.312	86.972	112.923	147.624
133.776	118.049	227.394	123.436	105.203	146.405	97.071	79.794	147.523	89.428	115.757	148.097
136.875	113.252	227.137	124.063	101.680	146.249	93.539	81.471	147.751	92.540	118.245	147.955
139.092	107.908	226.932	124.305	97.717	146.222	90.350	83.782	147.978	96.130	120.142	147.809
140.349	102.153	226.795	123.482	94.348	146.173	87.565	86.750	148.149	100.092	121.352	147.657
140.414	96.167	226.689	122.300	90.697	146.178	85.427	90.154	148.315	104.237	121.763	147.402
139.373	90.200	226.671	119.828	88.272	146.988	83.919	94.029	148.482	108.505	121.525	147.280
137.155	84.478	226.679	117.018	85.386	146.409	83.101	98.327	148.546	112.425	120.268	146.811
133.774	79.205	226.792	114.115	82.793	146.545	83.217	102.619	148.608	116.521	118.284	146.732
129.402	74.658	226.959	110.505	81.228	146.768	84.188	106.843	148.645	119.687	115.523	146.312
124.088	71.057	227.230	106.606	80.416	146.982	86.584	111.544	149.073	122.768	112.121	146.273
118.052	68.561	227.537	102.307	80.268	147.164	88.698	114.509	148.546	124.877	108.103	146.082
111.580	67.360	227.862	98.497	81.571	147.791	92.206	117.674	148.561	126.170	103.707	145.959
104.860	67.522	228.210	95.302	83.280	147.346	96.110	119.712	148.195	126.255	98.970	145.693
98.280	69.156	228.575	91.342	85.680	148.052	100.576	121.050	147.968	125.710	94.288	145.842
92.087	72.274	228.961	88.464	88.865	148.240	105.344	121.437	147.779	123.937	89.911	145.858
86.643	76.535	229.189	86.382	92.766	148.435	109.957	120.797	147.449	121.224	85.876	145.931
82.326	82.227	229.634	85.243	96.994	148.561	114.568	119.027	147.212	117.621	82.474	146.070
79.328	88.726	229.938	85.096	101.471	148.635	118.626	116.299	146.941	113.279	79.946	146.223
77.872	95.811	230.090	86.088	105.845	148.677	121.998	112.629	146.696	108.492	78.476	146.473
78.038	103.192	230.195	87.888	110.036	148.618	124.470	108.424	145.977	103.422	78.112	146.736
79.994	110.379	230.166	90.779	113.695	148.599	125.783	103.425	146.283	98.321	78.997	147.001
83.667	116.971	230.087	94.446	116.615	148.403	125.997	98.254	146.196	94.056	81.048	147.752
88.837	122.545	229.892	98.819	118.551	148.194	124.984	93.110	146.204	89.162	84.254	147.559
95.277	126.730	229.618	103.391	119.465	147.750	122.691	88.373	146.238	85.927	88.491	147.846
102.681	129.279	229.256	108.229	119.158	147.431	119.292	84.275	146.385	83.643	93.465	148.043
110.560	129.941	228.837	112.927	117.669	147.191	114.813	81.047	146.553	82.711	98.860	148.196
118.390	128.603	228.383	116.994	114.954	146.895	109.861	79.076	146.809	83.201	104.314	148.241
125.746	125.269	227.944	120.117	111.014	146.615	104.364	78.403	147.126	84.831	109.801	148.341
132.025	120.134	227.484	122.877	106.805	146.462	98.809	79.208	147.435	88.148	114.436	148.142
136.804	113.440	227.130	124.017	101.738	146.202	93.606	81.436	147.757	92.459	118.210	147.939
139.718	105.686	226.850	123.846	96.518	146.096	88.799	85.331	148.079	97.682	120.723	147.702
140.500	97.312	226.670	121.757	92.236	146.172	85.685	89.604	148.293	103.485	121.753	147.414
139.004	88.980	226.668	118.862	88.091	145.780	83.598	95.070	148.484	110.155	121.889	147.404
135.249	81.313	226.793	115.416	83.617	146.508	83.069	100.952	148.600	115.011	119.193	146.813
129.527	74.809	226.979	110.572	81.258	146.784	84.165	106.767	148.649	119.622	115.590	146.296
122.152	70.146	227.352	105.220	80.318	147.076	87.030	112.347	148.675	123.571	110.817	146.184
113.688	67.649	227.773	98.980	79.827	146.284	90.936	116.634	148.412	125.828	105.088	145.936
104.788	67.589	228.212	95.269	83.283	147.327	96.198	119.762	148.178	126.251	98.874	145.683
96.138	70.130	228.735	90.246	86.670	148.105	102.207	121.319	147.910	125.190	92.750	145.775
88.498	75.055	229.234	87.022	91.382	148.400	108.442	121.126	147.566	122.237	87.193	145.878
82.527	82.015	229.629	85.290	96.843	148.608	114.396	119.120	147.202	117.775	82.594	146.052
78.818	90.507	229.960	85.088	102.650	148.610	119.540	115.458	146.858	112.103	79.472	146.292
77.522	100.344	229.938	86.912	108.149	148.656	123.417	110.386	146.562	105.757	78.133	146.591
79.550	109.069	230.181	90.056	113.120	148.479	125.610	104.364	146.273	99.261	78.738	146.954
84.068	117.479	230.086	94.634	116.890	148.223	125.990	97.853	146.205	93.766	81.339	147.758
90.931	124.146	229.812	100.204	119.000	147.895	124.339	91.455	146.182	88.033	85.632	147.681
99.646	128.484	229.420	106.249	119.411	147.556	120.795	85.865	146.295	84.417	91.394	147.977
109.292	129.967	228.901	112.195	117.989	147.245	115.443	81.377	146.515	82.767	97.941	148.168
119.013	128.414	228.358	117.429	114.760	146.928	109.463	78.979	146.826	83.328	104.684	148.252
127.839	123.882	227.790	121.549	110.020	146.650	102.666	78.483	147.210	85.748	111.315	148.221
134.864	116.731	227.309	123.698	104.168	146.314	95.983	80.242	147.603	90.301	116.582	148.050
139.252	107.678	226.913	124.259	97.529	146.138	90.187	83.943	147.968	96.324	120.234	147.784
140.578	97.589	226.677	121.971	92.286	146.181	85.807	89.415	148.284	103.308	121.779	147.468
138.521	87.546	226.633	119.085	86.230	146.264	83.490	95.932	148.548	110.891	121.446	147.309
133.337	78.607	226.800	113.686	82.571	146.562	83.309	103.162	148.630	116.942	118.029	146.677
125.462	71.787	227.105	107.556	80.553	146.922	84.978	109.551	148.500	122.160	112.994	146.315
115.721	67.922	227.602	100.729	79.811	146.373	89.874	115.692	148.465	125.473	106.487	146.000
105.154	67.464	228.186	95.438	83.145	147.307	95.948	119.649	148.199	126.425	99.133	145.761
94.963	70.610	228.750	89.607	87.140	147.994	103.096	121.386	147.881	124.878	91.922	145.791
86.316	77.006	229.326	86.274	93.057	148.463	110.174	120.602	147.255	120.991	85.589	145.930
80.310	86.031	229.792	85.014	99.693	148.630	117.076	117.483	147.035	115.055	80.819	146.132
77.830	96.658	230.138	86.048	106.280	148.518	122.314	112.160	146.662	107.915	78.380	146.500
79.046	107.600	230.241	89.561	112.316	148.637	125.372	105.364	146.326	100.304	78.488	146.890
84.030	117.478	230.072	94.643	116.892	148.224	125.987	97.818	146.215	93.739	81.342	147.748
92.212	125.022	229.766	101.194	119.213	147.869	123.871	90.465	146.197	87.316	86.475	147.719
102.627	129.277	229.256	108.185	119.160	147.418	119.316	84.299	146.381	83.653	93.435	148.042
113.949	129.615	228.646	114.881	116.709	147.086	112.821	80.090	146.648	82.725	101.222	148.221
124.692	125.884	227.994	119.725	111.663	146.605	105.206	78.408	147.057	83.915	109.704	148.355
133.431	118.546	227.387	123.324	105.520	146.382	97.400	79.678	147.512	89.155	115.506	148.086
138.979	108.435	226.920	124.314	98.014	146.179	90.606	83.554	147.942	95.805	120.020	147.788
140.496	96.943	226.662	122.452	91.160	146.152	85.636	89.738	148.283	103.762	121.776	147.443
137.682	85.636	226.662	117.441	86.075	146.388	83.190	97.478	148.515	111.928	120.697	147.059
130.925	76.069	226.922	111.682	81.644	146.688	83.789	105.517	148.624	118.875	116.519	146.543
121.018	69.587	227.350	104.440	80.316	147.136	87.384	112.882	148.572	123.939	110.034	146.095
109.358	67.252	227.981	96.834	81.625	147.451	93.422	118.425	148.394	126.259	102.170	145.873
97.598	69.444	228.623	90.970	85.975	148.041	101.090	121.140	147.916	125.518	93.783	145.803
87.376	75.968	229.262	86.643	92.184	148.439	109.405	121.113	146.994	121.635	86.402	145.890
80.384	85.907	229.800	85.044	99.545	148.626	116.953	117.563	147.036	115.159	80.892	146.139
77.762	97.846	230.173	86.234	106.975	148.510	122.719	111.533	146.609	107.114	78.264	146.525
79.822	109.957	230.180	90.428	113.548	148.451	125.720	103.757	146.295	98.628	78.918	147.002
86.473	120.377	229.987	96.742	117.924	148.075	125.554	95.223	146.178	90.670	82.677	147.430
96.723	127.433	229.539	104.333	119.493	147.648	122.080	87.493	146.248	85.356	89.463	147.902
109.003	130.007	228.888	111.997	118.056	147.223	115.501	81.458	146.480	82.779	97.760	148.147
121.367	127.554	228.194	119.095	113.912	146.964	107.776	78.659	146.928	84.267	105.718	148.266
131.798	120.463	227.503	122.778	107.043	146.434	99.104	79.145	147.421	87.965	114.223	148.141
138.593	109.695	226.946	124.124	99.173	146.136	91.836	82.139	148.456	94.981	119.642	147.837
140.551	97.070	226.637	122.526	91.224	146.164	85.689	89.677	148.288	103.682	121.788	147.440
137.309	84.661	226.647	117.106	85.499	146.432	83.133	98.218	148.553	112.549	120.379	146.970
129.288	74.499	226.930	110.377	81.184	146.772	84.248	106.988	148.607	120.040	115.449	146.455
117.786	68.445	227.546	101.892	80.103	146.935	88.849	114.659	148.507	124.945	107.847	146.004
104.761	67.499	228.183	94.314	82.919	147.640	96.221	119.758	148.182	126.263	98.840	145.673
92.375	72.064	228.919	88.578	88.685	148.231	105.123	121.423	147.769	124.017	90.094	145.811
82.895	81.278	229.584	85.352	96.328	148.553	113.906	119.345	147.254	118.186	82.923	146.007
78.081	93.647	230.031	85.453	104.541	148.529	121.075	113.784	146.754	109.931	78.791	146.389
78.842	107.035	230.191	89.329	112.034	148.653	125.272	105.726	146.346	100.694	78.408	146.872
85.171	118.925	230.034	95.914	117.430	148.339	125.825	96.546	146.221	92.264	82.036	147.518
95.926	127.067	229.581	103.818	119.483	147.702	122.421	87.968	146.266	85.648	88.934	147.856
109.215	129.983	228.895	112.150	117.990	147.228	115.431	81.377	146.505	82.755	97.920	148.140
122.537	126.988	228.124	119.302	113.115	146.855	107.093	78.553	147.095	84.562	106.638	148.056
133.358	118.672	227.387	123.299	105.613	146.381	97.499	79.642	147.499	89.089	115.437	148.085
139.616	106.411	226.858	123.920	96.994	146.075	88.947	85.244	148.065	97.191	120.552	147.713
140.009	92.593	226.648	120.707	89.500	146.931	84.414	92.484	148.405	106.846	121.747	147.343
134.335	79.908	226.761	114.562	83.066	146.522	83.171	102.046	148.602	115.989	118.617	146.730
123.739	70.833	227.226	106.350	80.390	146.994	86.627	111.659	148.990	122.930	111.854	146.226
110.212	67.268	227.917	96.652	80.762	147.016	92.919	118.052	148.354	126.242	102.730	145.901
96.351	69.933	228.689	90.371	86.527	148.077	102.010	121.287	147.909	125.264	92.940	145.826
85.012	78.486	229.444	85.647	94.074	148.250	111.469	120.218	147.209	120.042	84.592	145.975
78.542	91.195	229.944	85.128	103.005	148.536	119.867	115.091	146.839	111.601	79.302	146.294
78.415	105.514	230.180	88.727	111.209	148.681	124.964	106.802	146.413	101.786	78.245	146.807
84.742	118.468	230.047	95.255	117.237	148.162	125.847	96.989	146.176	93.008	81.884	147.680
96.174	127.231	229.563	103.959	119.485	147.647	122.280	87.812	146.245	85.531	89.129	147.866
110.468	130.023	228.819	112.774	117.617	147.321	114.857	81.094	146.547	82.705	98.805	148.176
124.496	126.069	227.992	119.654	111.850	146.603	105.395	78.426	147.049	83.938	109.448	148.309
135.269	116.217	227.237	123.790	103.772	146.299	95.561	80.452	147.639	90.678	116.898	148.015
140.408	102.473	226.717	123.499	94.512	146.119	87.688	86.652	148.152	99.909	121.308	147.577
138.729	87.867	226.618	119.225	86.362	146.248	83.455	95.841	148.503	110.693	121.804	147.783
130.503	75.575	226.928	111.301	81.505	146.697	83.934	105.956	148.614	119.247	116.204	146.496
117.474	68.304	227.489	101.682	80.093	146.931	89.010	114.812	148.503	125.018	107.633	145.975
102.572	67.877	228.311	93.823	84.217	147.980	97.598	120.258	148.252	126.359	97.286	145.776
89.045	74.410	229.120	87.240	90.898	148.348	107.766	121.141	147.480	122.547	87.639	145.828
80.062	86.521	229.803	84.970	100.039	148.619	117.369	117.255	147.027	114.716	80.647	146.147
77.788	101.488	230.175	87.378	109.102	148.662	123.892	109.315	146.471	104.564	78.092	146.656
82.813	115.829	230.104	93.539	116.196	148.266	126.022	99.205	146.205	94.428	80.672	147.265
94.032	126.125	229.667	102.528	119.389	147.798	123.166	89.175	146.213	86.436	87.688	147.792
108.913	130.005	228.919	111.935	118.074	147.223	115.531	81.471	146.449	82.784	97.691	148.141
123.826	126.382	228.041	120.952	111.172	147.977	106.123	78.481	147.150	84.360	108.155	148.262
135.289	116.115	227.246	123.803	103.713	146.304	95.507	80.458	147.627	90.714	116.913	148.006
140.483	101.546	226.719	123.372	93.905	146.112	87.306	87.111	148.157	100.516	121.408	147.553
138.047	86.271	226.673	117.819	86.755	145.449	83.262	96.968	148.513	111.407	120.861	146.991
128.563	73.897	226.965	109.832	81.025	146.770	84.452	107.541	148.609	120.485	114.972	146.429
114.253	67.619	227.667	99.405	79.706	146.129	90.628	116.353	148.419	125.763	105.463	145.974
98.599	68.984	228.523	91.509	85.524	148.034	100.348	121.009	147.995	125.760	94.513	145.817
85.498	77.829	229.373	85.867	93.665	148.349	110.935	120.389	147.248	120.418	84.984	145.933
78.336	91.956	229.981	85.203	103.486	148.525	120.245	114.693	146.798	111.071	79.132	146.344
79.005	107.863	230.203	89.628	112.444	148.624	125.423	105.233	146.365	100.116	78.539	146.894
87.429	121.411	229.946	97.554	118.256	148.055	125.300	94.290	146.205	89.801	83.302	147.434
101.497	129.122	229.303	107.490	119.305	147.506	119.868	84.870	146.382	83.881	92.709	148.008
117.565	128.943	228.423	116.670	115.344	146.958	110.452	79.262	146.796	83.043	103.788	148.231
131.496	120.861	227.513	122.643	107.312	146.438	99.416	79.076	147.397	87.756	113.983	148.131
139.546	106.865	226.850	123.972	97.289	146.067	89.088	84.979	148.432	96.925	120.471	147.714
139.641	90.676	226.621	119.991	88.714	147.178	84.029	93.765	148.468	108.309	121.670	147.347
131.560	76.571	226.847	112.144	81.836	146.652	83.682	105.017	148.634	118.494	116.854	146.542
117.481	68.295	227.511	101.660	80.090	146.931	89.024	114.821	148.507	125.028	107.613	145.969
101.134	68.201	228.384	92.971	84.701	148.076	98.607	120.583	148.049	126.146	96.240	145.780
86.829	76.413	229.278	86.424	92.598	148.411	109.781	120.810	147.458	121.305	85.990	145.894
78.617	90.715	229.941	85.076	102.736	148.524	119.656	115.298	146.855	111.890	79.388	146.275
78.854	107.276	230.188	89.411	112.158	148.657	125.333	105.585	146.379	100.504	78.446	146.876
87.522	121.445	229.953	97.615	118.269	148.048	125.288	94.199	146.189	89.971	83.403	147.514
102.264	129.255	229.274	107.979	119.220	147.474	119.496	84.491	146.391	83.716	93.197	148.031
118.942	128.490	228.354	117.369	114.774	146.911	109.495	78.983	146.816	83.321	104.648	148.247
132.902	119.277	227.409	123.164	106.090	146.414	98.024	79.474	147.466	88.716	115.060	148.091
140.139	104.134	226.776	123.710	95.583	146.101	88.349	85.819	148.074	98.795	120.895	147.742
138.548	87.397	226.601	118.255	87.408	145.462	83.401	96.138	148.503	110.975	121.387	147.266
128.517	73.829	226.980	109.778	81.001	146.780	84.467	107.600	148.606	120.534	114.923	146.422
112.865	67.414	227.768	98.377	79.961	146.368	91.398	116.972	148.397	125.955	104.484	145.908
96.055	70.016	228.698	90.227	86.649	148.073	102.213	121.294	147.913	125.166	92.703	145.766
82.980	80.921	229.466	85.353	96.143	148.554	113.713	119.417	147.260	118.322	83.051	146.019
77.637	97.284	230.116	86.093	106.682	148.515	122.510	111.807	146.643	107.413	78.310	146.516
81.594	114.000	230.120	92.545	115.368	148.478	125.995	100.724	146.226	95.678	79.984	147.184
93.818	126.117	229.661	102.379	119.373	147.771	123.205	89.297	146.220	86.482	87.606	147.776
110.696	130.051	228.805	112.971	117.647	147.151	114.717	81.028	146.558	82.671	98.990	148.164
127.096	124.533	227.809	120.918	110.359	146.624	103.305	78.456	147.173	85.243	110.951	148.209
138.090	111.125	226.974	124.108	100.073	146.091	92.307	82.211	147.857	94.074	119.183	147.852
140.327	93.914	226.590	122.217	88.581	146.398	84.690	91.776	148.365	105.618	121.478	147.119
133.031	78.119	226.811	113.332	82.375	146.563	83.408	103.608	148.624	117.347	117.742	146.621
118.394	68.561	227.463	102.476	80.259	147.166	88.609	114.368	148.512	124.834	108.221	146.034
100.869	68.266	228.408	92.829	84.785	148.081	98.828	120.647	148.082	126.136	96.066	145.806
85.813	77.444	229.341	85.959	93.391	148.334	110.654	120.472	147.265	120.634	85.211	145.911
78.111	93.300	230.050	85.385	104.323	148.537	120.886	113.969	146.761	110.141	78.844	146.353
80.095	110.873	230.178	90.976	113.927	148.573	125.803	103.052	146.270	97.930	79.109	147.003
91.360	124.556	229.789	100.592	119.100	147.883	124.142	91.055	146.215	87.712	85.981	147.694
108.302	130.037	228.947	111.611	118.211	147.244	115.936	81.648	146.540	82.824	97.316	148.124
125.551	125.466	227.928	120.029	111.177	146.594	104.585	78.412	147.096	84.187	110.129	148.720
137.615	112.531	226.354	124.079	100.898	146.130	92.919	81.854	147.768	93.261	118.708	147.896
140.428	94.659	226.613	122.397	89.403	145.748	84.900	91.241	148.347	105.258	121.660	147.272
133.182	78.297	226.796	113.486	82.446	146.537	83.361	103.406	148.610	117.174	117.852	146.641
118.115	68.473	227.510	102.301	80.239	147.146	88.718	114.493	148.534	124.885	108.067	146.044
100.103	68.460	228.441	92.370	84.982	148.042	99.268	120.737	148.022	125.986	95.542	145.794
84.891	78.315	229.304	85.707	94.131	148.355	111.441	120.205	147.219	120.034	84.584	145.965
77.787	95.045	230.054	85.881	105.372	148.650	121.443	112.990	146.550	108.955	78.573	146.446
81.002	112.967	230.128	91.825	114.944	148.352	125.950	101.547	146.234	96.423	79.669	147.109
93.668	126.061	229.661	102.295	119.388	147.798	123.249	89.394	146.218	86.541	87.516	147.769
111.566	130.024	228.743	113.450	117.412	147.100	114.257	80.797	146.603	82.656	99.603	148.181
128.637	123.434	227.708	121.351	109.342	146.465	102.020	78.572	147.244	86.151	111.857	148.185
139.149	108.450	226.895	124.337	97.989	146.145	90.598	83.614	147.946	95.887	120.061	147.764
139.531	90.095	226.581	119.236	89.599	147.735	83.829	94.278	148.456	108.638	121.504	147.210
129.551	74.649	226.946	110.533	81.226	146.736	84.216	106.825	148.608	119.742	115.506	146.273
112.634	67.336	227.752	98.438	80.223	146.642	91.572	117.086	148.385	126.016	104.298	145.891
94.440	70.789	228.796	89.474	87.485	148.131	103.474	121.391	147.852	124.713	91.561	145.765
81.250	83.876	229.691	85.055	98.195	148.588	115.702	118.349	147.135	116.430	81.653	146.063
77.810	102.147	230.194	87.545	109.444	148.646	124.056	108.921	146.460	104.092	78.079	146.667
85.267	119.184	230.016	96.041	117.515	148.320	125.738	96.321	146.197	92.049	82.159	147.511
101.142	129.026	229.315	107.265	119.307	147.486	120.019	85.030	146.359	83.956	92.477	147.987
119.828	128.223	228.287	117.989	114.455	146.942	109.081	78.894	147.003	83.603	105.127	148.228
134.825	116.951	227.284	123.676	104.290	146.291	96.101	80.197	147.569	90.214	116.501	148.025
140.690	99.173	226.644	123.195	92.232	146.088	86.396	88.473	148.233	102.226	121.696	147.501
135.389	81.213	226.725	115.432	83.596	146.474	83.094	100.954	148.578	115.046	119.159	146.774
120.735	69.336	227.323	104.215	80.278	147.109	87.532	113.039	148.557	124.105	109.800	146.087
101.920	67.967	228.340	93.515	84.456	148.076	97.999	120.276	148.596	126.266	96.824	145.833
85.572	77.619	229.353	85.893	93.530	148.329	110.797	120.415	147.258	120.506	85.079	145.943
77.773	94.898	230.050	85.848	105.297	148.658	121.372	113.045	146.539	109.033	78.586	146.443
81.325	113.599	230.139	92.182	115.228	148.355	125.979	101.043	146.245	95.951	79.851	147.144
95.041	126.797	229.599	103.262	119.478	147.748	122.683	88.473	146.243	85.926	88.442	147.829
113.975	129.767	228.618	114.876	116.721	147.064	112.777	80.103	146.657	82.708	101.282	148.204
131.107	121.322	227.539	122.479	107.628	146.421	99.807	78.983	147.379	87.511	113.682	148.139
140.171	104.512	226.783	123.727	95.764	146.057	88.460	85.740	148.067	98.578	120.996	147.619
137.800	85.498	226.612	117.421	85.993	146.354	83.211	97.588	148.520	112.048	120.652	146.993
124.866	71.326	227.121	107.082	80.476	146.963	86.350	111.017	148.958	122.527	112.493	146.231
106.046	67.251	228.101	95.942	82.944	147.406	95.421	119.390	148.211	126.308	99.737	145.639
88.316	74.946	229.166	86.966	91.399	148.378	108.484	121.078	147.565	122.184	87.127	145.863
78.356	91.529	229.978	85.151	103.231	148.533	120.044	114.871	146.818	111.323	79.205	146.309
80.024	110.834	230.177	90.922	113.899	148.566	125.787	103.099	146.278	97.954	79.093	147.009
92.710	125.476	229.717	101.599	119.298	147.852	123.613	90.033	146.204	86.977	86.887	147.740
111.680	129.987	228.741	113.520	117.368	147.108	114.201	80.751	146.587	82.655	99.661	148.178
129.656	122.582	227.633	121.811	108.641	146.413	101.122	78.696	147.283	86.687	112.576	148.167
139.836	106.021	226.819	123.919	96.746	146.082	88.876	85.306	148.068	97.542	120.687	147.712
138.297	86.613	226.624	117.941	86.989	145.443	83.321	96.724	148.515	111.381	121.049	147.135
125.593	71.723	227.058	107.602	80.532	146.896	84.937	109.473	148.463	122.163	112.988	146.274
106.572	67.199	228.096	96.105	83.532	148.567	95.077	119.222	148.230	126.300	100.112	145.688
88.450	74.839	229.187	87.014	91.285	148.364	108.346	121.099	147.578	122.229	87.215	145.847
78.286	91.682	229.969	85.134	103.355	148.539	120.112	114.790	146.807	111.201	79.168	146.321
80.166	111.321	230.146	91.141	114.127	148.563	125.847	102.782	146.309	97.584	79.233	147.045
93.404	125.953	229.683	102.111	119.363	147.800	123.324	89.548	146.216	86.622	87.381	147.767
112.839	129.927	228.676	114.227	117.039	147.109	113.482	80.428	146.643	82.666	100.523	148.187
130.818	121.654	227.572	122.359	107.877	146.435	100.104	78.925	147.359	87.316	113.447	148.138
140.224	104.243	226.746	123.732	95.624	146.090	88.495	85.703	148.054	98.864	120.899	147.642
137.401	84.638	226.595	117.098	85.468	146.368	83.164	98.235	148.545	112.397	120.314	146.762
123.443	70.556	227.209	106.076	80.364	146.998	86.903	111.906	148.868	122.950	111.498	146.005
103.778	67.581	228.228	94.624	83.434	147.227	96.876	119.996	148.136	126.443	98.109	145.795
86.140	76.926	229.226	86.221	93.105	148.452	110.251	120.561	147.268	120.871	85.493	145.902
77.734	95.036	229.966	85.901	105.429	148.664	121.683	112.967	146.710	108.885	78.553	146.441
81.958	114.677	230.124	92.960	115.673	148.499	126.029	100.186	146.234	95.170	80.209	147.193
97.169	127.737	229.512	104.690	119.494	147.656	121.808	87.177	146.278	85.124	89.849	147.890
117.218	129.067	228.428	116.466	115.470	146.958	110.677	79.325	146.756	83.005	103.564	148.242
134.014	118.066	227.318	123.455	105.092	146.302	96.963	79.865	147.517	89.543	115.880	148.053
140.726	99.132	226.621	123.199	92.208	146.078	86.390	88.506	148.236	102.275	121.703	147.494
134.589	80.026	226.718	114.697	83.107	146.501	83.191	101.917	148.589	115.912	118.668	146.700
118.138	68.434	227.489	102.272	80.232	147.140	88.751	114.505	148.535	124.913	108.031	146.022
97.968	69.154	228.554	91.154	85.785	148.035	100.820	121.079	147.975	125.620	94.042	145.803
82.263	82.022	229.591	85.200	96.873	148.556	114.429	119.034	147.213	117.638	82.512	146.047
77.650	101.769	230.145	87.459	109.206	148.709	123.917	109.153	146.480	104.328	78.082	146.662
86.093	120.234	229.970	96.789	117.875	148.255	125.548	95.422	146.196	91.253	82.738	147.565
104.095	129.732	229.140	109.094	118.987	147.364	118.661	83.705	146.479	83.315	94.522	148.046
124.205	126.362	227.993	119.725	111.822	147.082	105.630	78.467	147.035	84.503	108.407	148.308
138.027	111.448	226.976	124.129	100.293	146.104	92.431	82.157	147.833	93.902	119.087	147.847
139.864	91.177	226.593	120.660	87.998	146.174	84.145	93.445	148.441	107.288	121.153	147.068
128.849	73.999	226.957	109.971	81.051	146.761	84.426	107.424	148.598	120.414	115.072	146.404
109.621	67.095	227.900	97.313	81.957	147.830	93.323	118.328	148.415	126.312	102.266	145.882
90.126	73.474	229.046	87.663	90.088	148.298	106.913	121.295	147.655	123.081	88.460	145.824
78.588	90.465	229.926	85.030	102.584	148.537	119.344	115.349	146.715	112.018	79.439	146.272
80.018	110.941	230.169	90.965	113.956	148.565	125.787	103.011	146.283	97.856	79.126	147.012
93.827	126.167	229.663	102.414	119.380	147.779	123.168	89.258	146.228	86.449	87.643	147.780
114.190	129.736	228.605	115.003	116.659	147.057	112.648	80.050	146.667	82.723	101.431	148.206
132.361	120.055	227.430	122.966	106.645	146.394	98.652	79.285	147.439	88.295	114.617	148.091
140.683	101.178	226.672	123.402	93.633	146.109	87.161	87.366	148.169	100.868	121.509	147.547
135.499	81.263	226.691	115.480	83.626	146.456	83.108	100.904	148.578	115.026	119.178	146.759
119.070	68.669	227.396	102.964	80.252	147.161	88.309	114.001	148.516	124.668	108.802	145.554
98.367	68.988	228.545	91.370	85.607	148.026	100.527	121.029	148.000	125.676	94.293	145.778
82.193	82.086	229.613	85.183	96.927	148.552	114.482	119.006	147.202	117.570	82.460	146.032
77.693	102.374	230.145	87.589	109.576	148.644	124.126	108.795	146.503	103.898	78.077	146.678
86.871	121.041	229.938	97.166	118.129	148.056	125.367	94.664	146.204	90.399	83.170	147.525
105.724	129.973	229.045	110.094	118.750	147.318	118.144	83.043	146.735	83.063	95.636	148.082
126.085	125.287	227.868	120.330	111.138	146.340	104.153	78.438	147.123	84.463	110.386	148.780
139.020	108.959	226.862	124.349	98.346	146.141	90.865	83.409	147.921	95.565	119.921	147.753
138.960	88.139	226.560	119.388	86.488	146.185	83.516	95.652	148.480	110.704	121.709	147.393
125.864	71.864	227.063	107.756	80.558	146.879	84.919	109.111	148.057	121.903	113.060	146.110
105.451	67.302	228.136	95.653	83.105	147.366	95.837	119.575	148.231	126.285	99.276	145.656
86.559	76.546	229.285	86.335	92.739	148.421	109.948	120.743	147.438	121.156	85.822	145.898
77.676	95.510	230.064	85.949	105.695	148.660	121.836	112.735	146.707	108.585	78.486	146.453
82.693	115.933	230.092	93.535	116.226	148.270	125.996	99.172	146.241	94.335	80.706	147.263
99.505	128.624	229.397	106.229	119.421	147.539	120.731	85.861	146.311	84.357	91.436	147.948
120.574	127.998	228.226	118.302	114.098	146.855	108.541	78.799	147.001	83.921	105.443	148.217
136.571	114.318	227.102	124.029	102.353	146.207	94.172	81.170	147.698	91.984	117.884	147.932
140.375	93.639	226.563	122.134	88.475	146.375	84.643	91.935	148.364	105.747	121.391	147.059
130.244	75.185	226.901	111.038	81.378	146.697	84.057	106.257	148.606	119.315	115.908	146.287
110.720	67.141	227.846	97.946	81.710	147.807	92.678	117.909	148.419	126.243	103.005	145.877
90.406	73.227	229.027	87.785	89.873	148.287	106.636	121.316	147.680	123.187	88.670	145.799
78.477	90.752	229.934	85.042	102.816	148.571	119.637	115.257	146.859	111.807	79.373	146.269
80.378	111.878	230.137	91.278	114.437	148.417	125.851	102.357	146.274	97.173	79.373	147.067
95.330	127.001	229.621	103.434	119.471	147.691	122.544	88.283	146.260	85.796	88.649	147.833
116.501	129.313	228.457	116.170	115.776	147.008	111.146	79.495	146.754	82.896	103.078	148.212
134.332	117.738	227.276	123.562	104.821	146.291	96.659	80.006	147.553	89.792	116.138	148.032
140.756	97.488	226.619	123.047	91.397	145.190	85.791	89.542	148.289	103.477	121.787	147.416
132.820	77.762	226.758	113.119	82.261	146.571	83.466	103.879	148.605	117.597	117.562	146.576
114.168	67.500	227.659	99.254	79.715	146.150	90.761	116.424	148.411	125.818	105.319	145.937
93.142	71.447	228.856	88.905	88.186	148.197	104.442	121.405	147.794	124.297	90.652	145.784
79.399	87.809	229.838	84.824	100.839	148.489	118.100	116.633	146.980	113.763	80.172	146.182
79.312	109.221	230.163	90.037	113.174	148.476	125.551	104.260	146.310	99.089	78.759	146.946
92.953	125.721	229.703	101.781	119.314	147.810	123.484	89.842	146.227	86.812	87.099	147.748
114.080	129.782	228.611	114.756	116.634	146.901	112.702	80.077	146.655	82.709	101.375	148.204
132.880	119.505	227.375	123.144	106.207	146.378	98.127	79.468	147.472	88.661	115.024	148.082
140.774	99.550	226.621	123.231	92.481	146.075	86.538	88.284	148.218	101.977	121.647	147.450
134.038	79.202	226.716	114.162	82.802	146.506	83.258	102.596	148.604	116.594	118.187	146.715
115.844	67.821	227.586	100.545	79.625	146.106	89.876	115.647	148.459	125.479	106.456	145.960
94.487	70.681	228.775	89.510	87.439	148.150	103.383	121.365	147.851	124.720	91.609	145.769
79.859	86.559	229.802	84.903	100.082	148.610	117.369	117.196	147.031	114.590	80.586	146.144
78.928	108.110	230.174	89.687	112.576	148.634	125.410	105.042	146.399	99.859	78.590	146.912
92.103	125.217	229.736	101.009	119.182	147.704	123.773	90.434	146.220	87.205	86.564	147.709
113.277	129.905	228.628	114.599	117.177	146.277	113.190	80.300	146.653	82.669	100.833	148.186
132.473	119.985	227.415	122.968	106.543	146.347	98.542	79.337	147.459	88.370	114.712	148.078
140.760	100.001	226.621	123.300	92.801	146.095	86.705	88.045	148.206	101.708	121.642	147.501
134.212	79.429	226.707	114.310	82.893	146.514	83.248	102.418	148.598	116.360	118.418	146.651
115.945	67.857	227.585	100.625	79.633	146.105	89.845	115.607	148.455	125.460	106.518	145.949
94.433	70.724	228.783	89.469	87.467	148.142	103.447	121.373	147.851	124.700	91.558	145.764
79.781	86.790	229.814	84.906	100.244	148.606	117.519	117.088	147.021	114.445	80.512	146.157
79.104	108.533	230.212	89.748	112.818	148.496	125.454	104.742	146.343	99.594	78.646	146.926
92.620	125.519	229.709	101.549	119.299	147.849	123.598	90.065	146.224	86.971	86.881	147.737
114.042	129.794	228.608	114.918	116.699	147.057	112.726	80.093	146.656	82.710	101.343	148.200
133.092	119.285	227.363	123.212	106.011	146.359	97.926	79.549	147.468	88.815	115.173	148.074
140.798	98.915	226.619	123.176	92.001	146.035	86.314	88.661	148.243	102.471	121.726	147.471
133.433	78.433	226.724	113.625	82.509	146.532	83.367	103.258	148.597	117.083	117.931	146.608
114.568	67.566	227.644	99.552	79.711	146.133	90.545	116.237	148.428	125.744	105.574	145.926
93.028	71.496	228.850	88.851	88.243	148.189	104.517	121.397	147.791	124.252	90.578	145.784
79.155	88.400	229.851	84.832	101.239	148.471	118.422	116.363	146.957	113.351	79.988	146.210
79.710	110.326	230.187	90.635	113.644	148.584	125.714	103.514	146.336	98.321	78.979	146.988
94.367	126.516	229.619	102.820	119.445	147.776	122.903	88.865	146.249	86.161	88.045	147.788
116.177	129.397	228.475	116.200	116.045	147.021	111.349	79.567	146.736	82.859	102.854	148.194
134.589	117.469	227.278	123.626	104.621	146.299	96.432	80.100	147.571	89.974	116.303	148.009
140.740	96.462	226.577	122.874	90.685	145.249	85.462	90.172	148.303	104.205	121.802	147.366
131.685	76.510	226.806	112.162	81.813	146.631	83.715	105.016	148.617	118.359	116.783	146.354
111.829	67.205	227.804	98.557	81.473	147.720	92.081	117.488	148.449	126.174	103.738	145.892
90.511	72.989	228.900	87.850	89.751	148.292	106.494	121.319	147.676	123.279	88.791	145.814
78.297	91.373	229.956	85.116	103.140	148.540	119.947	114.931	146.833	111.390	79.229	146.307
81.028	113.207	230.137	91.942	115.046	148.361	125.932	101.346	146.249	96.201	79.729	147.114
97.459	127.937	229.487	104.900	119.503	147.631	121.636	86.986	146.292	84.991	90.082	147.900
119.613	128.591	227.721	117.633	114.538	146.849	109.074	78.928	146.871	83.501	105.032	148.232
136.573	114.395	227.097	124.030	102.387	146.188	94.217	81.153	147.704	91.960	117.867	147.927
140.269	92.687	226.554	120.747	89.782	147.098	84.498	92.428	148.403	106.833	121.744	147.298
128.745	73.866	226.949	109.888	81.015	146.752	84.472	107.507	148.600	120.495	114.976	146.381
107.747	67.080	228.016	96.832	82.927	148.047	94.384	118.858	148.245	126.239	100.900	145.675
87.299	75.749	229.226	86.620	92.095	148.408	109.332	121.084	146.969	121.641	86.416	145.876
77.600	95.613	230.074	85.942	105.752	148.660	121.857	112.679	146.714	108.498	78.476	146.456
83.370	117.034	230.061	94.190	116.672	148.233	125.931	98.282	146.241	93.945	81.073	147.708
101.866	129.346	229.267	107.756	119.273	147.477	119.593	84.649	146.407	83.739	93.044	148.012
123.917	126.550	227.997	120.985	111.180	147.955	105.874	78.487	147.023	84.378	108.237	148.238
138.693	110.029	226.912	124.155	99.349	146.096	92.055	82.233	147.962	94.893	119.612	147.825
138.920	87.913	226.545	118.445	87.719	145.485	83.502	95.811	148.477	110.190	121.102	147.093
124.519	71.040	227.131	106.785	80.415	146.953	86.608	111.393	149.058	122.691	112.188	146.157
102.512	67.741	228.243	93.886	84.294	148.101	97.686	120.248	148.090	126.343	97.205	145.761
83.775	79.783	229.522	85.514	95.263	148.509	112.837	119.764	147.324	119.057	83.669	145.970
77.578	101.194	230.185	87.225	108.906	148.645	123.729	109.493	146.489	104.722	78.095	146.649
87.075	121.281	229.939	97.373	118.216	148.087	125.322	94.462	146.240	89.904	83.152	147.471
107.584	130.137	228.956	111.201	118.387	147.251	116.421	82.039	146.500	82.852	96.891	148.093
128.864	123.344	227.669	121.736	109.310	146.565	101.878	78.606	147.251	86.262	111.997	148.157
140.301	104.260	226.711	123.749	95.633	146.069	88.522	85.695	148.044	98.866	120.893	147.640
136.272	82.407	226.644	116.153	84.179	146.422	83.110	99.980	148.575	114.211	119.612	146.788
118.809	68.734	226.663	102.725	80.237	147.155	88.478	114.179	148.504	124.747	108.421	146.002
96.455	69.722	228.645	90.402	86.427	148.065	101.909	121.232	147.923	125.276	92.979	145.806
80.369	85.343	229.745	84.942	99.259	148.620	116.639	117.705	147.078	115.382	81.026	146.115
78.776	107.675	230.201	89.489	112.340	148.631	125.300	105.324	146.349	100.186	78.501	146.877
92.366	125.410	229.718	101.391	119.279	147.855	123.685	90.236	146.242	87.063	86.756	147.732
114.435	129.754	228.567	115.146	116.591	147.042	112.468	80.000	146.689	82.734	101.647	148.219
133.791	118.496	227.304	123.413	105.408	146.360	97.247	79.784	147.506	89.339	115.701	148.043
140.781	97.234	226.577	121.823	92.121	146.103	85.715	89.694	148.280	103.633	121.766	147.351
131.922	76.734	226.809	112.336	81.889	146.612	83.667	104.818	148.604	118.210	116.906	146.361
111.645	67.177	227.809	98.480	81.535	147.758	92.187	117.558	148.442	126.201	103.617	145.890
89.985	73.369	228.921	87.622	90.113	148.298	106.935	121.281	147.655	123.049	88.413	145.821
78.085	92.474	230.007	85.236	103.831	148.523	120.469	114.372	146.808	110.634	79.005	146.351
81.794	114.620	230.107	92.855	115.632	148.471	125.960	100.253	146.220	95.194	80.192	147.191
99.423	128.660	229.392	106.184	119.439	147.546	120.738	85.905	146.314	84.356	91.423	147.941
121.936	127.482	228.132	119.237	113.595	146.912	107.364	78.634	146.949	84.411	105.921	148.760
137.929	111.748	226.959	124.161	100.499	146.116	92.590	82.080	147.805	93.721	118.981	147.843
139.407	89.363	226.574	118.872	88.138	146.568	83.720	94.786	148.452	109.632	121.719	147.310
125.552	71.601	227.033	107.508	80.708	147.181	85.647	110.104	148.711	122.245	112.888	146.246
103.408	67.574	228.231	94.528	83.649	147.392	97.100	120.063	148.136	126.395	97.841	145.780
84.047	79.202	229.354	85.596	94.893	148.484	112.457	119.917	147.332	119.352	83.951	145.963
77.489	100.919	230.133	87.138	108.756	148.648	123.641	109.661	146.506	104.899	78.089	146.637
87.077	121.319	229.936	97.386	118.224	148.081	125.309	94.440	146.241	89.880	83.181	147.472
107.924	130.177	228.937	111.387	118.320	147.237	116.116	81.846	146.517	82.822	97.135	148.119
129.378	122.962	227.648	121.696	108.892	146.428	101.433	78.671	147.271	86.529	112.358	148.158
140.481	103.347	226.711	123.614	95.035	146.043	88.057	86.251	148.102	99.406	121.208	147.564
135.621	81.359	226.661	115.557	83.661	146.436	83.119	100.844	148.571	114.978	119.215	146.746
117.274	68.118	227.480	101.455	80.072	146.914	89.184	114.951	148.475	125.121	107.382	145.938
94.779	70.517	228.742	89.541	87.187	148.005	103.180	121.345	147.865	124.810	91.788	145.768
79.564	87.316	229.846	84.936	100.640	148.672	117.804	116.846	146.994	114.082	80.319	146.170
79.526	109.961	230.164	90.347	113.522	148.453	125.666	103.757	146.354	98.558	78.911	146.987
94.740	126.733	229.601	103.075	119.474	147.766	122.756	88.624	146.247	86.001	88.301	147.808
117.355	129.121	228.397	116.530	115.433	146.932	110.570	79.319	146.765	82.996	103.683	148.206
135.737	115.819	227.158	123.859	103.381	146.202	95.216	80.647	147.630	91.041	117.185	147.965
140.441	93.691	226.531	122.189	88.494	146.358	84.670	91.907	148.357	105.743	121.415	147.055
129.089	74.109	226.928	110.131	81.086	146.743	84.394	107.275	148.594	120.316	115.173	146.396
107.513	67.069	228.018	96.490	82.812	147.979	94.534	118.931	148.243	126.285	100.757	145.706
86.688	76.325	229.260	86.377	92.588	148.406	109.765	120.767	147.461	121.248	85.943	145.885
77.493	97.098	230.127	86.019	106.578	148.529	122.399	111.875	146.670	107.481	78.303	146.501
84.609	118.678	230.026	95.309	117.302	148.164	125.761	96.855	146.200	92.736	81.971	147.622
104.455	129.849	229.117	109.325	118.942	147.352	118.535	83.578	146.539	83.238	94.804	148.057
126.729	124.930	227.814	120.860	110.522	146.791	103.656	78.456	147.142	84.965	110.815	148.199
139.861	106.399	226.767	123.947	96.945	146.023	88.957	85.100	148.493	97.329	120.610	147.674
137.127	83.864	226.571	116.823	85.013	146.367	83.149	98.808	148.548	112.951	120.049	146.718
119.963	68.942	227.336	103.480	80.161	146.983	88.054	113.703	147.797	124.410	109.206	146.033
97.199	69.377	228.598	90.756	86.073	148.012	101.236	121.095	147.816	125.451	93.496	145.798
80.503	85.027	229.724	84.955	99.044	148.617	116.440	117.832	147.094	115.582	81.145	146.099
78.795	107.777	230.199	89.525	112.399	148.631	125.345	105.275	146.386	100.112	78.520	146.889
92.831	125.700	229.701	101.733	119.332	147.845	123.490	89.888	146.232	86.833	87.059	147.742
115.407	129.587	228.514	115.747	116.281	147.045	111.846	79.748	146.701	82.808	102.322	148.199
134.684	117.336	227.250	123.652	104.538	146.289	96.357	80.142	147.587	90.050	116.364	148.001
140.665	95.386	226.559	122.104	90.212	146.090	85.227	90.731	148.308	104.895	121.747	147.272
130.272	75.123	226.871	111.025	81.362	146.675	84.079	106.290	148.608	119.359	115.880	146.275
108.901	67.040	227.949	96.913	82.109	147.846	93.704	118.473	148.282	126.309	101.754	145.815
87.590	75.455	229.192	86.708	91.863	148.376	109.003	120.950	147.519	121.784	86.615	145.858
77.579	95.998	230.106	85.840	105.904	148.526	121.984	112.483	146.692	108.246	78.425	146.466
84.019	117.929	230.047	94.776	117.021	148.190	125.834	97.508	146.218	93.351	81.575	147.709
103.668	129.731	229.172	108.854	119.047	147.389	118.754	83.847	146.461	83.374	94.268	148.051
126.176	125.282	227.849	120.347	111.109	146.314	104.114	78.442	147.128	84.557	110.612	148.178
139.708	106.902	226.776	124.001	97.273	146.020	89.089	85.002	148.442	96.981	120.493	147.677
137.289	84.198	226.579	116.979	85.227	146.390	83.149	98.549	148.536	112.893	120.208	146.872
120.178	69.012	227.315	103.775	80.270	147.142	87.827	113.406	148.510	124.339	109.353	146.031
97.297	69.347	228.599	90.798	86.038	148.015	101.301	121.144	147.947	125.470	93.554	145.803
80.496	85.054	229.730	84.956	99.066	148.624	116.462	117.820	147.093	115.558	81.129	146.103
78.808	107.914	230.168	89.591	112.480	148.625	125.368	105.165	146.386	99.990	78.546	146.901
93.090	125.859	229.689	101.903	119.337	147.794	123.393	89.720	146.225	86.705	87.230	147.745
115.826	129.497	228.484	115.983	116.155	147.024	111.579	79.656	146.714	82.828	102.624	148.197
135.024	116.882	227.202	123.729	104.186	146.257	96.003	80.285	147.594	90.345	116.626	147.994
140.584	94.688	226.519	122.459	89.376	145.717	84.935	91.279	148.331	105.319	121.671	147.228
129.642	74.575	226.902	110.544	81.202	146.714	84.241	106.826	148.599	119.791	115.481	146.255
107.959	67.046	227.997	96.978	82.923	148.097	94.261	118.790	148.264	126.238	101.039	145.671
86.798	76.206	229.245	86.420	92.498	148.409	109.669	120.797	147.482	121.317	86.033	145.882
77.480	97.209	230.127	86.039	106.641	148.523	122.432	111.814	146.667	107.389	78.304	146.507
84.851	118.972	230.007	95.770	117.427	148.325	125.724	96.588	146.214	92.197	82.034	147.495
105.107	129.952	229.080	109.741	118.862	147.336	118.501	83.210	146.881	83.141	95.236	148.076
127.485	124.423	227.751	121.333	110.325	146.591	103.046	78.498	147.194	85.469	111.136	148.173
140.132	105.264	226.714	123.840	96.232	146.052	88.757	85.463	148.059	98.109	120.859	147.636
136.437	82.638	226.630	116.258	84.307	146.423	83.119	99.801	148.562	114.044	119.696	146.794
118.347	68.403	227.426	102.400	80.228	147.140	88.682	114.407	148.502	124.882	108.113	146.002
95.375	70.211	228.701	89.902	86.946	148.091	102.709	121.305	147.889	124.974	92.213	145.762
79.609	87.059	229.808	84.889	100.440	148.613	117.657	116.948	147.007	114.232	80.402	146.158
79.563	110.107	230.160	90.409	113.591	148.451	125.646	103.646	146.314	98.447	78.942	146.983
95.229	126.990	229.583	103.404	119.469	147.706	122.544	88.303	146.259	85.792	88.635	147.831
118.281	128.875	228.341	117.116	115.378	146.657	109.946	79.141	146.800	83.164	104.282	148.205
136.465	114.679	227.132	124.010	102.595	146.211	94.394	81.075	147.692	91.804	117.754	147.929
140.144	91.961	226.524	120.975	88.409	146.116	84.357	92.904	148.423	106.637	121.277	147.193
127.373	72.788	226.974	108.834	80.756	146.796	84.573	108.292	148.403	121.150	114.001	146.153
104.949	67.288	228.126	95.517	83.363	147.521	96.084	119.661	148.180	126.422	98.933	145.733
84.708	78.479	229.398	85.635	94.252	148.363	111.587	120.133	147.237	119.869	84.433	145.949
77.445	100.437	230.134	86.970	108.496	148.637	123.528	109.962	146.567	105.216	78.085	146.603
87.111	121.371	229.935	97.429	118.241	148.089	125.264	94.380	146.217	90.281	83.444	147.556
108.533	130.207	228.895	111.762	118.169	147.216	115.802	81.619	146.560	82.767	97.567	148.116
130.285	122.239	227.597	122.109	108.308	146.417	100.641	78.825	147.328	86.993	113.111	147.926
140.707	101.631	226.633	123.421	93.916	146.066	87.353	87.153	148.153	100.574	121.435	147.506
134.357	79.505	226.701	114.391	82.927	146.485	83.263	102.343	148.590	116.308	118.454	146.634
114.600	67.524	227.602	99.563	79.702	146.129	90.543	116.225	148.429	125.741	105.585	145.914
91.906	72.151	228.933	88.373	88.889	148.231	105.402	121.374	147.760	123.823	89.761	145.798
78.348	90.918	229.925	85.044	102.922	148.573	119.721	115.145	146.864	111.650	79.316	146.292
81.318	113.858	230.120	92.405	115.299	148.494	125.968	100.856	146.297	95.728	79.928	147.175
99.208	128.626	229.400	106.055	119.451	147.552	120.825	86.002	146.322	84.397	91.304	147.936
122.394	127.300	228.090	119.179	113.246	146.808	107.214	78.623	147.070	84.537	106.276	148.674
138.431	110.685	226.910	124.137	99.763	146.035	92.228	82.221	147.885	94.435	119.374	147.799
138.840	87.607	226.511	118.326	87.564	145.411	83.484	96.009	148.488	110.971	121.487	147.259
123.407	70.436	227.201	106.000	80.337	146.988	86.939	111.929	148.843	123.026	111.402	145.994
100.316	68.274	228.407	92.490	84.894	148.034	99.167	120.708	148.075	126.015	95.642	145.778
81.877	82.461	229.611	85.127	97.229	148.548	114.750	118.843	147.191	117.273	82.245	146.047
78.099	105.330	230.162	88.591	111.128	148.690	124.814	106.878	146.412	101.816	78.223	146.792
91.033	124.584	229.789	100.426	119.100	147.894	124.112	91.178	146.225	87.728	85.917	147.680
113.705	129.894	228.603	114.724	116.802	147.068	112.920	80.193	146.653	82.684	101.141	148.190
133.874	118.427	227.294	123.426	105.319	146.298	97.191	79.813	147.510	89.388	115.752	148.041
140.759	96.325	226.529	122.836	90.575	145.192	85.440	90.249	148.306	104.126	121.728	147.187
130.708	75.508	226.854	111.351	81.484	146.669	83.971	105.934	148.598	119.084	116.137	146.279
109.084	67.031	227.926	96.963	82.025	147.802	93.626	118.480	148.376	126.346	101.855	145.829
87.436	75.585	229.207	86.653	91.971	148.383	109.128	120.921	147.518	121.701	86.508	145.865
77.497	96.548	230.067	85.953	106.246	148.533	122.200	112.156	146.679	107.842	78.371	146.497
84.600	118.676	230.025	95.300	117.295	148.169	125.753	96.854	146.198	92.731	81.975	147.618
104.969	129.925	229.095	109.652	118.888	147.351	118.558	83.265	146.883	83.157	95.144	148.072
127.576	124.355	227.760	121.373	110.276	146.592	102.968	78.502	147.193	85.536	111.194	148.183
140.216	104.930	226.724	123.819	96.025	146.054	88.642	85.581	148.053	98.361	120.943	147.653
136.146	82.126	226.643	115.991	84.024	146.406	83.113	100.196	148.567	114.416	119.512	146.785
117.550	68.189	227.501	101.797	80.189	147.102	89.058	114.812	148.489	125.058	107.553	145.936
94.413	70.670	228.763	89.461	87.447	148.121	103.438	121.359	147.849	124.694	91.544	145.759
79.146	88.264	229.841	84.809	101.159	148.471	118.334	116.416	146.974	113.410	80.020	146.199
80.127	111.519	230.139	91.194	114.223	148.561	125.823	102.639	146.323	97.410	79.287	147.062
96.841	127.743	229.517	104.489	119.516	147.646	121.871	87.324	146.290	85.174	89.709	147.886
120.161	128.254	228.228	118.285	114.382	146.954	108.614	78.844	146.879	83.748	105.304	148.208
137.504	112.742	226.997	124.102	101.153	146.110	93.129	81.779	147.763	93.084	118.614	147.864
139.531	89.633	226.564	118.460	88.848	146.435	83.769	94.608	148.436	109.597	121.878	147.401
125.147	71.353	227.065	107.194	80.642	147.188	85.838	110.426	148.696	122.464	112.587	146.210
102.128	67.818	228.294	93.531	84.269	147.931	97.753	120.154	148.468	126.281	96.922	145.814
82.832	80.966	229.537	85.300	96.154	148.537	113.714	119.365	147.265	118.244	82.993	146.010
77.808	103.733	230.163	87.959	110.312	148.611	124.443	107.939	146.484	102.929	78.114	146.736
89.823	123.699	229.838	99.502	118.878	147.935	124.508	92.111	146.217	88.413	85.133	147.625
112.342	130.046	228.707	113.915	117.196	147.086	113.762	80.572	146.606	82.646	100.187	148.183
133.065	119.414	227.347	123.201	106.094	146.353	98.001	79.526	147.465	88.770	115.132	148.064
140.832	97.453	226.587	121.969	92.185	146.120	85.800	89.550	148.276	103.515	121.783	147.394
131.436	76.192	226.792	111.931	81.715	146.635	83.788	105.276	148.616	118.577	116.594	146.335
110.018	67.056	227.883	97.488	81.819	147.782	93.112	118.164	148.417	126.285	102.484	145.853
88.024	75.041	229.173	86.851	91.524	148.358	108.631	121.022	147.554	122.027	86.944	145.853
77.565	95.884	230.109	85.984	105.890	148.666	121.944	112.536	146.703	108.306	78.433	146.467
84.240	118.235	230.033	95.243	117.150	148.365	125.803	97.246	146.222	92.716	81.656	147.462
104.498	129.865	229.114	109.364	118.943	147.348	118.530	83.556	146.564	83.219	94.848	148.055
127.293	124.561	227.751	120.986	110.294	146.587	103.203	78.482	147.171	85.338	111.042	148.181
140.166	105.166	226.708	123.835	96.174	146.044	88.730	85.499	148.053	98.175	120.875	147.620
136.209	82.234	226.621	116.056	84.088	146.400	83.115	100.110	148.567	114.335	119.550	146.778
117.586	68.193	227.501	101.807	80.188	147.096	89.053	114.802	148.485	125.058	107.567	145.932
94.337	70.704	228.776	89.429	87.484	148.119	103.463	121.331	147.804	124.673	91.492	145.765
79.087	88.435	229.846	84.816	101.277	148.472	118.436	116.325	146.960	113.283	79.955	146.201
80.239	111.784	230.127	91.199	114.389	148.420	125.817	102.429	146.291	97.223	79.346	147.067
97.212	127.894	229.498	104.757	119.517	147.645	121.712	87.109	146.306	85.034	89.965	147.897
120.656	128.052	228.205	118.375	114.098	146.885	108.472	78.806	146.997	83.964	105.487	148.218
137.790	112.182	226.945	124.135	100.787	146.099	92.834	81.960	147.790	93.450	118.833	147.848
139.311	88.939	226.537	118.814	88.207	145.607	83.671	95.078	148.461	109.671	121.451	147.221
124.444	70.947	227.097	106.725	80.390	146.954	86.672	111.461	149.083	122.736	112.114	146.153
101.248	68.017	228.341	93.048	84.624	148.057	98.510	120.518	148.052	126.177	96.301	145.787
82.256	81.819	229.575	85.183	96.763	148.538	114.312	119.062	147.217	117.696	82.558	146.038
77.985	104.828	230.175	88.309	110.898	148.577	124.690	107.215	146.431	102.176	78.185	146.795
90.782	124.411	229.791	100.245	119.060	147.916	124.194	91.373	146.221	87.857	85.764	147.657
113.629	129.901	228.611	114.678	116.823	147.076	112.971	80.211	146.656	82.684	101.083	148.180
133.968	118.325	227.291	123.452	105.244	146.301	97.110	79.840	147.513	89.450	115.808	148.033
140.730	95.975	226.543	122.825	90.267	145.366	85.333	90.466	148.326	104.551	121.789	147.322
130.295	75.112	226.865	111.025	81.363	146.674	84.086	106.296	148.605	119.550	115.922	146.427
108.323	67.017	227.948	97.143	82.770	148.050	94.061	118.674	148.284	126.369	101.341	145.815
86.714	76.271	229.257	86.379	92.547	148.394	109.732	120.778	147.463	121.270	85.973	145.886
77.423	97.756	230.112	86.157	106.961	148.523	122.632	111.493	146.643	107.022	78.237	146.520
85.500	119.724	230.000	96.329	117.694	148.291	125.610	95.906	146.230	91.621	82.431	147.526
106.589	130.106	229.031	110.862	118.623	147.460	117.269	82.561	146.598	82.946	96.227	148.101
129.033	123.261	227.643	121.530	109.125	146.417	101.749	78.627	147.255	86.341	112.099	148.145
140.566	102.923	226.656	123.598	94.768	146.076	87.890	86.457	148.105	99.680	121.272	147.545
134.924	80.268	226.671	114.908	83.219	146.468	83.187	101.700	148.573	115.755	118.782	146.677
115.226	67.612	227.583	100.023	79.670	146.139	90.225	115.941	148.425	125.450	105.959	145.772
92.136	71.982	228.904	88.493	88.749	148.235	105.198	121.376	147.755	123.915	89.936	145.791
78.323	90.944	229.918	85.042	102.938	148.576	119.726	115.125	146.866	111.623	79.314	146.293
81.469	114.178	230.112	92.573	115.428	148.479	125.942	100.601	146.261	95.508	80.033	147.189
99.849	128.834	229.363	106.465	119.413	147.507	120.523	85.655	146.339	84.218	91.730	147.953
123.288	126.896	228.046	120.686	111.524	147.952	106.354	78.525	146.997	84.230	107.748	148.255
138.920	109.479	226.872	124.143	98.966	146.053	91.800	82.259	148.401	95.256	119.775	147.766
138.241	86.124	226.568	117.785	86.710	145.350	83.312	97.102	148.495	111.694	120.869	147.053
121.657	69.616	227.280	104.808	80.286	147.044	87.297	112.631	148.585	123.836	110.275	146.041
98.203	68.970	228.532	91.281	85.665	148.024	100.618	121.008	147.948	125.664	94.176	145.788
80.660	84.706	229.751	84.983	98.778	148.599	115.997	118.295	146.985	115.772	81.265	146.083
78.844	108.067	230.169	89.644	112.555	148.627	125.383	105.062	146.399	99.872	78.574	146.912
93.697	126.226	229.648	102.355	119.393	147.769	123.145	89.272	146.236	86.417	87.640	147.765
117.067	129.221	228.402	116.513	115.581	146.990	110.753	79.380	146.756	82.958	103.497	148.201
136.048	115.368	227.123	123.908	103.050	146.187	94.877	80.813	147.638	91.347	117.425	147.944
140.260	92.346	226.536	121.100	88.617	146.124	84.430	92.673	148.407	106.472	121.455	147.378
127.358	72.744	226.958	108.816	80.754	146.800	84.559	108.304	148.389	121.195	113.960	146.161
104.499	67.354	228.144	95.073	83.285	147.289	96.397	119.792	148.160	126.432	98.607	145.782
84.139	79.192	229.462	85.622	94.829	148.505	112.342	119.945	147.319	119.400	83.995	145.948
77.513	101.751	230.140	87.377	109.245	148.663	123.877	109.147	146.489	104.284	78.079	146.663
88.399	122.568	229.880	98.452	118.597	148.022	124.925	93.246	146.223	89.149	84.191	147.538
110.722	130.174	228.775	113.006	117.640	147.133	114.641	81.026	146.561	82.648	99.073	148.146
132.133	120.447	227.415	122.873	106.920	146.382	98.940	79.232	147.423	88.115	114.425	148.091
140.869	98.660	226.584	123.200	91.825	146.057	86.228	88.835	148.233	102.673	121.741	147.438
132.146	76.898	226.763	112.510	81.963	146.601	83.633	104.611	148.607	118.220	117.070	146.516
110.830	67.074	227.820	97.961	81.648	147.761	92.652	117.865	148.417	126.245	103.030	145.856
88.478	74.534	229.040	87.032	91.171	148.350	108.221	121.093	147.583	122.275	87.287	145.830
77.567	95.435	230.060	85.883	105.650	148.656	121.772	112.769	146.723	108.597	78.497	146.460
84.082	118.052	230.041	94.854	117.063	148.195	125.838	97.420	146.243	93.243	81.623	147.707
104.453	129.871	229.120	109.337	118.945	147.357	118.521	83.570	146.539	83.227	94.815	148.057
127.405	124.488	227.753	120.998	110.193	146.542	103.116	78.501	147.181	85.417	111.097	148.188
140.245	104.852	226.721	123.811	95.963	146.040	88.610	85.616	148.057	98.421	120.964	147.642
135.951	81.790	226.637	115.849	83.888	146.450	83.119	100.468	148.579	114.658	119.393	146.766
116.901	67.985	227.494	101.154	80.068	146.902	89.380	115.136	148.458	125.249	107.130	145.962
93.540	71.141	228.810	89.106	87.931	148.213	104.078	121.378	147.816	124.424	90.948	145.783
78.744	89.448	229.892	84.886	101.933	148.511	118.961	115.866	146.921	112.614	79.680	146.250
80.796	112.908	230.158	91.732	114.904	148.371	125.891	101.590	146.270	96.418	79.638	147.116
98.539	128.407	229.425	105.625	119.484	147.579	121.119	86.366	146.323	84.602	90.853	147.930
122.133	127.436	228.118	119.062	113.374	146.820	107.415	78.654	147.077	84.480	106.031	148.777
138.489	110.582	226.909	124.136	99.694	146.037	92.221	82.211	147.894	94.514	119.417	147.794
138.643	87.134	226.553	118.152	87.313	145.428	83.412	96.361	148.495	111.187	121.275	147.182
122.581	70.002	227.196	105.427	80.295	147.035	87.048	112.208	148.697	123.538	110.907	146.119
99.045	68.649	228.443	91.757	85.336	148.038	100.026	120.905	148.003	125.835	94.766	145.778
81.026	83.934	229.688	84.995	98.273	148.584	115.745	118.266	147.141	116.282	81.575	146.082
78.615	107.354	230.178	89.348	112.182	148.650	125.229	105.527	146.374	100.383	78.448	146.882
93.118	125.903	229.680	101.927	119.337	147.787	123.372	89.688	146.225	86.678	87.263	147.751
116.514	129.364	228.446	116.159	115.779	146.986	111.131	79.497	146.745	82.894	103.096	148.205
135.787	115.792	227.150	123.869	103.363	146.199	95.186	80.670	147.638	91.072	117.209	147.955
140.332	92.744	226.524	120.782	89.799	147.080	84.525	92.410	148.396	106.822	121.729	147.268
127.644	72.935	226.969	109.003	80.783	146.793	84.602	108.210	148.451	121.214	114.201	146.313
104.733	67.296	228.107	95.258	83.312	147.385	96.239	119.719	148.172	126.274	98.767	145.660
84.245	79.062	229.455	85.634	94.715	148.484	112.236	119.986	147.338	119.491	84.081	145.947
77.511	101.661	230.136	87.325	109.186	148.636	123.852	109.198	146.498	104.352	78.079	146.659
88.387	122.553	229.879	98.441	118.594	148.025	124.928	93.249	146.229	89.155	84.186	147.530
110.796	130.168	228.773	113.013	117.605	147.096	114.614	81.012	146.562	82.653	99.116	148.149
132.238	120.345	227.410	122.910	106.839	146.382	98.839	79.253	147.414	88.182	114.492	148.082
140.865	98.434	226.546	123.181	91.666	146.068	86.148	88.965	148.238	102.802	121.729	147.396
131.971	76.701	226.785	112.346	81.882	146.601	83.678	104.800	148.604	118.223	116.895	146.361
110.455	67.063	227.853	96.701	80.653	146.958	92.832	117.927	148.328	126.267	102.782	145.860
88.135	74.832	229.076	86.898	91.435	148.359	108.514	121.035	147.561	122.109	87.040	145.865
77.546	95.979	230.104	85.830	105.901	148.538	121.965	112.480	146.697	108.231	78.425	146.468
84.453	118.531	230.022	95.174	117.246	148.170	125.761	96.994	146.204	92.884	81.864	147.679
105.136	129.967	229.080	109.759	118.854	147.334	118.477	83.196	146.880	83.131	95.266	148.072
128.035	124.054	227.710	121.573	109.989	146.589	102.607	78.534	147.209	85.809	111.423	148.169
140.413	104.009	226.690	123.717	95.465	146.047	88.327	85.946	148.088	98.866	120.900	148.211
135.487	81.021	226.648	115.396	83.533	146.437	83.144	101.067	148.566	115.195	119.092	146.728
115.992	67.784	227.562	100.601	79.603	146.067	89.849	115.592	148.453	125.474	106.493	145.932
92.622	71.646	228.833	88.708	88.431	148.204	104.740	121.356	147.718	124.104	90.302	145.774
78.435	90.524	229.918	85.002	102.634	148.537	119.356	115.287	146.734	111.908	79.400	146.274
81.318	113.930	230.118	92.435	115.322	148.494	125.942	100.790	146.273	95.671	79.952	147.184
99.722	128.800	229.363	106.389	119.420	147.514	120.576	85.718	146.336	84.253	91.648	147.946
123.342	126.896	228.053	120.705	111.517	147.948	106.537	78.550	147.124	84.247	107.756	148.260
138.999	109.298	226.855	124.150	98.859	146.055	91.707	82.357	148.330	95.374	119.827	147.748
138.098	85.797	226.544	117.680	86.500	145.351	83.279	97.324	148.491	111.886	120.748	147.001
121.178	69.397	227.286	104.471	80.273	147.075	87.443	112.859	148.554	124.027	109.989	146.062
97.594	69.198	228.559	90.952	85.909	148.007	101.051	121.084	147.921	125.507	93.744	145.774
80.289	85.399	229.745	84.923	99.311	148.612	116.479	117.613	146.920	115.307	80.993	146.122
79.117	108.986	230.141	89.913	113.039	148.505	125.491	104.430	146.333	99.227	78.706	146.939
94.667	126.752	229.597	103.044	119.471	147.761	122.757	88.651	146.250	86.001	88.282	147.802
118.272	128.896	228.328	117.631	115.131	147.305	109.952	79.145	146.797	83.157	104.282	148.198
136.768	114.182	227.044	124.059	102.229	146.188	94.049	81.258	147.698	92.131	117.986	147.906
139.914	90.855	226.517	120.145	88.564	146.885	84.119	93.638	148.437	108.217	121.658	147.291
125.969	71.839	227.068	107.801	80.552	146.860	84.771	109.318	148.566	121.911	113.071	146.100
102.715	67.695	228.265	94.008	84.241	148.113	97.558	120.202	148.093	126.363	97.316	145.738
82.969	80.744	229.529	85.325	95.988	148.523	113.557	119.432	147.280	118.373	83.103	145.998
77.791	103.811	230.153	88.043	110.330	148.679	124.466	107.877	146.493	102.862	78.113	146.735
90.131	123.964	229.805	99.764	118.958	147.937	124.395	91.844	146.226	88.210	85.356	147.642
113.082	129.972	228.630	114.366	116.974	147.090	113.299	80.357	146.642	82.661	100.724	148.180
133.792	118.589	227.313	123.391	105.429	146.311	97.304	79.773	147.510	89.304	115.666	148.033
140.755	96.051	226.539	122.850	90.314	145.369	85.363	90.416	148.319	104.496	121.791	147.319
130.181	75.005	226.862	110.940	81.331	146.672	84.115	106.388	148.605	119.639	115.858	146.432
107.949	67.028	227.988	96.972	82.907	148.096	94.279	118.793	148.264	126.249	101.019	145.668
86.281	76.688	229.275	86.241	92.894	148.433	110.000	120.588	147.291	121.005	85.653	145.901
77.377	98.595	230.105	86.506	107.468	148.639	122.881	111.008	146.585	106.461	78.180	146.560
86.195	120.504	229.961	96.679	117.947	148.087	125.456	95.209	146.208	90.553	82.714	147.408
107.828	130.204	228.930	111.338	118.332	147.232	116.159	81.892	146.509	82.821	97.086	148.109
130.196	122.358	227.593	122.039	108.367	146.374	100.740	78.807	147.322	86.950	113.026	147.914
140.777	101.235	226.613	123.426	93.653	146.081	87.200	87.366	148.161	100.865	121.491	147.483
133.785	78.730	226.714	113.872	82.629	146.509	83.346	102.984	148.588	116.860	118.085	146.594
113.128	67.284	227.679	99.005	80.876	147.355	91.429	117.004	148.545	125.950	104.562	145.857
90.150	73.196	228.906	87.686	89.979	148.283	106.756	121.285	147.671	123.105	88.537	145.798
77.823	93.415	229.996	85.345	104.420	148.536	120.892	113.846	146.778	109.963	78.802	146.379
82.943	116.508	230.073	93.827	116.455	148.255	125.941	98.722	146.251	93.982	80.971	147.333
102.708	129.563	229.215	108.293	119.194	147.433	119.147	84.242	146.416	83.539	93.640	148.014
126.055	125.390	227.861	120.338	111.189	146.346	104.220	78.449	147.114	84.454	110.574	148.190
139.909	106.302	226.760	123.937	96.871	146.003	88.965	85.575	147.315	97.397	120.639	147.656
136.666	82.987	226.609	116.429	84.489	146.402	83.121	99.515	148.543	113.617	119.754	146.662
118.142	68.326	227.443	102.211	80.210	147.112	88.782	114.514	148.489	124.922	107.931	145.947
94.562	70.578	228.753	89.396	87.245	147.948	103.309	121.350	147.843	124.744	91.660	145.757
79.049	88.467	229.845	84.819	101.299	148.485	118.453	116.308	146.955	113.253	79.947	146.207
80.376	112.093	230.143	91.337	114.529	148.405	125.835	102.199	146.275	96.995	79.418	147.082
97.798	128.151	229.465	105.152	119.503	147.593	121.445	86.776	146.293	84.836	90.356	147.924
121.518	127.710	228.140	119.110	113.816	146.956	107.669	78.680	146.934	84.368	105.811	148.261
138.295	111.085	226.910	124.134	100.012	146.046	92.315	82.215	147.863	94.189	119.246	147.818
138.815	87.524	226.517	118.286	87.523	145.370	83.471	96.073	148.486	111.018	121.442	147.239
122.870	70.138	227.177	105.620	80.310	147.028	86.995	112.105	148.735	123.427	111.093	146.119
99.232	68.592	228.437	91.864	85.272	148.042	99.869	120.863	147.975	125.838	94.888	145.742
81.064	83.864	229.682	85.005	98.228	148.602	115.686	118.301	147.141	116.327	81.609	146.067
78.620	107.387	230.189	89.353	112.199	148.650	125.223	105.509	146.373	100.360	78.450	146.879
93.230	125.970	229.678	102.026	119.361	147.810	123.321	89.603	146.228	86.618	87.337	147.754
116.746	129.302	228.419	116.313	115.696	146.987	110.971	79.450	146.748	82.919	103.267	148.207
135.975	115.501	227.125	123.914	103.157	146.230	94.975	80.765	147.638	91.269	117.359	147.953
140.258	92.305	226.527	120.631	89.587	147.082	84.429	92.689	148.409	107.129	121.728	147.250
127.187	72.615	226.983	108.666	80.728	146.805	84.530	108.369	148.352	121.288	113.844	146.142
104.090	67.423	228.193	94.465	83.673	148.170	96.672	119.911	148.170	126.402	98.323	145.782
83.786	79.663	229.503	85.512	95.191	148.503	112.688	119.798	147.287	119.090	83.708	145.970
77.593	102.525	230.152	87.591	109.661	148.642	124.131	108.689	146.515	103.754	78.080	146.696
89.137	123.195	229.858	98.995	118.737	147.949	124.708	92.640	146.213	88.758	84.693	147.593
111.862	130.112	228.705	113.646	117.325	147.083	114.047	80.720	146.600	82.632	99.867	148.166
133.009	119.495	227.340	123.179	106.155	146.346	98.066	79.506	147.460	88.726	115.095	148.061
140.833	97.187	226.545	123.025	91.174	145.105	85.707	89.727	148.275	103.683	121.765	147.342
130.995	75.742	226.810	111.565	81.560	146.646	83.914	105.697	148.595	119.097	116.346	146.445
108.995	67.010	227.932	96.950	82.082	147.835	93.687	118.512	148.362	126.312	101.791	145.812
87.066	76.155	228.517	86.492	92.323	148.398	109.482	120.835	147.491	121.448	86.190	145.890
77.405	97.623	230.102	86.115	106.891	148.518	122.573	111.571	146.639	107.113	78.255	146.519
85.591	119.849	230.020	96.394	117.732	148.281	125.593	95.824	146.228	91.530	82.485	147.521
106.948	130.157	228.987	111.083	118.555	147.433	117.064	82.419	146.605	82.902	96.497	148.081
129.538	122.881	227.628	121.769	108.818	146.416	101.321	78.701	147.283	86.600	112.475	148.148
140.714	102.044	226.668	123.467	94.176	146.069	87.528	86.946	148.153	100.342	121.403	147.552
134.252	79.328	226.678	114.286	82.859	146.489	83.272	102.473	148.579	116.480	118.297	146.667
113.849	67.373	227.652	98.940	79.787	146.239	90.955	116.562	148.398	125.856	105.038	145.878
90.755	72.896	228.993	87.918	89.600	148.285	106.308	121.325	147.689	123.373	88.951	145.817
77.910	92.782	229.989	85.263	104.040	148.548	120.601	114.187	146.796	110.382	78.926	146.360
82.590	116.009	230.081	93.514	116.251	148.274	125.949	99.148	146.261	94.263	80.726	147.268
102.160	129.462	229.241	107.958	119.247	147.458	119.423	84.507	146.409	83.656	93.278	148.016
125.607	125.661	227.876	120.043	111.216	146.530	104.589	78.456	147.102	84.136	110.295	148.590
139.790	106.771	226.756	124.019	97.207	146.038	89.033	85.247	148.018	97.105	120.552	147.703
136.889	83.343	226.561	116.610	84.719	146.386	83.134	99.202	148.534	113.501	119.935	146.834
118.527	68.427	227.390	102.517	80.227	147.133	88.604	114.318	148.489	124.838	108.213	145.988
94.902	70.412	228.718	89.606	87.110	148.007	103.052	121.335	147.859	124.839	91.889	145.756
79.168	88.161	229.835	84.806	101.088	148.481	118.272	116.459	146.975	113.478	80.049	146.196
80.242	111.819	230.128	91.209	114.408	148.417	125.818	102.405	146.290	97.184	79.356	147.075
97.550	128.049	229.470	104.981	119.514	147.622	121.551	86.911	146.291	84.916	90.198	147.908
121.310	127.808	228.150	118.672	113.787	146.839	108.007	78.733	147.037	84.276	105.719	148.239
138.225	111.260	226.899	124.171	100.160	146.086	92.377	82.201	147.837	94.067	119.179	147.821
138.889	87.676	226.529	118.353	87.629	145.400	83.492	95.969	148.479	110.966	121.512	147.271
122.991	70.199	227.199	105.717	80.323	147.008	86.983	112.067	148.755	123.359	111.150	146.084
99.336	68.576	228.455	91.910	85.244	148.045	99.809	120.845	147.978	125.854	94.952	145.735
81.079	83.807	229.669	84.993	98.179	148.573	115.650	118.319	147.147	116.361	81.629	146.058
78.587	107.352	230.177	89.338	112.181	148.649	125.224	105.534	146.371	100.382	78.451	146.878
93.213	125.974	229.670	102.020	119.360	147.811	123.322	89.604	146.228	86.621	87.336	147.751
116.764	129.312	228.417	116.321	115.689	146.999	110.958	79.452	146.748	82.922	103.280	148.207
135.999	115.465	227.122	123.920	103.132	146.213	94.930	80.779	147.634	91.299	117.378	147.946
140.316	92.483	225.690	121.070	88.553	146.116	84.419	92.735	148.407	106.562	121.447	147.361
127.096	72.572	226.990	108.606	80.718	146.812	84.525	108.403	148.328	121.519	113.841	146.284
103.953	67.449	228.204	94.320	83.655	148.075	96.758	119.938	148.165	126.419	98.205	145.769
83.680	79.799	229.512	85.487	95.289	148.509	112.847	119.745	147.318	119.023	83.644	145.980
77.616	102.720	230.144	87.643	109.757	148.629	124.183	108.570	146.509	103.631	78.082	146.711
89.297	123.325	229.851	99.117	118.779	147.953	124.655	92.507	146.212	88.668	84.802	147.594
112.106	130.084	228.701	113.786	117.268	147.084	113.907	80.645	146.604	82.631	100.035	148.176
133.184	119.301	227.338	123.210	105.973	146.305	97.890	79.566	147.468	88.849	115.221	148.056
140.828	96.897	226.531	122.980	90.548	146.078	85.613	89.894	148.286	103.916	121.793	147.366
130.761	75.530	226.825	111.385	81.496	146.657	83.962	105.887	148.593	119.062	116.160	146.280
108.666	67.021	227.965	96.737	82.135	147.816	93.857	118.558	148.284	126.418	101.651	145.881
86.749	76.225	229.245	86.390	92.511	148.399	109.700	120.779	147.468	121.284	86.000	145.882
77.418	98.009	230.142	86.208	107.107	148.533	122.714	111.354	146.632	106.850	78.210	146.520
85.837	120.115	229.966	96.613	117.826	148.260	125.529	95.556	146.217	91.306	82.658	147.554
107.355	130.180	228.951	111.327	118.466	147.415	116.820	82.250	146.612	82.857	96.785	148.092
129.883	122.609	227.586	121.922	108.596	146.410	101.015	78.750	147.297	86.769	112.704	148.144
140.751	101.570	226.624	123.424	93.870	146.056	87.334	87.183	148.157	100.618	121.449	147.506
133.968	78.960	226.700	114.022	82.709	146.486	83.317	102.791	148.583	116.704	118.190	146.604
113.373	67.323	227.678	99.131	80.836	147.360	91.255	116.852	148.490	125.917	104.710	145.862
90.336	73.180	229.011	87.747	89.873	148.291	106.644	121.290	147.672	123.155	88.624	145.793
77.833	93.306	229.998	85.330	104.356	148.542	120.846	113.901	146.779	110.021	78.818	146.359
82.902	116.472	230.067	93.807	116.444	148.265	125.944	98.755	146.259	94.004	80.950	147.333
102.715	129.569	229.211	108.272	119.173	147.403	119.139	84.237	146.422	83.536	93.644	148.015
126.106	125.359	227.851	120.338	111.150	146.330	104.180	78.440	147.127	84.434	110.389	148.797
139.933	106.188	226.756	123.953	96.814	146.037	88.897	85.324	148.060	97.500	120.681	147.687
136.594	82.831	226.623	116.363	84.406	146.408	83.122	99.634	148.548	113.904	119.755	146.793
117.902	68.247	227.443	102.043	80.200	147.103	88.887	114.632	148.491	124.971	107.778	145.942
94.301	70.720	228.777	89.410	87.499	148.136	103.481	121.337	147.802	124.660	91.473	145.767
78.965	88.824	229.900	84.841	101.517	148.497	118.622	116.149	146.933	113.045	79.858	146.226
80.548	112.453	230.139	91.527	114.696	148.398	125.980	102.111	145.722	96.730	79.529	147.095
98.247	128.318	229.451	105.447	119.513	147.602	121.244	86.528	146.304	84.698	90.641	147.923
122.004	127.505	228.113	119.226	113.567	146.878	107.331	78.635	146.962	84.454	105.940	148.786
138.515	110.554	226.899	124.133	99.670	146.027	92.223	82.204	147.901	94.536	119.421	147.792
138.603	86.970	226.568	118.047	87.209	145.376	83.390	96.493	148.491	111.271	121.188	147.158
122.246	69.849	227.204	105.190	80.277	147.029	87.133	112.357	148.638	123.661	110.676	146.093
98.546	68.821	228.486	91.469	85.508	148.024	100.389	120.981	147.995	125.713	94.409	145.769
80.715	84.584	229.736	84.955	98.698	148.586	115.958	118.288	146.974	115.856	81.320	146.092
78.973	107.941	230.433	89.568	112.647	148.499	125.395	104.985	146.401	99.787	78.594	146.921
94.018	126.414	229.646	102.590	119.429	147.782	123.013	89.066	146.241	86.273	87.858	147.795
117.670	129.082	228.372	116.685	115.318	146.908	110.364	79.267	146.792	83.047	103.903	148.200
136.516	114.666	227.111	124.007	102.554	146.179	94.369	81.085	147.691	91.828	117.780	147.913
140.006	91.263	226.522	120.711	88.042	146.096	84.209	93.350	148.416	106.862	120.972	146.801
126.245	72.013	227.042	108.011	80.596	146.854	84.619	109.105	148.598	121.775	113.253	146.110
102.940	67.628	228.251	94.060	84.083	147.967	97.487	120.372	147.534	126.359	97.503	145.777
83.042	80.637	229.521	85.337	95.901	148.515	113.474	119.470	147.280	118.460	83.165	146.009
77.774	103.779	230.149	88.025	110.314	148.681	124.447	107.911	146.489	102.885	78.119	146.738
90.179	124.008	229.808	99.781	118.954	147.915	124.382	91.811	146.229	88.184	85.390	147.649
113.243	129.968	228.615	114.190	116.955	147.023	113.199	80.320	146.643	82.660	100.830	148.169
133.938	118.378	227.280	123.441	105.274	146.295	97.143	79.835	147.510	89.428	115.793	148.027
140.730	95.701	226.528	122.188	90.383	146.049	85.326	90.553	148.319	104.735	121.781	147.312
129.856	74.711	226.890	110.685	81.251	146.704	84.199	106.677	148.599	119.866	115.630	146.402
107.392	67.047	228.004	96.448	82.915	148.061	94.611	118.972	148.247	126.290	100.631	145.676
85.817	77.086	229.228	86.097	93.260	148.431	110.428	120.492	147.284	120.700	85.311	145.921
77.376	99.355	230.120	86.681	107.895	148.648	123.140	110.577	146.565	105.926	78.139	146.574
86.793	121.109	229.927	97.165	118.140	148.076	125.324	94.652	146.223	90.346	83.193	147.517
108.770	130.238	228.863	111.886	118.118	147.197	115.520	81.537	146.463	82.738	97.738	148.118
130.949	121.654	227.502	122.400	107.848	146.410	100.060	78.955	147.352	87.356	113.518	148.112
140.860	100.113	226.579	123.334	92.859	146.067	86.759	87.995	148.193	101.662	121.625	147.484
132.986	77.788	226.720	113.196	82.274	146.539	83.474	103.790	148.603	117.556	117.580	146.555
111.832	67.133	227.778	97.992	80.946	147.433	92.057	117.399	148.357	126.178	103.717	145.879
89.058	74.063	229.005	87.241	90.751	148.334	107.701	121.167	147.606	122.582	87.732	145.838
77.635	94.920	230.057	85.791	105.315	148.652	121.367	113.007	146.587	108.940	78.572	146.440
83.887	117.805	230.045	94.677	116.967	148.195	125.829	97.623	146.227	93.397	81.476	147.723
104.376	129.863	229.116	109.275	118.955	147.352	118.534	83.594	146.537	83.233	94.769	148.043
127.530	124.413	227.743	121.338	110.323	146.596	103.020	78.501	147.190	85.477	111.159	148.153
140.331	104.494	226.704	123.755	95.736	146.025	88.621	85.604	148.021	98.746	120.864	147.624
135.654	81.307	226.637	115.548	83.648	146.425	83.132	100.854	148.563	115.004	119.196	146.737
116.162	67.824	227.552	101.272	79.641	146.435	89.759	115.511	148.450	125.430	106.608	145.935
92.659	71.626	228.828	88.717	88.419	148.201	104.721	121.354	147.720	124.116	90.321	145.769
78.404	90.623	229.922	85.013	102.702	148.537	119.553	115.297	146.867	111.832	79.382	146.274
81.441	114.155	230.102	92.551	115.430	148.478	125.936	100.630	146.270	95.516	80.028	147.177
100.106	128.928	229.348	106.642	119.402	147.501	120.401	85.524	146.351	84.142	91.902	147.963
123.801	126.655	227.998	120.924	111.242	147.927	105.982	78.505	147.025	85.327	107.332	149.056
139.242	108.690	226.841	124.367	98.131	146.085	90.739	83.533	147.901	95.786	120.014	147.729
137.781	85.072	226.565	117.285	85.767	146.326	83.223	97.868	148.515	112.331	120.519	146.921
120.323	69.036	227.306	103.837	80.259	147.104	87.778	113.332	148.500	124.302	109.427	146.020
96.600	69.609	228.616	90.471	86.360	148.055	101.798	121.207	147.923	125.305	93.065	145.800
79.805	86.493	229.787	84.885	100.056	148.601	117.334	117.186	147.027	114.575	80.583	146.131
79.569	110.253	230.138	90.568	113.621	148.574	125.674	103.560	146.351	98.330	78.964	146.984
95.994	127.385	229.538	103.917	119.495	147.649	122.204	87.813	146.272	85.458	89.176	147.847
119.844	128.519	227.854	117.937	114.501	146.891	109.063	78.927	146.984	83.589	105.152	148.202
137.569	112.677	226.986	124.101	101.109	146.095	93.087	81.810	147.754	93.137	118.640	147.856
139.381	89.085	226.539	118.858	88.253	145.599	83.700	94.988	148.457	109.727	121.591	147.298
124.259	70.842	227.115	106.582	80.386	146.947	86.784	111.620	149.112	122.689	111.956	146.034
100.652	68.178	228.390	92.581	84.683	147.894	98.950	120.644	148.063	126.089	95.875	145.786
81.722	82.677	229.618	85.098	97.374	148.556	114.896	118.751	147.194	117.128	82.132	146.054
78.272	106.155	230.150	88.871	111.570	148.643	124.993	106.333	146.400	101.232	78.294	146.837
92.210	125.373	229.719	101.300	119.263	147.859	123.695	90.303	146.237	87.102	86.690	147.726
115.684	129.550	228.477	115.739	116.143	146.875	111.668	79.690	146.704	82.834	102.538	148.198
135.452	116.334	227.162	123.825	103.784	146.243	95.587	80.482	147.626	90.720	116.936	147.963
140.418	93.175	226.494	120.935	90.043	147.103	84.657	92.093	148.376	106.585	121.847	147.375
127.856	73.074	226.947	109.155	80.816	146.771	84.626	108.127	148.485	121.094	114.334	146.327
104.776	67.281	228.121	95.299	83.314	147.421	96.208	119.701	148.176	126.278	98.800	145.656
84.155	79.155	229.457	85.616	94.801	148.494	112.307	119.951	147.313	119.417	84.011	145.952
77.527	101.983	230.133	87.473	109.327	148.704	123.945	108.997	146.493	104.119	78.073	146.664
88.778	122.897	229.866	98.729	118.665	147.977	124.798	92.919	146.211	88.947	84.457	147.574
111.567	130.294	228.202	113.428	117.424	147.091	114.246	80.819	146.596	82.628	99.617	148.155
132.840	119.696	227.360	123.119	106.323	146.369	98.251	79.443	147.461	88.594	114.954	148.059
140.849	97.367	226.572	121.882	92.162	146.093	85.766	89.606	148.275	103.584	121.778	147.385
131.066	75.804	226.807	111.623	81.578	146.639	83.892	105.637	148.595	119.041	116.388	146.444
108.997	67.009	227.928	96.959	82.084	147.841	93.678	118.462	148.311	126.361	101.863	145.862
86.930	76.020	229.236	86.453	92.355	148.382	109.524	120.818	147.488	121.404	86.135	145.881
77.392	97.783	230.113	86.158	106.972	148.519	122.626	111.478	146.628	106.990	78.236	146.515
85.736	120.017	229.974	96.563	117.810	148.295	125.553	95.650	146.221	91.396	82.601	147.551
107.288	130.177	228.953	111.283	118.480	147.414	116.855	82.283	146.598	82.867	96.732	148.090
129.871	122.601	227.582	121.924	108.597	146.409	101.011	78.747	147.300	86.772	112.698	148.134
140.762	101.509	226.626	123.422	93.825	146.058	87.305	87.215	148.155	100.668	121.457	147.494
133.890	78.850	226.697	113.946	82.671	146.492	83.326	102.887	148.572	116.774	118.139	146.593
113.149	67.278	227.673	98.463	79.884	146.281	91.347	116.871	148.413	125.951	104.573	145.850
90.062	73.258	228.906	87.650	90.032	148.285	106.799	121.256	147.618	123.078	88.483	145.810
77.803	93.650	230.038	85.380	104.556	148.537	120.996	113.723	146.771	109.797	78.765	146.386
83.144	116.809	230.068	94.028	116.576	148.248	125.901	98.459	146.211	93.819	81.117	147.358
103.186	129.674	229.186	108.551	119.106	147.382	118.918	84.024	146.435	83.447	93.958	148.018
126.570	125.074	227.812	120.983	110.921	146.627	103.808	78.448	147.128	84.821	110.761	148.192
140.091	105.588	226.713	123.867	96.433	146.014	88.822	85.385	148.042	97.882	120.794	147.638
136.238	82.233	226.603	116.062	84.092	146.397	83.116	100.102	148.561	114.334	119.558	146.765
117.171	68.041	227.464	101.359	80.067	146.908	89.253	115.003	148.458	125.161	107.285	145.922
93.565	71.121	228.819	89.091	87.905	148.180	104.060	121.374	147.812	124.433	90.959	145.783
78.660	89.648	229.900	84.898	102.078	148.514	118.889	115.708	146.766	112.473	79.619	146.260
80.980	113.309	230.137	91.952	115.090	148.362	125.904	101.269	146.262	96.113	79.762	147.127
99.214	128.653	229.393	106.068	119.445	147.551	120.804	85.993	146.323	84.381	91.317	147.931
123.006	127.049	228.043	120.553	111.670	147.947	106.765	78.572	147.106	84.149	107.540	148.262
