# Supplementary material for: How Fast Is Your Body Motion? Determining a Sufficient Frame Rate for an Optical Motion Tracking System Using Passive Markers
Source: PLoS One. 2016 Mar 11;11(3):e0150993. doi: 10.1371/journal.pone.0150993 (PMC4788418; doi:10.1371/journal.pone.0150993)
Supplement: S2 Dataset — Trajectory data used in Fig 4 are extracted from Qualisys Track Manager (QTM) software with TSV file format with standard mocap data structure (Total 6 files included). (ZIP) [file pone.0150993.s002.zip › S2_Dataset/Traj_120deg_99Hz.tsv]

NO_OF_FRAMES	990
NO_OF_CAMERAS	9
NO_OF_MARKERS	4
FREQUENCY	99
NO_OF_ANALOG	0
ANALOG_FREQUENCY	0
DESCRIPTION	--
TIME_STAMP	2015-04-03, 13:33:16	167655.66422317
DATA_INCLUDED	3D
MARKER_NAMES	IND	R0	R120	R240
82.584	82.922	230.293	85.668	97.354	149.010	115.268	119.188	147.845	117.597	82.226	146.103
82.582	82.919	230.296	85.667	97.359	149.018	115.268	119.189	147.845	117.595	82.220	146.104
82.583	82.924	230.294	85.672	97.362	149.013	115.268	119.188	147.845	117.597	82.226	146.109
82.291	82.818	229.853	85.363	97.290	148.706	114.933	119.063	147.377	117.138	82.221	145.806
82.274	82.810	229.832	85.351	97.294	148.693	114.917	119.055	147.359	117.141	82.222	145.810
82.263	82.807	229.817	85.332	97.284	148.685	114.904	119.048	147.350	117.148	82.231	145.822
82.249	82.806	229.806	85.322	97.283	148.674	114.890	119.041	147.331	117.150	82.231	145.826
82.240	82.793	229.801	85.311	97.275	148.667	114.881	119.039	147.323	117.151	82.234	145.836
82.235	82.791	229.789	85.306	97.273	148.653	114.865	119.028	147.308	117.156	82.239	145.837
82.227	82.786	229.785	85.299	97.273	148.655	114.856	119.024	147.298	117.163	82.246	145.843
82.212	82.786	229.776	85.293	97.269	148.651	114.851	119.021	147.298	117.166	82.245	145.850
82.207	82.776	229.763	85.287	97.259	148.644	114.841	119.014	147.279	117.165	82.247	145.849
82.204	82.775	229.763	85.280	97.268	148.636	114.841	119.017	147.278	117.169	82.253	145.852
82.291	82.818	229.853	85.363	97.290	148.706	114.933	119.063	147.377	117.138	82.221	145.806
82.274	82.810	229.832	85.351	97.294	148.693	114.917	119.055	147.359	117.141	82.222	145.810
82.263	82.807	229.817	85.332	97.284	148.685	114.904	119.048	147.350	117.148	82.231	145.822
82.249	82.806	229.806	85.322	97.283	148.674	114.890	119.041	147.331	117.150	82.231	145.826
82.240	82.793	229.801	85.311	97.275	148.667	114.881	119.039	147.323	117.151	82.234	145.836
82.235	82.791	229.789	85.306	97.273	148.653	114.865	119.028	147.308	117.156	82.239	145.837
82.227	82.786	229.785	85.299	97.273	148.655	114.856	119.024	147.298	117.163	82.246	145.843
82.212	82.786	229.776	85.293	97.269	148.651	114.851	119.021	147.298	117.166	82.245	145.850
82.207	82.776	229.763	85.287	97.259	148.644	114.841	119.014	147.279	117.165	82.247	145.849
82.204	82.775	229.763	85.280	97.268	148.636	114.841	119.017	147.278	117.169	82.253	145.852
82.583	82.928	230.296	85.666	97.356	149.023	115.267	119.188	147.847	117.048	82.081	145.565
82.586	82.923	230.298	85.673	97.360	149.023	115.267	119.182	147.844	117.052	82.082	145.567
82.583	82.921	230.298	85.672	97.358	149.015	115.270	119.187	147.845	117.051	82.084	145.568
82.584	82.922	230.296	85.668	97.355	149.023	115.271	119.188	147.842	117.053	82.087	145.568
82.587	82.928	230.298	85.666	97.360	149.021	115.267	119.186	147.847	117.048	82.081	145.563
82.153	82.758	229.708	85.231	97.243	148.592	114.780	118.985	147.224	117.188	82.268	145.880
82.150	82.748	229.704	85.228	97.241	148.590	114.782	118.980	147.222	117.188	82.266	145.883
82.155	82.750	229.701	85.229	97.246	148.590	114.784	118.982	147.215	117.190	82.268	145.880
82.148	82.747	229.701	85.223	97.238	148.587	114.770	118.978	147.212	117.195	82.272	145.883
82.143	82.744	229.702	85.226	97.236	148.588	114.767	118.977	147.209	117.192	82.272	145.885
82.143	82.752	229.698	85.220	97.235	148.585	114.769	118.980	147.212	117.193	82.273	145.886
82.143	82.745	229.699	85.220	97.240	148.580	114.766	118.981	147.203	117.198	82.276	145.889
82.137	82.749	229.697	85.221	97.243	148.578	114.762	118.976	147.201	117.194	82.272	145.885
82.135	82.749	229.695	85.218	97.244	148.584	114.759	118.974	147.204	117.203	82.271	145.888
82.134	82.740	229.692	85.212	97.236	148.575	114.756	118.973	147.202	117.196	82.276	145.891
82.386	82.864	229.951	85.448	97.328	148.784	115.040	119.109	147.491	117.101	82.179	145.747
82.349	82.845	229.915	85.422	97.314	148.758	115.007	119.090	147.450	117.115	82.189	145.769
82.325	82.836	229.891	85.400	97.308	148.745	114.976	119.074	147.419	117.119	82.202	145.777
82.309	82.825	229.869	85.378	97.302	148.724	114.948	119.067	147.401	117.132	82.212	145.794
82.291	82.818	229.853	85.363	97.290	148.706	114.933	119.063	147.377	117.138	82.221	145.806
82.274	82.810	229.832	85.351	97.294	148.693	114.917	119.055	147.359	117.141	82.222	145.810
82.263	82.807	229.817	85.332	97.284	148.685	114.904	119.048	147.350	117.148	82.231	145.822
82.249	82.806	229.806	85.322	97.283	148.674	114.890	119.041	147.331	117.150	82.231	145.826
82.240	82.793	229.801	85.311	97.275	148.667	114.881	119.039	147.323	117.151	82.234	145.836
82.235	82.791	229.789	85.306	97.273	148.653	114.865	119.028	147.308	117.156	82.239	145.837
82.227	82.786	229.785	85.299	97.273	148.655	114.856	119.024	147.298	117.163	82.246	145.843
82.212	82.786	229.776	85.293	97.269	148.651	114.851	119.021	147.298	117.166	82.245	145.850
82.207	82.776	229.763	85.287	97.259	148.644	114.841	119.014	147.279	117.165	82.247	145.849
82.204	82.775	229.763	85.280	97.268	148.636	114.841	119.017	147.278	117.169	82.253	145.852
82.235	82.791	229.789	85.306	97.273	148.653	114.865	119.028	147.308	117.156	82.239	145.837
82.227	82.786	229.785	85.299	97.273	148.655	114.856	119.024	147.298	117.163	82.246	145.843
82.212	82.786	229.776	85.293	97.269	148.651	114.851	119.021	147.298	117.166	82.245	145.850
82.207	82.776	229.763	85.287	97.259	148.644	114.841	119.014	147.279	117.165	82.247	145.849
82.204	82.775	229.763	85.280	97.268	148.636	114.841	119.017	147.278	117.169	82.253	145.852
82.199	82.773	229.752	85.271	97.260	148.633	114.831	119.012	147.270	117.170	82.253	145.851
82.193	82.770	229.752	85.267	97.257	148.630	114.825	119.002	147.263	117.172	82.254	145.859
82.189	82.768	229.747	85.263	97.260	148.626	114.823	119.000	147.258	117.177	82.256	145.859
82.183	82.765	229.738	85.257	97.254	148.620	114.822	119.001	147.255	117.178	82.259	145.869
82.176	82.768	229.738	85.258	97.259	148.616	114.806	118.999	147.247	117.178	82.256	145.865
82.199	82.773	229.752	85.271	97.260	148.633	114.831	119.012	147.270	117.170	82.253	145.851
82.193	82.770	229.752	85.267	97.257	148.630	114.825	119.002	147.263	117.172	82.254	145.859
82.189	82.768	229.747	85.263	97.260	148.626	114.823	119.000	147.258	117.177	82.256	145.859
82.183	82.765	229.738	85.257	97.254	148.620	114.822	119.001	147.255	117.178	82.259	145.869
82.176	82.768	229.738	85.258	97.259	148.616	114.806	118.999	147.247	117.178	82.256	145.865
82.179	82.764	229.730	85.257	97.258	148.613	114.804	118.997	147.248	117.178	82.260	145.867
82.172	82.760	229.729	85.247	97.251	148.605	114.799	118.995	147.239	117.186	82.266	145.859
82.165	82.764	229.726	85.247	97.252	148.603	114.794	118.995	147.228	117.182	82.262	145.864
82.170	82.758	229.725	85.244	97.251	148.601	114.793	118.993	147.237	117.183	82.264	145.874
82.160	82.760	229.720	85.239	97.247	148.590	114.786	118.988	147.232	117.185	82.263	145.872
82.160	82.753	229.714	85.239	97.245	148.603	114.788	118.991	147.226	117.186	82.264	145.874
82.154	82.757	229.715	85.236	97.250	148.597	114.788	118.985	147.223	117.191	82.271	145.880
82.153	82.758	229.708	85.231	97.243	148.592	114.780	118.985	147.224	117.188	82.268	145.880
82.150	82.748	229.704	85.228	97.241	148.590	114.782	118.980	147.222	117.188	82.266	145.883
82.155	82.750	229.701	85.229	97.246	148.590	114.784	118.982	147.215	117.190	82.268	145.880
82.148	82.747	229.701	85.223	97.238	148.587	114.770	118.978	147.212	117.195	82.272	145.883
82.143	82.744	229.702	85.226	97.236	148.588	114.767	118.977	147.209	117.192	82.272	145.885
82.143	82.752	229.698	85.220	97.235	148.585	114.769	118.980	147.212	117.193	82.273	145.886
82.143	82.745	229.699	85.220	97.240	148.580	114.766	118.981	147.203	117.198	82.276	145.889
82.137	82.749	229.697	85.221	97.243	148.578	114.762	118.976	147.201	117.194	82.272	145.885
82.135	82.749	229.695	85.218	97.244	148.584	114.759	118.974	147.204	117.203	82.271	145.888
82.134	82.740	229.692	85.212	97.236	148.575	114.756	118.973	147.202	117.196	82.276	145.891
82.134	82.741	229.690	85.209	97.237	148.574	114.763	118.972	147.197	117.202	82.280	145.887
82.138	82.744	229.686	85.213	97.240	148.577	114.762	118.969	147.192	117.201	82.280	145.893
82.130	82.746	229.689	85.209	97.233	148.573	114.764	118.970	147.196	117.198	82.277	145.893
82.132	82.741	229.682	85.210	97.239	148.574	114.762	118.970	147.194	117.204	82.275	145.889
82.133	82.741	229.685	85.209	97.226	148.575	114.760	118.969	147.191	117.203	82.273	145.894
82.129	82.740	229.683	85.208	97.227	148.567	114.755	118.976	147.193	117.200	82.277	145.892
82.131	82.738	229.682	85.207	97.235	148.577	114.758	118.967	147.190	117.201	82.280	145.896
82.130	82.739	229.683	85.205	97.228	148.568	114.754	118.965	147.187	117.205	82.275	145.897
82.126	82.739	229.675	85.207	97.227	148.565	114.747	118.970	147.184	117.206	82.284	145.899
82.122	82.743	229.675	85.203	97.234	148.564	114.754	118.967	147.179	117.203	82.282	145.893
82.120	82.733	229.677	85.203	97.232	148.565	114.749	118.963	147.183	117.204	82.281	145.901
82.123	82.736	229.677	85.203	97.226	148.570	114.743	118.958	147.175	117.203	82.282	145.899
82.126	82.729	229.674	85.203	97.229	148.564	114.745	118.963	147.177	117.212	82.279	145.900
82.121	82.741	229.669	85.196	97.228	148.561	114.745	118.962	147.178	117.205	82.281	145.898
82.116	82.732	229.668	85.195	97.227	148.560	114.737	118.962	147.176	117.205	82.284	145.896
82.115	82.730	229.672	85.193	97.229	148.560	114.743	118.961	147.176	117.209	82.286	145.903
82.121	82.737	229.667	85.195	97.223	148.559	114.743	118.962	147.169	117.215	82.282	145.896
82.118	82.731	229.668	85.195	97.232	148.560	114.732	118.962	147.170	117.210	82.280	145.903
82.113	82.730	229.664	85.198	97.225	148.557	114.735	118.956	147.170	117.215	82.284	145.905
82.112	82.729	229.668	85.197	97.223	148.550	114.738	118.957	147.171	117.213	82.279	145.906
82.118	82.733	229.669	85.196	97.232	148.559	114.737	118.958	147.170	117.212	82.288	145.898
82.114	82.732	229.668	85.191	97.226	148.554	114.734	118.962	147.171	117.212	82.289	145.906
82.113	82.731	229.662	85.188	97.226	148.547	114.728	118.959	147.166	117.209	82.286	145.905
82.110	82.729	229.660	85.191	97.221	148.546	114.735	118.957	147.168	117.212	82.282	145.904
82.111	82.731	229.664	85.190	97.221	148.554	114.734	118.956	147.167	117.214	82.282	145.898
82.111	82.731	229.656	85.190	97.220	148.545	114.732	118.955	147.161	117.214	82.288	145.905
82.114	82.732	229.665	85.189	97.215	148.553	114.732	118.954	147.165	117.211	82.288	145.908
82.110	82.720	229.659	85.191	97.219	148.550	114.728	118.948	147.166	117.210	82.287	145.907
82.110	82.731	229.658	85.187	97.218	148.548	114.730	118.953	147.163	117.209	82.287	145.903
82.109	82.731	229.656	85.190	97.220	148.555	114.726	118.949	147.158	117.215	82.292	145.910
82.105	82.727	229.655	85.182	97.223	148.541	114.725	118.951	147.160	117.211	82.289	145.909
82.110	82.729	229.657	85.185	97.217	148.546	114.729	118.954	147.161	117.215	82.282	145.904
82.103	82.726	229.657	85.185	97.218	148.549	114.728	118.952	147.158	117.220	82.288	145.910
82.102	82.725	229.656	85.183	97.223	148.546	114.725	118.949	147.152	117.216	82.291	145.908
82.103	82.723	229.655	85.185	97.218	148.554	114.723	118.949	147.157	117.218	82.284	145.902
82.105	82.725	229.658	85.180	97.224	148.542	114.718	118.954	147.157	117.217	82.283	145.908
82.100	82.733	229.656	85.183	97.214	148.541	114.722	118.949	147.156	117.217	82.285	145.911
82.105	82.727	229.657	85.175	97.218	148.552	114.726	118.952	147.150	117.221	82.287	145.919
82.104	82.724	229.648	85.180	97.215	148.551	114.723	118.950	147.162	117.218	82.284	145.909
82.103	82.726	229.652	85.185	97.218	148.538	114.724	118.951	147.156	117.223	82.290	145.908
82.104	82.728	229.651	85.187	97.218	148.550	114.723	118.953	147.149	117.219	82.292	145.911
82.099	82.722	229.651	85.179	97.219	148.557	114.725	118.950	147.149	117.218	82.284	145.909
82.103	82.727	229.655	85.180	97.213	148.538	114.718	118.947	147.153	117.215	82.289	145.909
82.106	82.728	229.650	85.183	97.219	148.546	114.719	118.956	147.149	117.219	82.295	145.914
82.104	82.729	229.648	85.179	97.215	148.545	114.720	118.948	147.152	117.219	82.285	145.910
82.102	82.724	229.650	85.178	97.221	148.547	114.721	118.950	147.153	117.218	82.285	145.918
82.097	82.722	229.651	85.178	97.212	148.536	114.719	118.947	147.151	117.220	82.285	145.911
82.097	82.723	229.646	85.178	97.213	148.539	114.716	118.946	147.150	117.220	82.288	145.914
82.101	82.725	229.652	85.177	97.213	148.539	114.718	118.955	147.152	117.221	82.295	145.908
82.096	82.722	229.650	85.184	97.219	148.544	114.713	118.944	147.154	117.220	82.286	145.920
82.103	82.727	229.647	85.174	97.215	148.536	114.718	118.948	147.150	117.217	82.293	145.915
82.102	82.718	229.650	85.174	97.222	148.545	114.717	118.954	147.151	117.221	82.293	145.919
82.095	82.720	229.646	85.172	97.217	148.537	114.715	118.944	147.149	117.221	82.286	145.912
82.102	82.727	229.645	85.173	97.215	148.535	114.716	118.947	147.143	117.217	82.292	145.921
82.098	82.724	229.649	85.170	97.216	148.541	114.717	118.947	147.148	117.227	82.291	145.915
82.093	82.722	229.641	85.170	97.220	148.542	114.713	118.945	147.141	117.222	82.287	145.913
82.097	82.726	229.642	85.174	97.221	148.545	114.712	118.952	147.147	117.217	82.294	145.914
82.093	82.719	229.644	85.180	97.218	148.537	114.715	118.947	147.147	117.227	82.293	145.919
82.100	82.716	229.647	85.175	97.209	148.534	114.710	118.949	147.146	117.223	82.289	145.917
82.096	82.724	229.638	85.169	97.216	148.534	114.717	118.946	147.144	117.223	82.296	145.915
82.097	82.722	229.644	85.170	97.215	148.536	114.713	118.952	147.147	117.224	82.296	145.916
82.092	82.721	229.640	85.170	97.213	148.533	114.711	118.942	147.145	117.223	82.290	145.918
82.103	82.721	229.642	85.179	97.215	148.532	114.716	118.947	147.146	117.228	82.296	145.913
82.095	82.722	229.642	85.172	97.210	148.533	114.712	118.946	147.143	117.220	82.293	145.915
82.094	82.724	229.644	85.171	97.209	148.538	114.716	118.946	147.146	117.224	82.288	145.915
82.103	82.718	229.648	85.172	97.213	148.531	114.710	118.939	147.141	117.220	82.293	145.915
82.096	82.725	229.635	85.172	97.208	148.540	114.712	118.936	147.142	117.229	82.292	145.918
82.099	82.718	229.645	85.173	97.214	148.540	114.708	118.941	147.141	117.225	82.299	145.912
82.102	82.719	229.645	85.172	97.211	148.537	114.711	118.945	147.143	117.225	82.300	145.915
82.100	82.719	229.643	85.170	97.212	148.535	114.716	118.939	147.145	117.225	82.291	145.919
82.098	82.716	229.649	85.177	97.213	148.540	114.707	118.941	147.141	117.225	82.291	145.920
82.097	82.722	229.642	85.173	97.213	148.541	114.713	118.945	147.143	117.225	82.291	145.920
82.094	82.712	229.639	85.174	97.213	148.533	114.706	118.940	147.140	117.225	82.298	145.918
82.097	82.714	229.645	85.178	97.208	148.533	114.710	118.944	147.141	117.226	82.290	145.917
82.093	82.724	229.636	85.167	97.214	148.536	114.705	118.940	147.139	117.227	82.291	145.912
82.099	82.719	229.642	85.173	97.214	148.535	114.712	118.943	147.139	117.231	82.297	145.917
82.092	82.722	229.640	85.164	97.212	148.535	114.708	118.942	147.145	117.227	82.293	145.915
82.094	82.715	229.640	85.168	97.209	148.530	114.707	118.941	147.139	117.226	82.290	145.918
82.094	82.722	229.638	85.166	97.206	148.530	114.709	118.943	147.140	117.226	82.289	145.923
82.088	82.718	229.640	85.163	97.212	148.534	114.708	118.943	147.139	117.225	82.293	145.919
82.091	82.719	229.640	85.170	97.210	148.530	114.703	118.939	147.137	117.227	82.291	145.913
82.095	82.723	229.641	85.165	97.213	148.525	114.708	118.942	147.139	117.232	82.297	145.918
82.093	82.723	229.640	85.169	97.208	148.535	114.706	118.942	147.133	117.227	82.290	145.918
82.090	82.717	229.637	85.162	97.214	148.536	114.707	118.942	147.138	117.231	82.296	145.924
82.091	82.720	229.637	85.169	97.218	148.539	114.707	118.942	147.138	117.227	82.291	145.919
82.087	82.716	229.635	85.162	97.211	148.524	114.702	118.937	147.133	117.223	82.296	145.918
82.094	82.723	229.635	85.169	97.209	148.529	114.705	118.938	147.134	117.228	82.294	145.917
82.090	82.723	229.633	85.166	97.213	148.530	114.705	118.948	147.138	117.228	82.302	145.924
82.091	82.722	229.634	85.161	97.212	148.527	114.702	118.938	147.137	117.228	82.294	145.917
82.089	82.719	229.633	85.162	97.216	148.525	114.704	118.939	147.136	117.231	82.296	145.920
82.097	82.717	229.640	85.170	97.211	148.528	114.708	118.942	147.138	117.228	82.291	145.919
82.093	82.722	229.639	85.165	97.206	148.532	114.705	118.941	147.136	117.224	82.298	145.922
82.092	82.723	229.637	85.164	97.215	148.530	114.702	118.937	147.136	117.229	82.292	145.920
82.085	82.719	229.630	85.167	97.207	148.532	114.702	118.939	147.133	117.229	82.294	145.923
82.090	82.720	229.638	85.160	97.212	148.525	114.708	118.943	147.132	117.233	82.297	145.925
82.089	82.720	229.637	85.169	97.210	148.528	114.704	118.941	147.135	117.228	82.292	145.928
82.092	82.720	229.635	85.162	97.211	148.531	114.707	118.942	147.136	117.229	82.292	145.920
82.089	82.719	229.634	85.160	97.212	148.525	114.699	118.937	147.133	117.229	82.294	145.924
82.084	82.715	229.632	85.160	97.212	148.525	114.699	118.937	147.133	117.225	82.297	145.920
82.061	82.760	229.639	85.154	97.237	148.529	114.728	118.925	147.131	117.203	82.272	145.921
81.944	82.902	229.609	85.149	97.351	148.527	114.843	118.870	147.135	117.237	82.257	146.059
81.805	83.126	229.630	85.117	97.508	148.522	115.008	118.775	147.131	117.085	82.148	146.063
81.631	83.443	229.631	85.088	97.726	148.546	115.209	118.660	147.105	116.871	82.010	146.060
81.437	83.774	229.657	85.080	97.992	148.584	115.446	118.525	147.096	116.633	81.844	146.076
81.233	84.210	229.690	85.038	98.281	148.560	115.727	118.358	147.071	116.362	81.663	146.073
80.957	84.696	229.688	85.008	98.618	148.568	116.048	118.151	147.034	115.883	81.391	145.963
80.682	85.240	229.711	84.990	99.030	148.586	116.405	117.929	147.019	115.660	81.232	146.094
80.416	85.898	229.775	84.962	99.470	148.585	116.800	117.659	146.991	115.240	80.988	146.127
80.056	86.662	229.772	84.952	100.005	148.589	117.279	117.308	146.966	114.726	80.698	146.140
79.667	87.624	229.803	84.983	100.695	148.629	117.846	116.877	146.918	114.066	80.348	146.169
79.247	88.815	229.856	85.039	101.438	148.601	118.521	116.340	146.871	113.272	79.974	146.210
78.815	90.254	229.904	85.061	102.379	148.582	119.119	115.629	146.695	112.330	79.594	146.268
78.414	91.880	229.964	85.192	103.364	148.549	120.097	114.841	146.741	111.232	79.209	146.331
78.080	93.717	229.977	85.448	104.495	148.536	120.849	113.826	146.590	109.982	78.834	146.382
77.840	95.816	230.034	85.958	105.770	148.617	121.871	112.733	146.641	108.567	78.512	146.464
77.720	98.164	230.097	86.289	107.094	148.520	122.625	111.386	146.458	106.966	78.253	146.515
77.747	100.723	230.122	87.090	108.574	148.622	123.573	109.933	146.451	105.215	78.107	146.606
78.029	103.462	230.128	87.876	110.092	148.564	124.165	108.024	146.907	103.311	78.129	146.721
78.614	106.379	230.136	88.922	111.663	148.541	125.075	106.321	146.321	101.261	78.325	146.830
79.572	109.373	230.142	90.091	113.188	148.437	125.588	104.276	146.249	99.115	78.769	146.950
80.823	112.395	230.101	91.519	114.625	148.360	125.917	102.073	146.190	96.931	79.483	147.093
82.531	115.434	230.067	93.214	115.982	148.273	126.031	99.686	146.182	94.736	80.445	147.242
84.711	118.463	229.992	95.185	117.196	148.134	125.848	97.088	146.147	92.998	81.861	147.636
87.348	121.317	229.890	97.443	118.203	148.042	125.342	94.439	146.164	89.960	83.162	147.462
90.534	123.993	229.756	99.880	118.934	147.859	124.456	91.789	146.184	88.237	85.382	147.661
94.223	126.293	229.597	102.595	119.388	147.748	123.108	89.113	146.188	86.376	87.758	147.790
98.419	128.173	229.404	105.479	119.476	147.584	121.334	86.536	146.255	84.770	90.561	147.933
103.045	129.465	229.155	108.399	119.114	147.364	119.128	84.156	146.383	83.554	93.681	148.037
108.009	130.049	228.894	111.390	118.287	147.199	116.187	81.844	146.470	82.848	97.046	148.119
113.238	129.812	228.599	114.405	116.924	147.050	113.289	80.298	146.624	82.666	100.687	148.178
118.496	128.695	228.301	117.172	115.000	146.884	109.838	79.073	146.792	83.192	104.342	148.212
123.638	126.558	227.990	120.867	111.264	147.921	106.240	78.492	147.096	84.309	107.960	148.269
128.480	123.505	227.683	121.257	109.413	146.389	102.129	78.531	147.237	86.044	111.732	148.197
132.793	119.441	227.354	123.083	106.194	146.336	98.100	79.430	147.472	88.593	114.991	148.065
136.392	114.416	227.096	123.941	102.435	146.166	94.210	81.097	147.698	91.839	117.813	147.922
139.021	108.619	226.864	124.302	98.078	146.075	90.634	83.526	147.899	95.700	119.989	147.749
140.432	102.191	226.701	123.422	94.300	146.106	87.512	86.797	148.155	100.089	121.343	147.556
140.435	95.408	226.576	122.025	90.201	146.067	85.131	90.723	148.305	104.829	121.756	147.326
138.940	88.630	226.599	118.428	88.176	145.463	83.513	95.335	148.478	109.641	121.276	147.077
135.906	82.187	226.619	115.879	84.048	146.441	83.013	100.198	148.559	114.323	119.521	146.791
131.408	76.478	226.832	111.944	81.792	146.661	83.667	105.154	148.628	118.541	116.759	146.493
125.556	71.830	227.064	107.516	80.545	146.903	84.825	109.475	148.373	122.117	112.984	146.246
118.652	68.698	227.419	102.637	80.279	147.172	88.439	114.232	148.509	124.695	108.445	145.991
111.163	67.304	227.809	97.754	81.240	147.407	92.405	117.757	148.406	126.192	103.313	145.860
103.365	67.684	228.142	94.373	83.630	147.379	97.110	120.103	148.105	126.361	97.840	145.740
95.858	70.113	228.584	90.068	86.780	148.079	102.421	121.299	147.872	125.107	92.520	145.744
89.084	74.493	229.111	87.180	90.950	148.336	107.920	121.146	147.536	122.490	87.577	145.788
83.478	80.471	229.440	85.431	95.795	148.535	113.376	119.567	147.236	118.644	83.290	145.942
79.587	88.031	229.825	84.998	101.065	148.619	118.257	116.544	146.913	113.667	80.111	146.144
77.899	96.496	230.082	86.024	106.231	148.544	122.244	112.187	146.603	107.946	78.367	146.443
78.469	105.299	230.156	88.679	111.149	148.652	124.902	106.831	146.334	101.855	78.208	146.764
81.626	113.687	230.104	92.327	115.295	148.337	126.023	100.857	146.201	95.815	79.881	147.117
87.192	120.966	229.930	97.315	118.120	148.071	125.375	94.525	146.145	90.053	83.039	147.404
94.754	126.394	229.617	103.004	119.392	147.757	122.864	88.681	146.181	86.117	88.110	147.786
103.805	129.431	229.159	108.894	118.976	147.381	118.765	83.768	146.415	83.391	94.203	148.027
113.518	129.596	228.645	114.592	116.790	147.061	113.049	80.177	146.607	82.664	100.914	148.171
122.925	126.711	228.099	120.551	111.601	148.016	106.675	78.498	147.035	84.113	107.484	148.255
131.082	121.007	227.551	122.461	107.504	146.385	99.641	78.952	147.344	87.522	113.725	148.119
137.085	112.786	227.068	123.998	101.323	146.182	93.185	81.633	147.723	92.816	118.476	147.890
140.179	102.912	226.757	123.475	94.809	146.097	87.833	86.347	148.078	99.489	121.219	147.579
139.877	92.382	226.603	120.510	89.617	147.111	84.319	92.601	148.359	106.901	121.696	147.293
135.977	82.463	226.675	116.027	84.235	146.452	82.998	99.945	148.540	114.053	119.622	146.818
128.874	74.255	226.964	110.052	81.121	146.783	84.275	107.237	148.558	120.177	115.228	146.419
119.233	68.842	227.460	103.115	80.293	147.169	88.092	113.850	148.501	124.480	108.892	146.047
108.146	67.224	227.977	97.154	82.837	148.145	94.021	118.728	148.239	126.331	101.351	145.829
97.046	69.623	228.578	90.658	86.160	148.013	101.430	121.191	147.896	125.406	93.439	145.811
87.321	75.955	229.205	86.588	92.167	148.387	109.385	121.095	146.859	121.616	86.413	145.862
80.506	85.493	229.721	84.977	99.286	148.597	116.659	117.724	147.015	115.411	81.048	146.109
77.708	97.007	230.053	86.086	106.492	148.513	122.379	111.972	146.604	107.623	78.337	146.474
79.381	108.979	230.116	89.962	113.021	148.457	125.535	104.449	146.263	99.308	78.705	146.913
85.565	119.493	229.964	96.191	117.609	148.221	125.676	96.059	146.159	91.776	82.303	147.478
95.427	126.904	229.543	103.464	119.428	147.655	122.560	88.253	146.221	85.808	88.617	147.822
107.591	130.005	228.917	111.179	118.343	147.217	116.443	82.017	146.457	82.855	96.831	148.087
120.118	128.088	228.220	118.158	114.305	146.877	108.595	78.792	146.857	83.753	105.223	148.195
130.982	121.288	227.523	122.399	107.650	146.370	99.806	78.946	147.358	87.425	113.631	148.105
138.243	110.556	226.967	124.031	99.710	146.053	92.176	82.156	147.870	94.379	119.378	147.798
140.565	97.660	226.613	123.035	91.497	145.031	85.773	89.419	148.264	103.270	121.762	147.399
137.339	84.822	226.599	116.998	85.604	146.383	83.096	98.133	148.522	112.434	120.407	146.923
129.023	74.335	226.934	110.108	81.133	146.781	84.283	107.209	148.574	120.168	115.266	146.392
116.906	68.214	227.517	101.309	80.228	147.099	89.256	115.112	148.436	125.162	107.247	145.949
103.226	67.791	228.239	93.779	83.782	148.014	97.182	120.132	148.080	126.342	97.750	145.742
90.473	73.273	228.923	87.772	89.886	148.291	106.638	121.320	147.628	123.196	88.690	145.771
81.316	83.881	229.615	85.066	98.212	148.591	115.711	118.333	147.078	116.402	81.641	146.024
77.741	97.621	230.111	86.201	106.871	148.528	122.626	111.588	146.561	107.193	78.256	146.479
80.497	111.649	230.120	91.234	114.337	148.405	125.862	102.470	146.217	97.331	79.309	147.027
89.387	123.044	229.851	99.059	118.691	147.934	124.755	92.605	146.145	88.813	84.657	147.585
102.596	129.290	229.218	108.154	119.138	147.396	119.281	84.301	146.351	83.612	93.415	148.011
117.334	128.928	228.419	116.559	115.409	146.923	110.577	79.274	146.746	82.977	103.612	148.204
130.488	122.077	226.753	122.162	108.118	146.409	100.386	78.821	147.305	87.303	112.937	147.983
138.693	109.365	226.906	124.038	98.967	146.067	91.824	82.119	148.467	95.169	119.759	147.794
140.307	94.342	226.587	122.427	88.644	146.535	84.750	91.465	148.336	105.358	121.580	147.183
134.593	80.209	226.721	114.721	83.192	146.505	83.104	101.782	148.560	115.726	118.733	146.702
122.787	70.298	227.194	105.638	80.337	147.051	86.929	112.070	148.758	123.300	111.190	146.139
107.562	67.189	228.002	96.940	83.089	148.256	94.422	118.924	148.219	126.286	100.859	145.728
92.549	71.905	228.853	88.641	88.535	148.198	104.897	121.400	147.733	124.059	90.227	145.762
81.569	83.329	229.620	85.080	97.775	148.561	115.290	118.558	147.114	116.800	81.904	146.044
77.604	98.778	230.069	86.480	107.485	148.502	122.981	110.915	146.520	106.400	78.169	146.529
81.796	114.335	230.103	92.716	115.516	148.426	125.983	100.443	146.199	95.409	80.075	147.164
93.263	125.791	229.655	101.965	119.292	147.755	123.395	89.646	146.185	86.702	87.225	147.735
109.100	130.060	228.848	112.062	117.984	147.168	115.440	81.413	146.468	82.712	97.878	148.106
125.039	125.780	227.916	119.800	111.461	146.503	104.902	78.405	147.056	83.781	110.021	148.580
136.657	113.957	227.090	123.949	102.084	146.132	93.882	81.276	147.705	92.139	118.029	147.900
140.616	97.744	226.615	121.869	92.392	146.129	85.812	89.370	148.259	103.218	121.769	147.402
135.623	81.723	226.675	115.638	83.832	146.483	83.032	100.593	148.568	114.681	119.343	146.769
122.993	70.397	227.188	105.753	80.356	147.041	86.926	112.026	148.804	123.249	111.301	146.130
106.176	67.276	228.062	95.982	82.986	147.615	95.294	119.353	148.192	126.312	99.848	145.658
90.089	73.502	228.940	87.618	90.117	148.302	106.922	121.295	147.618	123.044	88.440	145.787
79.665	87.408	229.772	84.971	100.655	148.643	117.846	116.829	146.941	114.062	80.314	146.142
78.229	104.858	230.174	88.361	110.893	148.557	124.759	107.213	146.388	102.209	78.175	146.754
86.389	120.401	229.948	96.716	117.906	148.062	125.496	95.200	146.156	90.637	82.690	147.376
101.793	129.202	229.259	107.673	119.239	147.447	119.652	84.680	146.357	83.769	92.917	147.986
119.913	128.048	227.962	117.802	114.560	146.874	109.159	78.927	146.945	83.527	105.022	148.212
134.137	117.829	227.278	123.476	104.933	146.275	96.750	79.918	147.519	89.636	116.023	148.022
140.598	100.996	226.655	123.315	93.493	146.094	87.049	87.457	148.161	100.936	121.511	147.520
136.646	83.327	226.598	116.471	84.707	146.445	83.059	99.253	148.534	113.323	119.865	146.747
123.537	70.643	227.185	106.121	80.365	147.003	86.848	111.961	149.207	123.008	111.613	146.126
105.466	67.341	228.103	95.650	83.155	147.543	95.767	119.557	148.195	126.338	99.329	145.646
88.511	74.812	229.129	86.997	91.241	148.341	108.300	121.087	147.544	122.235	87.254	145.805
78.585	90.594	229.888	85.057	102.650	148.541	119.539	115.337	146.819	111.926	79.403	146.249
79.428	109.324	230.154	90.080	113.201	148.437	125.563	104.175	146.280	99.023	78.756	146.924
90.818	124.269	229.763	100.203	118.986	147.867	124.238	91.397	146.177	87.921	85.679	147.646
108.893	130.099	228.848	111.932	118.044	147.172	115.489	81.464	146.423	82.729	97.752	148.104
127.104	124.519	227.780	120.894	110.341	146.544	103.254	78.446	147.144	85.204	110.991	148.181
138.790	109.398	226.900	124.055	98.947	146.061	91.816	82.149	148.471	95.225	119.791	147.787
139.535	90.212	226.560	119.210	89.776	147.790	83.812	94.202	148.440	108.525	121.464	147.160
128.885	74.089	226.914	109.977	81.077	146.771	84.360	107.349	148.575	120.287	115.105	146.354
110.735	67.183	227.824	97.492	81.261	147.385	92.620	117.873	148.378	126.224	103.018	145.849
91.849	72.305	228.910	88.343	88.968	148.247	105.333	121.330	147.594	123.781	89.699	145.764
79.519	87.614	229.795	84.850	100.708	148.510	117.966	116.718	146.940	113.899	80.230	146.141
78.771	107.369	230.145	89.386	112.198	148.613	125.283	105.518	146.348	100.398	78.438	146.849
90.046	123.718	229.812	99.612	118.866	147.911	124.490	92.007	146.192	88.369	85.183	147.611
108.969	130.115	228.844	111.987	118.027	147.171	115.474	81.459	146.438	82.734	97.820	148.114
128.043	123.888	227.707	121.312	109.768	146.490	102.498	78.507	147.203	85.810	111.469	148.156
139.475	107.371	226.826	123.969	97.613	146.053	89.154	84.909	148.305	96.590	120.350	147.694
138.540	87.208	226.552	118.967	86.039	146.192	83.355	96.318	148.489	111.111	121.278	147.208
125.459	71.654	227.040	107.450	80.663	147.147	85.603	110.088	148.683	122.212	112.883	146.235
105.575	67.294	228.088	95.720	83.134	147.551	95.699	119.511	148.182	126.341	99.379	145.643
86.995	76.124	229.226	86.466	92.392	148.405	109.572	120.817	147.455	121.396	86.130	145.851
77.803	94.547	230.021	85.737	105.090	148.642	121.403	113.254	146.696	109.241	78.622	146.393
81.974	114.794	230.080	92.965	115.713	148.426	125.979	100.076	146.211	95.049	80.238	147.182
97.987	128.093	229.443	105.237	119.460	147.562	121.394	86.684	146.259	84.806	90.405	147.902
118.874	128.614	228.292	117.281	114.795	146.819	109.497	79.007	146.803	83.286	104.643	148.201
135.565	115.925	227.167	123.817	103.538	146.250	95.285	80.573	147.621	90.900	117.097	147.945
140.576	95.573	226.563	122.732	89.975	145.257	85.143	90.694	148.316	104.724	121.746	147.279
131.609	76.512	226.787	112.090	81.827	146.642	83.672	105.024	148.601	118.489	116.818	146.485
112.558	67.290	227.715	98.180	80.230	146.634	91.591	117.094	148.364	126.008	104.222	145.850
91.834	72.267	228.905	88.322	88.953	148.228	105.334	121.312	147.598	123.778	89.690	145.770
78.907	89.291	229.858	84.912	101.816	148.515	118.875	115.943	146.882	112.748	79.727	146.203
79.901	110.739	230.138	90.828	113.861	148.544	125.748	103.173	146.289	97.993	79.067	146.978
94.490	126.552	229.588	102.885	119.422	147.738	122.852	88.781	146.220	86.114	88.099	147.785
115.998	129.407	228.464	116.057	116.067	146.991	111.441	79.587	146.706	82.827	102.723	148.181
134.288	117.763	227.258	123.521	104.864	146.277	96.663	79.979	147.532	89.734	116.105	148.009
140.710	97.012	226.561	122.522	91.155	146.061	85.676	89.740	148.250	103.766	121.771	147.372
132.110	76.998	226.765	112.488	81.997	146.613	83.574	104.566	148.593	118.133	117.107	146.520
112.508	67.262	227.711	98.160	80.272	146.675	91.641	117.119	148.364	126.021	104.173	145.845
91.150	72.694	228.940	88.050	89.374	148.251	106.013	121.345	147.674	123.504	89.205	145.766
78.449	90.774	229.893	85.061	102.784	148.543	119.637	115.219	146.830	111.754	79.351	146.247
80.808	112.796	230.092	91.721	114.846	148.354	125.898	101.631	146.229	96.489	79.608	147.082
97.217	127.827	229.475	104.744	119.487	147.620	121.712	87.108	146.272	85.045	89.923	147.878
119.629	128.586	227.613	117.604	114.505	146.788	109.028	78.911	146.846	83.509	105.024	148.196
136.721	114.062	227.052	123.980	102.143	146.119	93.958	81.265	147.694	92.140	118.011	147.902
140.069	91.947	226.520	120.928	88.391	146.088	84.309	92.914	148.401	106.650	121.275	147.141
127.773	73.125	226.944	109.095	80.830	146.795	84.574	108.135	148.466	121.013	114.330	146.291
106.006	67.204	228.075	95.904	83.007	147.572	95.430	119.380	148.187	126.318	99.682	145.655
85.706	77.388	229.307	85.930	93.382	148.350	110.661	120.435	147.279	120.575	85.176	145.889
77.453	98.568	230.067	86.397	107.376	148.508	122.882	111.007	146.555	106.475	78.168	146.517
85.656	119.830	229.965	96.395	117.734	148.238	125.590	95.789	146.191	91.501	82.498	147.494
106.156	130.044	229.002	110.347	118.648	147.279	117.726	82.832	146.682	82.981	95.926	148.075
128.259	123.807	227.688	121.167	109.592	146.385	102.363	78.535	147.221	85.923	111.594	148.153
140.272	104.282	226.697	123.675	95.637	146.023	88.372	85.835	148.070	98.653	121.113	147.610
135.840	81.744	226.617	115.747	83.864	146.452	83.085	100.518	148.569	114.667	119.359	146.743
117.200	68.096	227.459	101.372	80.103	146.940	89.198	114.976	148.459	125.150	107.343	145.946
94.175	70.813	228.754	89.335	87.579	148.138	103.587	121.338	147.783	124.603	91.364	145.733
79.113	88.547	229.855	84.859	101.337	148.503	118.476	116.272	146.918	113.232	79.925	146.190
80.291	111.817	230.103	91.226	114.391	148.405	125.818	102.384	146.260	97.180	79.347	147.050
97.293	127.887	229.474	104.796	119.482	147.623	121.669	87.056	146.273	85.006	89.988	147.877
120.783	127.967	228.185	118.749	114.183	146.970	108.172	78.748	146.875	84.061	105.479	148.196
137.837	111.923	226.942	124.144	100.793	145.538	92.668	82.016	147.787	93.585	118.936	147.832
139.104	88.472	226.507	119.331	88.284	146.614	83.566	95.402	148.458	109.949	121.964	147.306
123.759	70.635	227.160	107.621	81.428	148.053	86.770	111.703	148.961	124.479	112.648	147.056
100.190	68.306	228.362	92.322	84.993	147.709	99.219	120.708	148.039	125.734	95.707	145.637
81.530	83.096	229.647	85.052	97.646	148.555	115.156	118.586	147.146	116.854	81.954	146.032
78.431	106.646	230.137	89.062	111.824	148.625	125.114	106.007	146.400	100.889	78.352	146.842
92.773	125.679	229.674	101.691	119.303	147.819	123.485	89.916	146.215	86.831	87.018	147.724
116.474	129.363	228.428	116.002	115.732	146.844	111.139	79.496	146.730	82.871	103.068	148.190
135.960	115.457	227.125	123.882	103.132	146.210	94.926	80.769	147.647	91.261	117.375	147.930
140.111	91.883	226.500	120.926	88.364	146.080	84.323	92.953	148.402	106.700	121.273	147.134
126.415	72.145	227.005	108.113	80.625	146.863	84.563	109.012	148.592	121.668	113.381	146.128
102.753	67.687	228.244	94.042	84.209	148.134	97.518	120.123	148.229	126.339	97.349	145.717
82.655	81.148	229.461	85.246	96.328	148.537	113.871	119.267	147.229	118.072	82.856	145.993
78.040	105.014	230.175	88.358	110.968	148.559	124.747	107.103	146.430	102.051	78.184	146.786
91.696	125.019	229.725	100.909	119.169	147.848	123.862	90.674	146.205	87.359	86.331	147.697
115.668	129.533	228.466	115.870	116.181	146.999	111.657	79.678	146.696	82.813	102.526	148.181
135.783	115.758	227.134	123.831	103.330	146.172	95.144	80.668	147.622	91.073	117.226	147.936
140.111	91.810	226.490	120.880	88.325	146.056	84.311	92.994	148.415	106.765	121.266	147.125
126.006	71.883	227.044	107.810	80.561	146.881	84.709	109.253	148.472	122.033	113.148	146.225
101.840	67.873	228.287	93.447	84.436	148.090	98.118	120.414	148.094	126.234	96.713	145.781
81.899	82.407	229.661	85.105	97.154	148.547	114.681	118.848	147.166	117.310	82.277	146.030
78.414	106.724	230.140	89.078	111.863	148.629	125.121	105.960	146.406	100.821	78.365	146.839
93.565	126.166	229.630	102.265	119.374	147.779	123.172	89.356	146.223	86.464	87.548	147.755
118.214	128.931	228.331	116.836	115.055	146.801	109.982	79.156	146.789	83.132	104.238	148.181
137.290	113.171	226.982	124.041	101.482	146.068	93.381	81.633	147.738	92.778	118.427	147.858
139.203	88.561	226.505	119.573	86.707	146.126	83.702	95.217	148.482	109.768	121.275	147.037
122.699	70.039	227.163	105.478	80.291	147.045	87.028	112.155	148.715	123.474	110.970	146.092
97.847	69.092	228.502	91.060	85.804	148.015	100.862	121.041	147.913	125.577	93.918	145.760
79.828	86.382	229.875	84.884	100.002	148.604	117.282	117.196	147.004	114.613	80.601	146.124
80.028	111.407	230.114	91.106	114.172	148.529	125.774	102.708	146.304	97.468	79.243	147.040
98.450	128.385	229.410	105.570	119.463	147.566	121.139	86.406	146.313	84.603	90.796	147.912
123.519	126.778	227.995	120.810	111.361	147.935	106.162	78.495	146.979	85.279	107.098	149.069
139.563	107.576	226.764	124.000	97.716	146.015	89.298	84.933	148.063	96.515	120.323	147.674
136.541	82.751	226.592	116.278	84.377	146.419	83.011	99.665	148.450	113.838	119.653	146.665
116.291	67.841	227.524	100.729	79.711	146.233	89.683	115.436	148.443	125.368	106.671	145.881
91.430	72.401	228.919	88.166	89.151	148.242	105.732	121.334	147.705	123.643	89.435	145.781
77.788	93.629	230.010	85.376	104.540	148.549	120.985	113.707	146.747	109.687	78.723	146.286
84.093	118.130	230.020	94.873	117.071	148.190	125.802	97.354	146.233	93.120	81.690	147.667
106.479	130.128	229.003	110.772	118.636	147.418	117.277	82.606	146.573	82.935	96.181	148.083
130.550	122.005	227.510	122.212	108.118	146.359	100.396	78.875	147.321	87.124	113.231	148.092
140.883	98.838	226.559	123.213	91.905	146.003	86.292	88.727	148.226	102.539	121.721	147.423
130.827	75.563	226.792	111.397	81.514	146.652	83.938	105.838	148.570	119.053	116.179	146.296
106.824	67.051	227.999	96.384	83.316	148.396	94.963	119.133	148.219	126.330	100.209	145.671
84.207	79.054	229.424	85.597	94.723	148.481	112.218	119.975	147.314	119.458	84.059	145.924
77.745	103.783	230.131	87.947	110.333	148.600	124.412	107.899	146.471	102.857	78.108	146.720
91.811	125.154	229.730	101.000	119.187	147.837	123.819	90.522	146.248	87.265	86.457	147.657
117.203	129.212	228.373	116.247	115.414	146.795	110.642	79.351	146.758	82.976	103.604	148.199
137.298	113.235	226.974	124.060	101.505	146.080	93.423	81.623	147.734	92.756	118.410	147.846
138.921	87.698	226.489	118.266	87.740	145.288	83.490	95.950	148.466	110.969	121.497	147.274
121.011	69.289	227.255	104.318	80.256	147.081	87.502	112.947	148.539	124.056	109.823	145.985
95.241	70.200	228.667	89.960	86.877	147.985	102.768	121.283	147.869	124.925	92.113	145.785
78.528	89.923	229.884	84.950	102.266	148.564	119.058	115.552	146.775	112.252	79.542	146.247
82.176	115.479	230.058	93.175	116.017	148.311	125.902	99.572	146.240	94.554	80.485	147.240
103.791	129.808	229.134	108.933	119.017	147.370	118.668	83.797	146.473	83.313	94.389	148.033
128.951	123.382	227.635	121.732	109.288	146.486	101.821	78.617	147.241	86.278	112.056	148.120
140.863	100.406	226.560	123.323	93.027	146.014	86.874	87.828	148.175	101.429	121.577	147.436
131.598	76.273	226.740	111.994	81.755	146.629	83.766	105.178	148.591	118.536	116.639	146.331
107.327	67.011	227.964	96.409	82.871	148.067	94.654	118.977	148.226	126.343	100.558	145.651
84.180	79.064	229.419	85.584	94.742	148.476	112.229	119.964	147.308	119.444	84.037	145.938
77.801	104.335	230.121	88.176	110.602	148.665	124.557	107.537	146.455	102.476	78.135	146.749
92.680	125.723	229.679	101.638	119.303	147.805	123.493	89.896	146.258	86.824	87.023	147.705
118.699	128.808	228.286	116.997	114.830	146.951	109.641	79.082	146.808	83.252	104.537	148.257
138.220	111.406	226.888	124.128	100.244	146.040	92.446	82.174	147.820	93.987	119.145	147.803
137.967	85.353	226.508	117.347	85.979	146.309	83.140	97.619	148.402	112.051	120.545	146.818
118.165	68.279	227.396	102.191	80.208	147.101	88.787	114.506	148.475	124.923	107.909	145.916
92.121	71.924	228.864	88.578	88.625	148.148	105.158	121.347	147.733	123.910	89.908	145.817
77.672	93.806	229.988	85.564	104.565	148.574	121.046	113.583	146.833	109.632	78.728	146.381
84.836	119.119	229.986	95.773	117.471	148.291	125.682	96.498	146.244	92.022	82.098	147.470
108.715	130.274	228.854	111.857	118.106	147.171	115.517	81.542	146.440	82.714	97.727	148.106
132.876	119.710	227.327	123.082	106.283	146.280	98.226	79.456	147.451	88.601	114.980	148.030
140.674	94.594	226.474	122.607	88.761	146.558	84.919	91.353	148.315	105.390	121.648	147.161
126.735	72.256	226.969	108.319	80.652	146.830	84.282	108.767	149.406	121.482	113.682	145.995
100.647	68.111	228.330	92.699	84.778	148.061	98.926	120.619	148.042	126.084	95.860	145.758
80.318	85.169	229.703	84.821	99.099	148.532	116.379	117.680	146.959	115.421	81.064	146.102
80.043	111.609	230.106	91.062	114.295	148.417	125.766	102.584	146.314	97.306	79.303	147.059
100.100	128.985	229.329	106.653	119.396	147.490	120.347	85.507	146.355	84.097	91.941	147.958
126.421	125.201	227.785	119.525	111.963	145.564	103.937	78.458	147.113	85.290	109.988	148.236
140.658	102.877	226.600	123.808	94.479	146.028	87.938	86.434	148.063	99.735	121.278	147.513
132.888	77.574	226.672	113.052	82.208	146.523	83.420	103.910	148.497	117.584	117.414	146.399
108.560	66.967	227.920	97.406	82.791	148.202	93.963	118.597	148.279	126.339	101.424	145.749
84.521	78.575	229.375	85.528	94.306	148.322	111.700	120.074	147.240	119.736	84.325	145.930
77.772	104.355	230.131	88.172	110.611	148.667	124.550	107.530	146.469	102.451	78.137	146.754
93.189	126.048	229.655	102.034	119.361	147.803	123.275	89.520	146.265	86.542	87.405	147.711
119.925	128.544	227.788	119.090	113.197	148.080	108.817	78.893	146.859	84.435	104.579	149.069
138.923	109.729	226.822	124.131	99.125	146.013	92.602	82.019	149.019	95.194	119.759	147.758
136.894	83.228	226.533	116.534	84.662	146.371	83.074	99.259	148.464	113.489	119.820	146.670
115.263	67.550	227.530	100.074	79.864	146.416	90.231	115.926	148.400	125.497	105.921	145.761
89.151	73.890	228.971	87.284	90.435	148.017	107.540	121.167	147.599	122.648	87.770	145.873
77.282	97.952	230.076	86.309	106.940	148.479	122.673	111.302	146.691	106.824	78.207	146.522
88.099	122.442	229.873	98.230	118.533	148.007	124.950	93.395	146.268	89.176	84.088	147.524
113.987	129.917	228.581	114.750	116.667	146.917	112.706	80.114	146.655	82.571	101.327	148.098
136.356	115.045	227.072	123.961	102.816	146.158	94.618	80.965	147.662	91.601	117.623	147.885
139.262	88.441	226.448	119.574	86.646	146.096	83.510	95.387	148.356	109.906	121.878	147.050
120.654	69.091	227.237	104.027	80.233	147.092	87.747	113.064	148.538	124.207	109.547	145.960
93.752	70.940	228.751	89.286	87.660	148.047	103.734	121.284	147.677	124.502	91.065	145.824
77.847	92.688	229.985	85.221	103.997	148.507	120.509	114.187	146.874	110.289	78.895	146.276
84.505	118.786	230.007	95.499	117.351	148.312	125.684	96.799	146.226	92.567	82.032	147.608
108.964	130.292	228.845	111.873	117.998	147.065	115.427	81.480	146.489	82.586	97.871	148.033
133.525	119.013	227.292	123.319	105.743	146.295	97.606	79.681	147.480	89.067	115.455	148.004
140.472	92.965	226.445	121.346	88.892	146.005	84.422	92.794	148.845	106.541	121.632	147.117
124.782	71.033	227.025	106.909	80.423	146.929	86.247	111.812	149.139	122.665	112.250	146.102
97.809	69.043	228.488	91.161	85.707	147.897	100.878	121.034	147.909	125.530	93.909	145.820
78.916	88.541	229.837	84.805	101.362	148.512	118.410	116.209	146.868	113.242	79.921	146.283
82.059	115.422	230.060	93.097	115.988	148.329	125.894	99.660	146.275	94.575	80.456	147.240
104.955	130.028	229.068	109.535	118.822	147.228	118.428	83.309	146.842	83.006	95.165	147.996
130.875	121.794	227.482	122.403	107.776	146.580	100.154	78.943	147.337	87.414	113.288	148.193
140.921	96.659	226.482	123.033	90.761	145.033	92.676	68.635	128.646	104.080	121.765	147.275
127.831	72.971	226.924	109.363	80.568	146.550	93.575	73.197	133.689	114.100	127.570	164.924
101.022	67.935	228.227	92.807	84.799	147.675	107.701	78.067	140.622	0.000	0.000	0.000
80.053	85.426	229.658	84.844	99.334	148.431	115.283	80.951	146.173	0.000	0.000	0.000
80.378	112.601	230.054	91.513	114.810	148.332	96.552	79.553	147.070	0.000	0.000	0.000
101.834	129.462	229.177	107.809	119.254	147.463	83.686	93.133	148.000	0.000	0.000	0.000
0.000	0.000	0.000	121.288	109.377	146.621	86.230	111.621	148.216	0.000	0.000	0.000
0.000	0.000	0.000	125.325	93.730	147.275	102.188	121.570	147.381	0.000	0.000	0.000
0.000	0.000	0.000	0.000	0.000	0.000	119.797	115.609	146.117	0.000	0.000	0.000
0.000	0.000	0.000	0.000	0.000	0.000	0.000	0.000	0.000	0.000	0.000	0.000
0.000	0.000	0.000	0.000	0.000	0.000	0.000	0.000	0.000	0.000	0.000	0.000
0.000	0.000	0.000	0.000	0.000	0.000	0.000	0.000	0.000	0.000	0.000	0.000
0.000	0.000	0.000	0.000	0.000	0.000	0.000	0.000	0.000	0.000	0.000	0.000
0.000	0.000	0.000	0.000	0.000	0.000	0.000	0.000	0.000	0.000	0.000	0.000
0.000	0.000	0.000	0.000	0.000	0.000	0.000	0.000	0.000	0.000	0.000	0.000
0.000	0.000	0.000	0.000	0.000	0.000	0.000	0.000	0.000	0.000	0.000	0.000
0.000	0.000	0.000	0.000	0.000	0.000	0.000	0.000	0.000	0.000	0.000	0.000
0.000	0.000	0.000	0.000	0.000	0.000	0.000	0.000	0.000	0.000	0.000	0.000
0.000	0.000	0.000	0.000	0.000	0.000	0.000	0.000	0.000	0.000	0.000	0.000
0.000	0.000	0.000	0.000	0.000	0.000	0.000	0.000	0.000	0.000	0.000	0.000
0.000	0.000	0.000	0.000	0.000	0.000	0.000	0.000	0.000	0.000	0.000	0.000
0.000	0.000	0.000	0.000	0.000	0.000	0.000	0.000	0.000	0.000	0.000	0.000
0.000	0.000	0.000	0.000	0.000	0.000	0.000	0.000	0.000	0.000	0.000	0.000
0.000	0.000	0.000	0.000	0.000	0.000	0.000	0.000	0.000	0.000	0.000	0.000
0.000	0.000	0.000	0.000	0.000	0.000	0.000	0.000	0.000	0.000	0.000	0.000
0.000	0.000	0.000	0.000	0.000	0.000	0.000	0.000	0.000	0.000	0.000	0.000
0.000	0.000	0.000	0.000	0.000	0.000	0.000	0.000	0.000	0.000	0.000	0.000
0.000	0.000	0.000	0.000	0.000	0.000	0.000	0.000	0.000	0.000	0.000	0.000
0.000	0.000	0.000	0.000	0.000	0.000	0.000	0.000	0.000	0.000	0.000	0.000
0.000	0.000	0.000	0.000	0.000	0.000	0.000	0.000	0.000	0.000	0.000	0.000
0.000	0.000	0.000	0.000	0.000	0.000	0.000	0.000	0.000	0.000	0.000	0.000
0.000	0.000	0.000	0.000	0.000	0.000	0.000	0.000	0.000	0.000	0.000	0.000
0.000	0.000	0.000	0.000	0.000	0.000	0.000	0.000	0.000	0.000	0.000	0.000
0.000	0.000	0.000	0.000	0.000	0.000	0.000	0.000	0.000	0.000	0.000	0.000
0.000	0.000	0.000	0.000	0.000	0.000	0.000	0.000	0.000	0.000	0.000	0.000
0.000	0.000	0.000	0.000	0.000	0.000	0.000	0.000	0.000	0.000	0.000	0.000
0.000	0.000	0.000	0.000	0.000	0.000	0.000	0.000	0.000	0.000	0.000	0.000
0.000	0.000	0.000	0.000	0.000	0.000	0.000	0.000	0.000	0.000	0.000	0.000
0.000	0.000	0.000	0.000	0.000	0.000	0.000	0.000	0.000	0.000	0.000	0.000
0.000	0.000	0.000	0.000	0.000	0.000	0.000	0.000	0.000	0.000	0.000	0.000
0.000	0.000	0.000	0.000	0.000	0.000	0.000	0.000	0.000	0.000	0.000	0.000
0.000	0.000	0.000	0.000	0.000	0.000	0.000	0.000	0.000	0.000	0.000	0.000
0.000	0.000	0.000	0.000	0.000	0.000	0.000	0.000	0.000	0.000	0.000	0.000
0.000	0.000	0.000	0.000	0.000	0.000	0.000	0.000	0.000	0.000	0.000	0.000
0.000	0.000	0.000	0.000	0.000	0.000	0.000	0.000	0.000	0.000	0.000	0.000
0.000	0.000	0.000	0.000	0.000	0.000	0.000	0.000	0.000	0.000	0.000	0.000
0.000	0.000	0.000	0.000	0.000	0.000	0.000	0.000	0.000	0.000	0.000	0.000
0.000	0.000	0.000	0.000	0.000	0.000	0.000	0.000	0.000	0.000	0.000	0.000
0.000	0.000	0.000	0.000	0.000	0.000	0.000	0.000	0.000	0.000	0.000	0.000
0.000	0.000	0.000	0.000	0.000	0.000	0.000	0.000	0.000	0.000	0.000	0.000
0.000	0.000	0.000	0.000	0.000	0.000	0.000	0.000	0.000	0.000	0.000	0.000
0.000	0.000	0.000	0.000	0.000	0.000	0.000	0.000	0.000	0.000	0.000	0.000
0.000	0.000	0.000	0.000	0.000	0.000	0.000	0.000	0.000	0.000	0.000	0.000
0.000	0.000	0.000	0.000	0.000	0.000	0.000	0.000	0.000	0.000	0.000	0.000
0.000	0.000	0.000	0.000	0.000	0.000	0.000	0.000	0.000	0.000	0.000	0.000
0.000	0.000	0.000	0.000	0.000	0.000	0.000	0.000	0.000	0.000	0.000	0.000
0.000	0.000	0.000	0.000	0.000	0.000	0.000	0.000	0.000	0.000	0.000	0.000
0.000	0.000	0.000	0.000	0.000	0.000	0.000	0.000	0.000	0.000	0.000	0.000
0.000	0.000	0.000	0.000	0.000	0.000	0.000	0.000	0.000	0.000	0.000	0.000
0.000	0.000	0.000	0.000	0.000	0.000	0.000	0.000	0.000	0.000	0.000	0.000
0.000	0.000	0.000	0.000	0.000	0.000	0.000	0.000	0.000	0.000	0.000	0.000
0.000	0.000	0.000	0.000	0.000	0.000	0.000	0.000	0.000	0.000	0.000	0.000
0.000	0.000	0.000	0.000	0.000	0.000	0.000	0.000	0.000	0.000	0.000	0.000
0.000	0.000	0.000	0.000	0.000	0.000	0.000	0.000	0.000	0.000	0.000	0.000
0.000	0.000	0.000	0.000	0.000	0.000	0.000	0.000	0.000	0.000	0.000	0.000
0.000	0.000	0.000	0.000	0.000	0.000	0.000	0.000	0.000	0.000	0.000	0.000
0.000	0.000	0.000	0.000	0.000	0.000	0.000	0.000	0.000	0.000	0.000	0.000
0.000	0.000	0.000	0.000	0.000	0.000	0.000	0.000	0.000	0.000	0.000	0.000
0.000	0.000	0.000	0.000	0.000	0.000	0.000	0.000	0.000	0.000	0.000	0.000
0.000	0.000	0.000	0.000	0.000	0.000	0.000	0.000	0.000	0.000	0.000	0.000
0.000	0.000	0.000	0.000	0.000	0.000	0.000	0.000	0.000	0.000	0.000	0.000
0.000	0.000	0.000	0.000	0.000	0.000	0.000	0.000	0.000	0.000	0.000	0.000
0.000	0.000	0.000	0.000	0.000	0.000	0.000	0.000	0.000	0.000	0.000	0.000
0.000	0.000	0.000	0.000	0.000	0.000	0.000	0.000	0.000	0.000	0.000	0.000
0.000	0.000	0.000	0.000	0.000	0.000	0.000	0.000	0.000	0.000	0.000	0.000
0.000	0.000	0.000	0.000	0.000	0.000	0.000	0.000	0.000	0.000	0.000	0.000
0.000	0.000	0.000	0.000	0.000	0.000	0.000	0.000	0.000	0.000	0.000	0.000
0.000	0.000	0.000	0.000	0.000	0.000	0.000	0.000	0.000	0.000	0.000	0.000
0.000	0.000	0.000	0.000	0.000	0.000	0.000	0.000	0.000	0.000	0.000	0.000
0.000	0.000	0.000	0.000	0.000	0.000	0.000	0.000	0.000	0.000	0.000	0.000
0.000	0.000	0.000	0.000	0.000	0.000	0.000	0.000	0.000	0.000	0.000	0.000
0.000	0.000	0.000	0.000	0.000	0.000	0.000	0.000	0.000	0.000	0.000	0.000
0.000	0.000	0.000	0.000	0.000	0.000	0.000	0.000	0.000	0.000	0.000	0.000
0.000	0.000	0.000	0.000	0.000	0.000	0.000	0.000	0.000	0.000	0.000	0.000
0.000	0.000	0.000	0.000	0.000	0.000	0.000	0.000	0.000	0.000	0.000	0.000
0.000	0.000	0.000	0.000	0.000	0.000	0.000	0.000	0.000	0.000	0.000	0.000
0.000	0.000	0.000	0.000	0.000	0.000	0.000	0.000	0.000	0.000	0.000	0.000
0.000	0.000	0.000	0.000	0.000	0.000	0.000	0.000	0.000	0.000	0.000	0.000
0.000	0.000	0.000	0.000	0.000	0.000	0.000	0.000	0.000	0.000	0.000	0.000
0.000	0.000	0.000	0.000	0.000	0.000	0.000	0.000	0.000	0.000	0.000	0.000
0.000	0.000	0.000	0.000	0.000	0.000	0.000	0.000	0.000	0.000	0.000	0.000
0.000	0.000	0.000	0.000	0.000	0.000	0.000	0.000	0.000	0.000	0.000	0.000
0.000	0.000	0.000	0.000	0.000	0.000	0.000	0.000	0.000	0.000	0.000	0.000
0.000	0.000	0.000	0.000	0.000	0.000	0.000	0.000	0.000	0.000	0.000	0.000
0.000	0.000	0.000	0.000	0.000	0.000	0.000	0.000	0.000	0.000	0.000	0.000
0.000	0.000	0.000	0.000	0.000	0.000	0.000	0.000	0.000	0.000	0.000	0.000
0.000	0.000	0.000	0.000	0.000	0.000	0.000	0.000	0.000	0.000	0.000	0.000
0.000	0.000	0.000	0.000	0.000	0.000	0.000	0.000	0.000	0.000	0.000	0.000
0.000	0.000	0.000	0.000	0.000	0.000	0.000	0.000	0.000	0.000	0.000	0.000
0.000	0.000	0.000	0.000	0.000	0.000	0.000	0.000	0.000	0.000	0.000	0.000
0.000	0.000	0.000	0.000	0.000	0.000	0.000	0.000	0.000	0.000	0.000	0.000
0.000	0.000	0.000	0.000	0.000	0.000	0.000	0.000	0.000	0.000	0.000	0.000
0.000	0.000	0.000	0.000	0.000	0.000	0.000	0.000	0.000	0.000	0.000	0.000
0.000	0.000	0.000	0.000	0.000	0.000	0.000	0.000	0.000	0.000	0.000	0.000
0.000	0.000	0.000	0.000	0.000	0.000	0.000	0.000	0.000	0.000	0.000	0.000
0.000	0.000	0.000	0.000	0.000	0.000	0.000	0.000	0.000	0.000	0.000	0.000
0.000	0.000	0.000	0.000	0.000	0.000	0.000	0.000	0.000	0.000	0.000	0.000
0.000	0.000	0.000	0.000	0.000	0.000	0.000	0.000	0.000	0.000	0.000	0.000
0.000	0.000	0.000	0.000	0.000	0.000	0.000	0.000	0.000	0.000	0.000	0.000
0.000	0.000	0.000	0.000	0.000	0.000	0.000	0.000	0.000	0.000	0.000	0.000
0.000	0.000	0.000	0.000	0.000	0.000	0.000	0.000	0.000	0.000	0.000	0.000
0.000	0.000	0.000	0.000	0.000	0.000	0.000	0.000	0.000	0.000	0.000	0.000
0.000	0.000	0.000	0.000	0.000	0.000	0.000	0.000	0.000	0.000	0.000	0.000
0.000	0.000	0.000	0.000	0.000	0.000	0.000	0.000	0.000	0.000	0.000	0.000
0.000	0.000	0.000	0.000	0.000	0.000	0.000	0.000	0.000	0.000	0.000	0.000
0.000	0.000	0.000	0.000	0.000	0.000	0.000	0.000	0.000	0.000	0.000	0.000
0.000	0.000	0.000	0.000	0.000	0.000	0.000	0.000	0.000	0.000	0.000	0.000
0.000	0.000	0.000	0.000	0.000	0.000	0.000	0.000	0.000	0.000	0.000	0.000
0.000	0.000	0.000	0.000	0.000	0.000	0.000	0.000	0.000	0.000	0.000	0.000
0.000	0.000	0.000	0.000	0.000	0.000	0.000	0.000	0.000	0.000	0.000	0.000
0.000	0.000	0.000	0.000	0.000	0.000	0.000	0.000	0.000	0.000	0.000	0.000
0.000	0.000	0.000	0.000	0.000	0.000	0.000	0.000	0.000	0.000	0.000	0.000
0.000	0.000	0.000	0.000	0.000	0.000	0.000	0.000	0.000	0.000	0.000	0.000
0.000	0.000	0.000	0.000	0.000	0.000	0.000	0.000	0.000	0.000	0.000	0.000
0.000	0.000	0.000	0.000	0.000	0.000	0.000	0.000	0.000	0.000	0.000	0.000
0.000	0.000	0.000	0.000	0.000	0.000	0.000	0.000	0.000	0.000	0.000	0.000
0.000	0.000	0.000	0.000	0.000	0.000	0.000	0.000	0.000	0.000	0.000	0.000
0.000	0.000	0.000	0.000	0.000	0.000	0.000	0.000	0.000	0.000	0.000	0.000
0.000	0.000	0.000	0.000	0.000	0.000	0.000	0.000	0.000	0.000	0.000	0.000
0.000	0.000	0.000	0.000	0.000	0.000	0.000	0.000	0.000	0.000	0.000	0.000
0.000	0.000	0.000	0.000	0.000	0.000	0.000	0.000	0.000	0.000	0.000	0.000
0.000	0.000	0.000	0.000	0.000	0.000	0.000	0.000	0.000	0.000	0.000	0.000
0.000	0.000	0.000	0.000	0.000	0.000	0.000	0.000	0.000	0.000	0.000	0.000
0.000	0.000	0.000	0.000	0.000	0.000	0.000	0.000	0.000	0.000	0.000	0.000
0.000	0.000	0.000	0.000	0.000	0.000	0.000	0.000	0.000	0.000	0.000	0.000
0.000	0.000	0.000	0.000	0.000	0.000	0.000	0.000	0.000	0.000	0.000	0.000
0.000	0.000	0.000	0.000	0.000	0.000	0.000	0.000	0.000	0.000	0.000	0.000
0.000	0.000	0.000	0.000	0.000	0.000	0.000	0.000	0.000	0.000	0.000	0.000
0.000	0.000	0.000	0.000	0.000	0.000	0.000	0.000	0.000	0.000	0.000	0.000
0.000	0.000	0.000	0.000	0.000	0.000	0.000	0.000	0.000	0.000	0.000	0.000
0.000	0.000	0.000	0.000	0.000	0.000	0.000	0.000	0.000	0.000	0.000	0.000
0.000	0.000	0.000	0.000	0.000	0.000	0.000	0.000	0.000	0.000	0.000	0.000
0.000	0.000	0.000	0.000	0.000	0.000	0.000	0.000	0.000	0.000	0.000	0.000
0.000	0.000	0.000	0.000	0.000	0.000	0.000	0.000	0.000	0.000	0.000	0.000
0.000	0.000	0.000	0.000	0.000	0.000	0.000	0.000	0.000	0.000	0.000	0.000
0.000	0.000	0.000	0.000	0.000	0.000	0.000	0.000	0.000	0.000	0.000	0.000
0.000	0.000	0.000	0.000	0.000	0.000	0.000	0.000	0.000	0.000	0.000	0.000
0.000	0.000	0.000	0.000	0.000	0.000	0.000	0.000	0.000	0.000	0.000	0.000
0.000	0.000	0.000	0.000	0.000	0.000	0.000	0.000	0.000	0.000	0.000	0.000
0.000	0.000	0.000	0.000	0.000	0.000	0.000	0.000	0.000	0.000	0.000	0.000
0.000	0.000	0.000	0.000	0.000	0.000	0.000	0.000	0.000	0.000	0.000	0.000
0.000	0.000	0.000	0.000	0.000	0.000	0.000	0.000	0.000	0.000	0.000	0.000
0.000	0.000	0.000	0.000	0.000	0.000	0.000	0.000	0.000	0.000	0.000	0.000
0.000	0.000	0.000	0.000	0.000	0.000	0.000	0.000	0.000	0.000	0.000	0.000
0.000	0.000	0.000	0.000	0.000	0.000	0.000	0.000	0.000	0.000	0.000	0.000
0.000	0.000	0.000	0.000	0.000	0.000	0.000	0.000	0.000	0.000	0.000	0.000
0.000	0.000	0.000	0.000	0.000	0.000	0.000	0.000	0.000	0.000	0.000	0.000
0.000	0.000	0.000	0.000	0.000	0.000	0.000	0.000	0.000	0.000	0.000	0.000
0.000	0.000	0.000	0.000	0.000	0.000	0.000	0.000	0.000	0.000	0.000	0.000
0.000	0.000	0.000	0.000	0.000	0.000	0.000	0.000	0.000	0.000	0.000	0.000
0.000	0.000	0.000	0.000	0.000	0.000	0.000	0.000	0.000	0.000	0.000	0.000
0.000	0.000	0.000	0.000	0.000	0.000	0.000	0.000	0.000	0.000	0.000	0.000
0.000	0.000	0.000	0.000	0.000	0.000	0.000	0.000	0.000	0.000	0.000	0.000
0.000	0.000	0.000	0.000	0.000	0.000	0.000	0.000	0.000	0.000	0.000	0.000
0.000	0.000	0.000	0.000	0.000	0.000	0.000	0.000	0.000	0.000	0.000	0.000
0.000	0.000	0.000	0.000	0.000	0.000	0.000	0.000	0.000	0.000	0.000	0.000
0.000	0.000	0.000	0.000	0.000	0.000	0.000	0.000	0.000	0.000	0.000	0.000
0.000	0.000	0.000	0.000	0.000	0.000	0.000	0.000	0.000	0.000	0.000	0.000
0.000	0.000	0.000	0.000	0.000	0.000	0.000	0.000	0.000	0.000	0.000	0.000
0.000	0.000	0.000	0.000	0.000	0.000	0.000	0.000	0.000	0.000	0.000	0.000
0.000	0.000	0.000	0.000	0.000	0.000	0.000	0.000	0.000	0.000	0.000	0.000
0.000	0.000	0.000	0.000	0.000	0.000	0.000	0.000	0.000	0.000	0.000	0.000
0.000	0.000	0.000	0.000	0.000	0.000	0.000	0.000	0.000	0.000	0.000	0.000
0.000	0.000	0.000	0.000	0.000	0.000	0.000	0.000	0.000	0.000	0.000	0.000
0.000	0.000	0.000	0.000	0.000	0.000	0.000	0.000	0.000	0.000	0.000	0.000
0.000	0.000	0.000	0.000	0.000	0.000	0.000	0.000	0.000	0.000	0.000	0.000
0.000	0.000	0.000	0.000	0.000	0.000	0.000	0.000	0.000	0.000	0.000	0.000
0.000	0.000	0.000	0.000	0.000	0.000	0.000	0.000	0.000	0.000	0.000	0.000
0.000	0.000	0.000	0.000	0.000	0.000	0.000	0.000	0.000	0.000	0.000	0.000
0.000	0.000	0.000	0.000	0.000	0.000	0.000	0.000	0.000	0.000	0.000	0.000
0.000	0.000	0.000	0.000	0.000	0.000	0.000	0.000	0.000	0.000	0.000	0.000
0.000	0.000	0.000	0.000	0.000	0.000	0.000	0.000	0.000	0.000	0.000	0.000
0.000	0.000	0.000	0.000	0.000	0.000	0.000	0.000	0.000	0.000	0.000	0.000
0.000	0.000	0.000	0.000	0.000	0.000	0.000	0.000	0.000	0.000	0.000	0.000
0.000	0.000	0.000	0.000	0.000	0.000	0.000	0.000	0.000	0.000	0.000	0.000
0.000	0.000	0.000	0.000	0.000	0.000	0.000	0.000	0.000	0.000	0.000	0.000
0.000	0.000	0.000	0.000	0.000	0.000	0.000	0.000	0.000	0.000	0.000	0.000
0.000	0.000	0.000	0.000	0.000	0.000	0.000	0.000	0.000	0.000	0.000	0.000
0.000	0.000	0.000	0.000	0.000	0.000	0.000	0.000	0.000	0.000	0.000	0.000
0.000	0.000	0.000	0.000	0.000	0.000	0.000	0.000	0.000	0.000	0.000	0.000
0.000	0.000	0.000	0.000	0.000	0.000	0.000	0.000	0.000	0.000	0.000	0.000
0.000	0.000	0.000	0.000	0.000	0.000	0.000	0.000	0.000	0.000	0.000	0.000
0.000	0.000	0.000	0.000	0.000	0.000	0.000	0.000	0.000	0.000	0.000	0.000
0.000	0.000	0.000	0.000	0.000	0.000	0.000	0.000	0.000	0.000	0.000	0.000
0.000	0.000	0.000	0.000	0.000	0.000	0.000	0.000	0.000	0.000	0.000	0.000
0.000	0.000	0.000	0.000	0.000	0.000	0.000	0.000	0.000	0.000	0.000	0.000
0.000	0.000	0.000	0.000	0.000	0.000	0.000	0.000	0.000	0.000	0.000	0.000
0.000	0.000	0.000	0.000	0.000	0.000	0.000	0.000	0.000	0.000	0.000	0.000
0.000	0.000	0.000	0.000	0.000	0.000	0.000	0.000	0.000	0.000	0.000	0.000
0.000	0.000	0.000	0.000	0.000	0.000	0.000	0.000	0.000	0.000	0.000	0.000
0.000	0.000	0.000	0.000	0.000	0.000	0.000	0.000	0.000	0.000	0.000	0.000
0.000	0.000	0.000	0.000	0.000	0.000	0.000	0.000	0.000	0.000	0.000	0.000
0.000	0.000	0.000	0.000	0.000	0.000	0.000	0.000	0.000	0.000	0.000	0.000
0.000	0.000	0.000	0.000	0.000	0.000	0.000	0.000	0.000	0.000	0.000	0.000
0.000	0.000	0.000	0.000	0.000	0.000	0.000	0.000	0.000	0.000	0.000	0.000
0.000	0.000	0.000	0.000	0.000	0.000	0.000	0.000	0.000	0.000	0.000	0.000
0.000	0.000	0.000	0.000	0.000	0.000	0.000	0.000	0.000	0.000	0.000	0.000
0.000	0.000	0.000	0.000	0.000	0.000	0.000	0.000	0.000	0.000	0.000	0.000
0.000	0.000	0.000	0.000	0.000	0.000	0.000	0.000	0.000	0.000	0.000	0.000
0.000	0.000	0.000	0.000	0.000	0.000	0.000	0.000	0.000	0.000	0.000	0.000
0.000	0.000	0.000	0.000	0.000	0.000	0.000	0.000	0.000	0.000	0.000	0.000
0.000	0.000	0.000	0.000	0.000	0.000	0.000	0.000	0.000	0.000	0.000	0.000
0.000	0.000	0.000	0.000	0.000	0.000	0.000	0.000	0.000	0.000	0.000	0.000
0.000	0.000	0.000	0.000	0.000	0.000	0.000	0.000	0.000	0.000	0.000	0.000
0.000	0.000	0.000	0.000	0.000	0.000	0.000	0.000	0.000	0.000	0.000	0.000
0.000	0.000	0.000	0.000	0.000	0.000	0.000	0.000	0.000	0.000	0.000	0.000
0.000	0.000	0.000	0.000	0.000	0.000	0.000	0.000	0.000	0.000	0.000	0.000
0.000	0.000	0.000	0.000	0.000	0.000	0.000	0.000	0.000	0.000	0.000	0.000
0.000	0.000	0.000	0.000	0.000	0.000	0.000	0.000	0.000	0.000	0.000	0.000
0.000	0.000	0.000	0.000	0.000	0.000	0.000	0.000	0.000	0.000	0.000	0.000
0.000	0.000	0.000	0.000	0.000	0.000	0.000	0.000	0.000	0.000	0.000	0.000
0.000	0.000	0.000	0.000	0.000	0.000	0.000	0.000	0.000	0.000	0.000	0.000
0.000	0.000	0.000	0.000	0.000	0.000	0.000	0.000	0.000	0.000	0.000	0.000
0.000	0.000	0.000	0.000	0.000	0.000	0.000	0.000	0.000	0.000	0.000	0.000
0.000	0.000	0.000	0.000	0.000	0.000	0.000	0.000	0.000	0.000	0.000	0.000
0.000	0.000	0.000	0.000	0.000	0.000	0.000	0.000	0.000	0.000	0.000	0.000
0.000	0.000	0.000	0.000	0.000	0.000	0.000	0.000	0.000	0.000	0.000	0.000
0.000	0.000	0.000	0.000	0.000	0.000	0.000	0.000	0.000	0.000	0.000	0.000
0.000	0.000	0.000	0.000	0.000	0.000	0.000	0.000	0.000	0.000	0.000	0.000
0.000	0.000	0.000	0.000	0.000	0.000	0.000	0.000	0.000	0.000	0.000	0.000
0.000	0.000	0.000	0.000	0.000	0.000	0.000	0.000	0.000	0.000	0.000	0.000
0.000	0.000	0.000	0.000	0.000	0.000	0.000	0.000	0.000	0.000	0.000	0.000
0.000	0.000	0.000	0.000	0.000	0.000	0.000	0.000	0.000	0.000	0.000	0.000
0.000	0.000	0.000	0.000	0.000	0.000	0.000	0.000	0.000	0.000	0.000	0.000
0.000	0.000	0.000	0.000	0.000	0.000	0.000	0.000	0.000	0.000	0.000	0.000
0.000	0.000	0.000	0.000	0.000	0.000	0.000	0.000	0.000	0.000	0.000	0.000
0.000	0.000	0.000	0.000	0.000	0.000	0.000	0.000	0.000	0.000	0.000	0.000
0.000	0.000	0.000	0.000	0.000	0.000	0.000	0.000	0.000	0.000	0.000	0.000
0.000	0.000	0.000	0.000	0.000	0.000	0.000	0.000	0.000	0.000	0.000	0.000
0.000	0.000	0.000	0.000	0.000	0.000	0.000	0.000	0.000	0.000	0.000	0.000
0.000	0.000	0.000	0.000	0.000	0.000	0.000	0.000	0.000	0.000	0.000	0.000
0.000	0.000	0.000	0.000	0.000	0.000	0.000	0.000	0.000	0.000	0.000	0.000
0.000	0.000	0.000	0.000	0.000	0.000	0.000	0.000	0.000	0.000	0.000	0.000
0.000	0.000	0.000	0.000	0.000	0.000	0.000	0.000	0.000	0.000	0.000	0.000
0.000	0.000	0.000	0.000	0.000	0.000	0.000	0.000	0.000	0.000	0.000	0.000
0.000	0.000	0.000	0.000	0.000	0.000	0.000	0.000	0.000	0.000	0.000	0.000
0.000	0.000	0.000	0.000	0.000	0.000	0.000	0.000	0.000	0.000	0.000	0.000
0.000	0.000	0.000	0.000	0.000	0.000	0.000	0.000	0.000	0.000	0.000	0.000
0.000	0.000	0.000	0.000	0.000	0.000	0.000	0.000	0.000	0.000	0.000	0.000
0.000	0.000	0.000	0.000	0.000	0.000	0.000	0.000	0.000	0.000	0.000	0.000
0.000	0.000	0.000	0.000	0.000	0.000	0.000	0.000	0.000	0.000	0.000	0.000
0.000	0.000	0.000	0.000	0.000	0.000	0.000	0.000	0.000	0.000	0.000	0.000
0.000	0.000	0.000	0.000	0.000	0.000	0.000	0.000	0.000	0.000	0.000	0.000
0.000	0.000	0.000	0.000	0.000	0.000	0.000	0.000	0.000	0.000	0.000	0.000
0.000	0.000	0.000	0.000	0.000	0.000	0.000	0.000	0.000	0.000	0.000	0.000
0.000	0.000	0.000	0.000	0.000	0.000	0.000	0.000	0.000	0.000	0.000	0.000
0.000	0.000	0.000	0.000	0.000	0.000	0.000	0.000	0.000	0.000	0.000	0.000
0.000	0.000	0.000	0.000	0.000	0.000	0.000	0.000	0.000	0.000	0.000	0.000
0.000	0.000	0.000	0.000	0.000	0.000	0.000	0.000	0.000	0.000	0.000	0.000
0.000	0.000	0.000	0.000	0.000	0.000	0.000	0.000	0.000	0.000	0.000	0.000
0.000	0.000	0.000	0.000	0.000	0.000	0.000	0.000	0.000	0.000	0.000	0.000
0.000	0.000	0.000	0.000	0.000	0.000	0.000	0.000	0.000	0.000	0.000	0.000
0.000	0.000	0.000	0.000	0.000	0.000	0.000	0.000	0.000	0.000	0.000	0.000
0.000	0.000	0.000	0.000	0.000	0.000	0.000	0.000	0.000	0.000	0.000	0.000
0.000	0.000	0.000	0.000	0.000	0.000	0.000	0.000	0.000	0.000	0.000	0.000
0.000	0.000	0.000	0.000	0.000	0.000	0.000	0.000	0.000	0.000	0.000	0.000
0.000	0.000	0.000	0.000	0.000	0.000	0.000	0.000	0.000	0.000	0.000	0.000
0.000	0.000	0.000	0.000	0.000	0.000	0.000	0.000	0.000	0.000	0.000	0.000
0.000	0.000	0.000	0.000	0.000	0.000	0.000	0.000	0.000	0.000	0.000	0.000
0.000	0.000	0.000	0.000	0.000	0.000	0.000	0.000	0.000	0.000	0.000	0.000
0.000	0.000	0.000	0.000	0.000	0.000	0.000	0.000	0.000	0.000	0.000	0.000
0.000	0.000	0.000	0.000	0.000	0.000	0.000	0.000	0.000	0.000	0.000	0.000
0.000	0.000	0.000	0.000	0.000	0.000	0.000	0.000	0.000	0.000	0.000	0.000
0.000	0.000	0.000	0.000	0.000	0.000	0.000	0.000	0.000	0.000	0.000	0.000
0.000	0.000	0.000	0.000	0.000	0.000	0.000	0.000	0.000	0.000	0.000	0.000
0.000	0.000	0.000	0.000	0.000	0.000	0.000	0.000	0.000	0.000	0.000	0.000
0.000	0.000	0.000	0.000	0.000	0.000	0.000	0.000	0.000	0.000	0.000	0.000
0.000	0.000	0.000	0.000	0.000	0.000	0.000	0.000	0.000	0.000	0.000	0.000
0.000	0.000	0.000	0.000	0.000	0.000	0.000	0.000	0.000	0.000	0.000	0.000
0.000	0.000	0.000	0.000	0.000	0.000	0.000	0.000	0.000	0.000	0.000	0.000
0.000	0.000	0.000	0.000	0.000	0.000	0.000	0.000	0.000	0.000	0.000	0.000
0.000	0.000	0.000	0.000	0.000	0.000	0.000	0.000	0.000	0.000	0.000	0.000
0.000	0.000	0.000	0.000	0.000	0.000	0.000	0.000	0.000	0.000	0.000	0.000
0.000	0.000	0.000	0.000	0.000	0.000	0.000	0.000	0.000	0.000	0.000	0.000
0.000	0.000	0.000	0.000	0.000	0.000	0.000	0.000	0.000	0.000	0.000	0.000
0.000	0.000	0.000	0.000	0.000	0.000	0.000	0.000	0.000	0.000	0.000	0.000
0.000	0.000	0.000	0.000	0.000	0.000	0.000	0.000	0.000	0.000	0.000	0.000
0.000	0.000	0.000	0.000	0.000	0.000	0.000	0.000	0.000	0.000	0.000	0.000
0.000	0.000	0.000	0.000	0.000	0.000	0.000	0.000	0.000	0.000	0.000	0.000
0.000	0.000	0.000	0.000	0.000	0.000	0.000	0.000	0.000	0.000	0.000	0.000
0.000	0.000	0.000	0.000	0.000	0.000	0.000	0.000	0.000	0.000	0.000	0.000
0.000	0.000	0.000	0.000	0.000	0.000	0.000	0.000	0.000	0.000	0.000	0.000
0.000	0.000	0.000	0.000	0.000	0.000	0.000	0.000	0.000	0.000	0.000	0.000
0.000	0.000	0.000	0.000	0.000	0.000	0.000	0.000	0.000	0.000	0.000	0.000
0.000	0.000	0.000	0.000	0.000	0.000	0.000	0.000	0.000	0.000	0.000	0.000
0.000	0.000	0.000	0.000	0.000	0.000	0.000	0.000	0.000	0.000	0.000	0.000
0.000	0.000	0.000	0.000	0.000	0.000	0.000	0.000	0.000	0.000	0.000	0.000
0.000	0.000	0.000	0.000	0.000	0.000	0.000	0.000	0.000	0.000	0.000	0.000
0.000	0.000	0.000	0.000	0.000	0.000	0.000	0.000	0.000	0.000	0.000	0.000
0.000	0.000	0.000	0.000	0.000	0.000	0.000	0.000	0.000	0.000	0.000	0.000
0.000	0.000	0.000	0.000	0.000	0.000	0.000	0.000	0.000	0.000	0.000	0.000
0.000	0.000	0.000	0.000	0.000	0.000	0.000	0.000	0.000	0.000	0.000	0.000
0.000	0.000	0.000	0.000	0.000	0.000	0.000	0.000	0.000	0.000	0.000	0.000
0.000	0.000	0.000	0.000	0.000	0.000	0.000	0.000	0.000	0.000	0.000	0.000
0.000	0.000	0.000	0.000	0.000	0.000	0.000	0.000	0.000	0.000	0.000	0.000
0.000	0.000	0.000	0.000	0.000	0.000	0.000	0.000	0.000	0.000	0.000	0.000
0.000	0.000	0.000	0.000	0.000	0.000	0.000	0.000	0.000	0.000	0.000	0.000
0.000	0.000	0.000	0.000	0.000	0.000	0.000	0.000	0.000	0.000	0.000	0.000
0.000	0.000	0.000	0.000	0.000	0.000	0.000	0.000	0.000	0.000	0.000	0.000
0.000	0.000	0.000	0.000	0.000	0.000	0.000	0.000	0.000	0.000	0.000	0.000
0.000	0.000	0.000	0.000	0.000	0.000	0.000	0.000	0.000	0.000	0.000	0.000
0.000	0.000	0.000	0.000	0.000	0.000	0.000	0.000	0.000	0.000	0.000	0.000
0.000	0.000	0.000	0.000	0.000	0.000	0.000	0.000	0.000	0.000	0.000	0.000
0.000	0.000	0.000	0.000	0.000	0.000	0.000	0.000	0.000	0.000	0.000	0.000
0.000	0.000	0.000	0.000	0.000	0.000	0.000	0.000	0.000	0.000	0.000	0.000
0.000	0.000	0.000	0.000	0.000	0.000	0.000	0.000	0.000	0.000	0.000	0.000
0.000	0.000	0.000	0.000	0.000	0.000	0.000	0.000	0.000	0.000	0.000	0.000
0.000	0.000	0.000	0.000	0.000	0.000	0.000	0.000	0.000	0.000	0.000	0.000
0.000	0.000	0.000	0.000	0.000	0.000	0.000	0.000	0.000	0.000	0.000	0.000
0.000	0.000	0.000	0.000	0.000	0.000	0.000	0.000	0.000	0.000	0.000	0.000
0.000	0.000	0.000	0.000	0.000	0.000	0.000	0.000	0.000	0.000	0.000	0.000
0.000	0.000	0.000	0.000	0.000	0.000	0.000	0.000	0.000	0.000	0.000	0.000
0.000	0.000	0.000	0.000	0.000	0.000	0.000	0.000	0.000	0.000	0.000	0.000
0.000	0.000	0.000	0.000	0.000	0.000	0.000	0.000	0.000	0.000	0.000	0.000
0.000	0.000	0.000	0.000	0.000	0.000	0.000	0.000	0.000	0.000	0.000	0.000
0.000	0.000	0.000	0.000	0.000	0.000	0.000	0.000	0.000	0.000	0.000	0.000
0.000	0.000	0.000	0.000	0.000	0.000	0.000	0.000	0.000	0.000	0.000	0.000
0.000	0.000	0.000	0.000	0.000	0.000	0.000	0.000	0.000	0.000	0.000	0.000
0.000	0.000	0.000	0.000	0.000	0.000	0.000	0.000	0.000	0.000	0.000	0.000
0.000	0.000	0.000	0.000	0.000	0.000	0.000	0.000	0.000	0.000	0.000	0.000
0.000	0.000	0.000	0.000	0.000	0.000	0.000	0.000	0.000	0.000	0.000	0.000
0.000	0.000	0.000	0.000	0.000	0.000	0.000	0.000	0.000	0.000	0.000	0.000
0.000	0.000	0.000	0.000	0.000	0.000	0.000	0.000	0.000	0.000	0.000	0.000
0.000	0.000	0.000	0.000	0.000	0.000	0.000	0.000	0.000	0.000	0.000	0.000
0.000	0.000	0.000	0.000	0.000	0.000	0.000	0.000	0.000	0.000	0.000	0.000
0.000	0.000	0.000	0.000	0.000	0.000	0.000	0.000	0.000	0.000	0.000	0.000
0.000	0.000	0.000	0.000	0.000	0.000	0.000	0.000	0.000	0.000	0.000	0.000
0.000	0.000	0.000	0.000	0.000	0.000	0.000	0.000	0.000	0.000	0.000	0.000
0.000	0.000	0.000	0.000	0.000	0.000	0.000	0.000	0.000	0.000	0.000	0.000
0.000	0.000	0.000	0.000	0.000	0.000	0.000	0.000	0.000	0.000	0.000	0.000
0.000	0.000	0.000	0.000	0.000	0.000	0.000	0.000	0.000	0.000	0.000	0.000
0.000	0.000	0.000	0.000	0.000	0.000	0.000	0.000	0.000	0.000	0.000	0.000
0.000	0.000	0.000	0.000	0.000	0.000	0.000	0.000	0.000	0.000	0.000	0.000
0.000	0.000	0.000	0.000	0.000	0.000	0.000	0.000	0.000	0.000	0.000	0.000
0.000	0.000	0.000	0.000	0.000	0.000	0.000	0.000	0.000	0.000	0.000	0.000
0.000	0.000	0.000	0.000	0.000	0.000	0.000	0.000	0.000	0.000	0.000	0.000
0.000	0.000	0.000	0.000	0.000	0.000	0.000	0.000	0.000	0.000	0.000	0.000
0.000	0.000	0.000	0.000	0.000	0.000	0.000	0.000	0.000	0.000	0.000	0.000
0.000	0.000	0.000	0.000	0.000	0.000	0.000	0.000	0.000	0.000	0.000	0.000
0.000	0.000	0.000	0.000	0.000	0.000	0.000	0.000	0.000	0.000	0.000	0.000
0.000	0.000	0.000	0.000	0.000	0.000	0.000	0.000	0.000	0.000	0.000	0.000
0.000	0.000	0.000	0.000	0.000	0.000	0.000	0.000	0.000	0.000	0.000	0.000
0.000	0.000	0.000	0.000	0.000	0.000	0.000	0.000	0.000	0.000	0.000	0.000
0.000	0.000	0.000	0.000	0.000	0.000	0.000	0.000	0.000	0.000	0.000	0.000
0.000	0.000	0.000	0.000	0.000	0.000	0.000	0.000	0.000	0.000	0.000	0.000
0.000	0.000	0.000	0.000	0.000	0.000	0.000	0.000	0.000	0.000	0.000	0.000
0.000	0.000	0.000	0.000	0.000	0.000	0.000	0.000	0.000	0.000	0.000	0.000
0.000	0.000	0.000	0.000	0.000	0.000	0.000	0.000	0.000	0.000	0.000	0.000
0.000	0.000	0.000	0.000	0.000	0.000	0.000	0.000	0.000	0.000	0.000	0.000
0.000	0.000	0.000	0.000	0.000	0.000	0.000	0.000	0.000	0.000	0.000	0.000
0.000	0.000	0.000	0.000	0.000	0.000	0.000	0.000	0.000	0.000	0.000	0.000
0.000	0.000	0.000	0.000	0.000	0.000	0.000	0.000	0.000	0.000	0.000	0.000
0.000	0.000	0.000	0.000	0.000	0.000	0.000	0.000	0.000	0.000	0.000	0.000
0.000	0.000	0.000	0.000	0.000	0.000	0.000	0.000	0.000	0.000	0.000	0.000
0.000	0.000	0.000	0.000	0.000	0.000	0.000	0.000	0.000	0.000	0.000	0.000
0.000	0.000	0.000	0.000	0.000	0.000	0.000	0.000	0.000	0.000	0.000	0.000
0.000	0.000	0.000	0.000	0.000	0.000	0.000	0.000	0.000	0.000	0.000	0.000
0.000	0.000	0.000	0.000	0.000	0.000	0.000	0.000	0.000	0.000	0.000	0.000
0.000	0.000	0.000	0.000	0.000	0.000	0.000	0.000	0.000	0.000	0.000	0.000
0.000	0.000	0.000	0.000	0.000	0.000	0.000	0.000	0.000	0.000	0.000	0.000
0.000	0.000	0.000	0.000	0.000	0.000	0.000	0.000	0.000	0.000	0.000	0.000
0.000	0.000	0.000	0.000	0.000	0.000	0.000	0.000	0.000	0.000	0.000	0.000
0.000	0.000	0.000	0.000	0.000	0.000	0.000	0.000	0.000	0.000	0.000	0.000
0.000	0.000	0.000	0.000	0.000	0.000	0.000	0.000	0.000	0.000	0.000	0.000
0.000	0.000	0.000	0.000	0.000	0.000	0.000	0.000	0.000	0.000	0.000	0.000
0.000	0.000	0.000	0.000	0.000	0.000	0.000	0.000	0.000	0.000	0.000	0.000
0.000	0.000	0.000	0.000	0.000	0.000	0.000	0.000	0.000	0.000	0.000	0.000
0.000	0.000	0.000	0.000	0.000	0.000	0.000	0.000	0.000	0.000	0.000	0.000
0.000	0.000	0.000	0.000	0.000	0.000	0.000	0.000	0.000	0.000	0.000	0.000
0.000	0.000	0.000	0.000	0.000	0.000	0.000	0.000	0.000	0.000	0.000	0.000
0.000	0.000	0.000	0.000	0.000	0.000	0.000	0.000	0.000	0.000	0.000	0.000
0.000	0.000	0.000	0.000	0.000	0.000	0.000	0.000	0.000	0.000	0.000	0.000
0.000	0.000	0.000	0.000	0.000	0.000	0.000	0.000	0.000	0.000	0.000	0.000
0.000	0.000	0.000	0.000	0.000	0.000	0.000	0.000	0.000	0.000	0.000	0.000
0.000	0.000	0.000	0.000	0.000	0.000	0.000	0.000	0.000	0.000	0.000	0.000
0.000	0.000	0.000	0.000	0.000	0.000	0.000	0.000	0.000	0.000	0.000	0.000
0.000	0.000	0.000	0.000	0.000	0.000	0.000	0.000	0.000	0.000	0.000	0.000
0.000	0.000	0.000	0.000	0.000	0.000	0.000	0.000	0.000	0.000	0.000	0.000
0.000	0.000	0.000	0.000	0.000	0.000	0.000	0.000	0.000	0.000	0.000	0.000
0.000	0.000	0.000	0.000	0.000	0.000	0.000	0.000	0.000	0.000	0.000	0.000
0.000	0.000	0.000	0.000	0.000	0.000	0.000	0.000	0.000	0.000	0.000	0.000
0.000	0.000	0.000	0.000	0.000	0.000	0.000	0.000	0.000	0.000	0.000	0.000
0.000	0.000	0.000	0.000	0.000	0.000	0.000	0.000	0.000	0.000	0.000	0.000
0.000	0.000	0.000	0.000	0.000	0.000	0.000	0.000	0.000	0.000	0.000	0.000
0.000	0.000	0.000	0.000	0.000	0.000	0.000	0.000	0.000	0.000	0.000	0.000
0.000	0.000	0.000	0.000	0.000	0.000	0.000	0.000	0.000	0.000	0.000	0.000
0.000	0.000	0.000	0.000	0.000	0.000	0.000	0.000	0.000	0.000	0.000	0.000
0.000	0.000	0.000	0.000	0.000	0.000	0.000	0.000	0.000	0.000	0.000	0.000
0.000	0.000	0.000	0.000	0.000	0.000	0.000	0.000	0.000	0.000	0.000	0.000
0.000	0.000	0.000	0.000	0.000	0.000	0.000	0.000	0.000	0.000	0.000	0.000
0.000	0.000	0.000	0.000	0.000	0.000	0.000	0.000	0.000	0.000	0.000	0.000
0.000	0.000	0.000	0.000	0.000	0.000	0.000	0.000	0.000	0.000	0.000	0.000
0.000	0.000	0.000	0.000	0.000	0.000	0.000	0.000	0.000	0.000	0.000	0.000
0.000	0.000	0.000	0.000	0.000	0.000	0.000	0.000	0.000	0.000	0.000	0.000
0.000	0.000	0.000	0.000	0.000	0.000	0.000	0.000	0.000	0.000	0.000	0.000
0.000	0.000	0.000	0.000	0.000	0.000	0.000	0.000	0.000	0.000	0.000	0.000
0.000	0.000	0.000	0.000	0.000	0.000	0.000	0.000	0.000	0.000	0.000	0.000
0.000	0.000	0.000	0.000	0.000	0.000	0.000	0.000	0.000	0.000	0.000	0.000
0.000	0.000	0.000	0.000	0.000	0.000	0.000	0.000	0.000	0.000	0.000	0.000
0.000	0.000	0.000	0.000	0.000	0.000	0.000	0.000	0.000	0.000	0.000	0.000
0.000	0.000	0.000	0.000	0.000	0.000	0.000	0.000	0.000	0.000	0.000	0.000
0.000	0.000	0.000	0.000	0.000	0.000	0.000	0.000	0.000	0.000	0.000	0.000
0.000	0.000	0.000	0.000	0.000	0.000	0.000	0.000	0.000	0.000	0.000	0.000
0.000	0.000	0.000	0.000	0.000	0.000	0.000	0.000	0.000	0.000	0.000	0.000
0.000	0.000	0.000	0.000	0.000	0.000	0.000	0.000	0.000	0.000	0.000	0.000
0.000	0.000	0.000	0.000	0.000	0.000	0.000	0.000	0.000	0.000	0.000	0.000
0.000	0.000	0.000	0.000	0.000	0.000	0.000	0.000	0.000	0.000	0.000	0.000
0.000	0.000	0.000	0.000	0.000	0.000	0.000	0.000	0.000	0.000	0.000	0.000
0.000	0.000	0.000	0.000	0.000	0.000	0.000	0.000	0.000	0.000	0.000	0.000
0.000	0.000	0.000	0.000	0.000	0.000	0.000	0.000	0.000	0.000	0.000	0.000
0.000	0.000	0.000	0.000	0.000	0.000	0.000	0.000	0.000	0.000	0.000	0.000
0.000	0.000	0.000	0.000	0.000	0.000	0.000	0.000	0.000	0.000	0.000	0.000
0.000	0.000	0.000	0.000	0.000	0.000	0.000	0.000	0.000	0.000	0.000	0.000
0.000	0.000	0.000	0.000	0.000	0.000	0.000	0.000	0.000	0.000	0.000	0.000
0.000	0.000	0.000	0.000	0.000	0.000	0.000	0.000	0.000	0.000	0.000	0.000
0.000	0.000	0.000	0.000	0.000	0.000	0.000	0.000	0.000	0.000	0.000	0.000
0.000	0.000	0.000	0.000	0.000	0.000	0.000	0.000	0.000	0.000	0.000	0.000
0.000	0.000	0.000	0.000	0.000	0.000	0.000	0.000	0.000	0.000	0.000	0.000
0.000	0.000	0.000	0.000	0.000	0.000	0.000	0.000	0.000	0.000	0.000	0.000
0.000	0.000	0.000	0.000	0.000	0.000	0.000	0.000	0.000	0.000	0.000	0.000
0.000	0.000	0.000	0.000	0.000	0.000	0.000	0.000	0.000	0.000	0.000	0.000
0.000	0.000	0.000	0.000	0.000	0.000	0.000	0.000	0.000	0.000	0.000	0.000
0.000	0.000	0.000	0.000	0.000	0.000	0.000	0.000	0.000	0.000	0.000	0.000
0.000	0.000	0.000	0.000	0.000	0.000	0.000	0.000	0.000	0.000	0.000	0.000
0.000	0.000	0.000	0.000	0.000	0.000	0.000	0.000	0.000	0.000	0.000	0.000
0.000	0.000	0.000	0.000	0.000	0.000	0.000	0.000	0.000	0.000	0.000	0.000
0.000	0.000	0.000	0.000	0.000	0.000	0.000	0.000	0.000	0.000	0.000	0.000
0.000	0.000	0.000	0.000	0.000	0.000	0.000	0.000	0.000	0.000	0.000	0.000
0.000	0.000	0.000	0.000	0.000	0.000	0.000	0.000	0.000	0.000	0.000	0.000
0.000	0.000	0.000	0.000	0.000	0.000	0.000	0.000	0.000	0.000	0.000	0.000
0.000	0.000	0.000	0.000	0.000	0.000	0.000	0.000	0.000	0.000	0.000	0.000
0.000	0.000	0.000	0.000	0.000	0.000	0.000	0.000	0.000	0.000	0.000	0.000
0.000	0.000	0.000	0.000	0.000	0.000	0.000	0.000	0.000	0.000	0.000	0.000
0.000	0.000	0.000	0.000	0.000	0.000	0.000	0.000	0.000	0.000	0.000	0.000
0.000	0.000	0.000	0.000	0.000	0.000	0.000	0.000	0.000	0.000	0.000	0.000
0.000	0.000	0.000	0.000	0.000	0.000	0.000	0.000	0.000	0.000	0.000	0.000
0.000	0.000	0.000	0.000	0.000	0.000	0.000	0.000	0.000	0.000	0.000	0.000
0.000	0.000	0.000	0.000	0.000	0.000	0.000	0.000	0.000	0.000	0.000	0.000
0.000	0.000	0.000	0.000	0.000	0.000	0.000	0.000	0.000	0.000	0.000	0.000
0.000	0.000	0.000	0.000	0.000	0.000	0.000	0.000	0.000	0.000	0.000	0.000
0.000	0.000	0.000	0.000	0.000	0.000	0.000	0.000	0.000	0.000	0.000	0.000
0.000	0.000	0.000	0.000	0.000	0.000	0.000	0.000	0.000	0.000	0.000	0.000
0.000	0.000	0.000	0.000	0.000	0.000	0.000	0.000	0.000	0.000	0.000	0.000
0.000	0.000	0.000	0.000	0.000	0.000	0.000	0.000	0.000	0.000	0.000	0.000
0.000	0.000	0.000	0.000	0.000	0.000	0.000	0.000	0.000	0.000	0.000	0.000
0.000	0.000	0.000	0.000	0.000	0.000	0.000	0.000	0.000	0.000	0.000	0.000
0.000	0.000	0.000	0.000	0.000	0.000	0.000	0.000	0.000	0.000	0.000	0.000
0.000	0.000	0.000	0.000	0.000	0.000	0.000	0.000	0.000	0.000	0.000	0.000
0.000	0.000	0.000	0.000	0.000	0.000	0.000	0.000	0.000	0.000	0.000	0.000
0.000	0.000	0.000	0.000	0.000	0.000	0.000	0.000	0.000	0.000	0.000	0.000
0.000	0.000	0.000	0.000	0.000	0.000	0.000	0.000	0.000	0.000	0.000	0.000
0.000	0.000	0.000	0.000	0.000	0.000	0.000	0.000	0.000	0.000	0.000	0.000
0.000	0.000	0.000	0.000	0.000	0.000	0.000	0.000	0.000	0.000	0.000	0.000
0.000	0.000	0.000	0.000	0.000	0.000	0.000	0.000	0.000	0.000	0.000	0.000
0.000	0.000	0.000	0.000	0.000	0.000	0.000	0.000	0.000	0.000	0.000	0.000
0.000	0.000	0.000	0.000	0.000	0.000	0.000	0.000	0.000	0.000	0.000	0.000
0.000	0.000	0.000	0.000	0.000	0.000	0.000	0.000	0.000	0.000	0.000	0.000
0.000	0.000	0.000	0.000	0.000	0.000	0.000	0.000	0.000	0.000	0.000	0.000
0.000	0.000	0.000	0.000	0.000	0.000	0.000	0.000	0.000	0.000	0.000	0.000
0.000	0.000	0.000	0.000	0.000	0.000	0.000	0.000	0.000	0.000	0.000	0.000
0.000	0.000	0.000	0.000	0.000	0.000	0.000	0.000	0.000	0.000	0.000	0.000
0.000	0.000	0.000	0.000	0.000	0.000	0.000	0.000	0.000	0.000	0.000	0.000
0.000	0.000	0.000	0.000	0.000	0.000	0.000	0.000	0.000	0.000	0.000	0.000
0.000	0.000	0.000	0.000	0.000	0.000	0.000	0.000	0.000	0.000	0.000	0.000
0.000	0.000	0.000	0.000	0.000	0.000	0.000	0.000	0.000	0.000	0.000	0.000
0.000	0.000	0.000	0.000	0.000	0.000	0.000	0.000	0.000	0.000	0.000	0.000
0.000	0.000	0.000	0.000	0.000	0.000	0.000	0.000	0.000	0.000	0.000	0.000
0.000	0.000	0.000	0.000	0.000	0.000	0.000	0.000	0.000	0.000	0.000	0.000
0.000	0.000	0.000	0.000	0.000	0.000	0.000	0.000	0.000	0.000	0.000	0.000
0.000	0.000	0.000	0.000	0.000	0.000	0.000	0.000	0.000	0.000	0.000	0.000
0.000	0.000	0.000	0.000	0.000	0.000	0.000	0.000	0.000	0.000	0.000	0.000
0.000	0.000	0.000	0.000	0.000	0.000	0.000	0.000	0.000	0.000	0.000	0.000
0.000	0.000	0.000	0.000	0.000	0.000	0.000	0.000	0.000	0.000	0.000	0.000
0.000	0.000	0.000	0.000	0.000	0.000	0.000	0.000	0.000	0.000	0.000	0.000
0.000	0.000	0.000	0.000	0.000	0.000	0.000	0.000	0.000	0.000	0.000	0.000
0.000	0.000	0.000	0.000	0.000	0.000	0.000	0.000	0.000	0.000	0.000	0.000
0.000	0.000	0.000	0.000	0.000	0.000	0.000	0.000	0.000	0.000	0.000	0.000
0.000	0.000	0.000	0.000	0.000	0.000	0.000	0.000	0.000	0.000	0.000	0.000
0.000	0.000	0.000	0.000	0.000	0.000	0.000	0.000	0.000	0.000	0.000	0.000
0.000	0.000	0.000	0.000	0.000	0.000	0.000	0.000	0.000	0.000	0.000	0.000
0.000	0.000	0.000	0.000	0.000	0.000	0.000	0.000	0.000	0.000	0.000	0.000
0.000	0.000	0.000	0.000	0.000	0.000	0.000	0.000	0.000	0.000	0.000	0.000
0.000	0.000	0.000	0.000	0.000	0.000	0.000	0.000	0.000	0.000	0.000	0.000
0.000	0.000	0.000	0.000	0.000	0.000	0.000	0.000	0.000	0.000	0.000	0.000
0.000	0.000	0.000	0.000	0.000	0.000	0.000	0.000	0.000	0.000	0.000	0.000
0.000	0.000	0.000	0.000	0.000	0.000	0.000	0.000	0.000	0.000	0.000	0.000
0.000	0.000	0.000	0.000	0.000	0.000	0.000	0.000	0.000	0.000	0.000	0.000
0.000	0.000	0.000	0.000	0.000	0.000	0.000	0.000	0.000	0.000	0.000	0.000
0.000	0.000	0.000	0.000	0.000	0.000	0.000	0.000	0.000	0.000	0.000	0.000
0.000	0.000	0.000	0.000	0.000	0.000	0.000	0.000	0.000	0.000	0.000	0.000
0.000	0.000	0.000	0.000	0.000	0.000	0.000	0.000	0.000	0.000	0.000	0.000
0.000	0.000	0.000	0.000	0.000	0.000	0.000	0.000	0.000	0.000	0.000	0.000
0.000	0.000	0.000	0.000	0.000	0.000	0.000	0.000	0.000	0.000	0.000	0.000
0.000	0.000	0.000	0.000	0.000	0.000	0.000	0.000	0.000	0.000	0.000	0.000
0.000	0.000	0.000	0.000	0.000	0.000	0.000	0.000	0.000	0.000	0.000	0.000
0.000	0.000	0.000	0.000	0.000	0.000	0.000	0.000	0.000	0.000	0.000	0.000
0.000	0.000	0.000	0.000	0.000	0.000	0.000	0.000	0.000	0.000	0.000	0.000
0.000	0.000	0.000	0.000	0.000	0.000	0.000	0.000	0.000	0.000	0.000	0.000
0.000	0.000	0.000	0.000	0.000	0.000	0.000	0.000	0.000	0.000	0.000	0.000
0.000	0.000	0.000	0.000	0.000	0.000	0.000	0.000	0.000	0.000	0.000	0.000
0.000	0.000	0.000	0.000	0.000	0.000	0.000	0.000	0.000	0.000	0.000	0.000
0.000	0.000	0.000	0.000	0.000	0.000	0.000	0.000	0.000	0.000	0.000	0.000
0.000	0.000	0.000	0.000	0.000	0.000	0.000	0.000	0.000	0.000	0.000	0.000
0.000	0.000	0.000	0.000	0.000	0.000	0.000	0.000	0.000	0.000	0.000	0.000
0.000	0.000	0.000	0.000	0.000	0.000	0.000	0.000	0.000	0.000	0.000	0.000
0.000	0.000	0.000	0.000	0.000	0.000	0.000	0.000	0.000	0.000	0.000	0.000
0.000	0.000	0.000	0.000	0.000	0.000	0.000	0.000	0.000	0.000	0.000	0.000
0.000	0.000	0.000	0.000	0.000	0.000	0.000	0.000	0.000	0.000	0.000	0.000
0.000	0.000	0.000	0.000	0.000	0.000	0.000	0.000	0.000	0.000	0.000	0.000
0.000	0.000	0.000	0.000	0.000	0.000	0.000	0.000	0.000	0.000	0.000	0.000
0.000	0.000	0.000	0.000	0.000	0.000	0.000	0.000	0.000	0.000	0.000	0.000
0.000	0.000	0.000	0.000	0.000	0.000	0.000	0.000	0.000	0.000	0.000	0.000
0.000	0.000	0.000	0.000	0.000	0.000	0.000	0.000	0.000	0.000	0.000	0.000
