# Supplementary material for: How Fast Is Your Body Motion? Determining a Sufficient Frame Rate for an Optical Motion Tracking System Using Passive Markers
Source: PLoS One. 2016 Mar 11;11(3):e0150993. doi: 10.1371/journal.pone.0150993 (PMC4788418; doi:10.1371/journal.pone.0150993)
Supplement: S2 Dataset — Trajectory data used in Fig 4 are extracted from Qualisys Track Manager (QTM) software with TSV file format with standard mocap data structure (Total 6 files included). (ZIP) [file pone.0150993.s002.zip › S2_Dataset/Traj_180deg_77Hz.tsv]

NO_OF_FRAMES	770
NO_OF_CAMERAS	9
NO_OF_MARKERS	3
FREQUENCY	77
NO_OF_ANALOG	0
ANALOG_FREQUENCY	0
DESCRIPTION	--
TIME_STAMP	2015-04-03, 13:08:15	166154.37380624
DATA_INCLUDED	3D
MARKER_NAMES	IND	R0	R180
122.994	71.068	227.437	105.877	80.984	147.276	106.123	119.816	148.432
123.062	71.173	227.616	105.871	80.981	147.286	106.124	119.814	148.434
123.056	71.168	227.618	105.874	80.979	147.292	106.123	119.813	148.437
123.073	71.166	227.599	105.871	80.987	147.284	106.129	119.813	148.434
122.989	71.064	227.442	105.873	80.986	147.284	106.119	119.815	148.434
123.060	71.169	227.618	105.872	80.979	147.289	106.122	119.817	148.434
122.983	71.062	227.458	105.870	80.986	147.281	106.122	119.817	148.434
123.074	71.168	227.601	105.873	80.986	147.281	106.125	119.820	148.434
123.057	71.168	227.611	105.874	80.983	147.287	106.124	119.811	148.434
123.061	71.169	227.614	105.872	80.985	147.286	106.122	119.812	148.432
123.022	71.026	227.440	105.809	80.860	147.195	106.078	119.664	148.242
122.997	70.973	227.367	105.805	80.850	147.186	106.071	119.645	148.229
122.986	70.969	227.370	105.795	80.840	147.175	106.068	119.637	148.213
123.013	70.997	227.411	105.798	80.830	147.172	106.064	119.634	148.208
123.019	70.988	227.397	105.796	80.821	147.163	106.062	119.622	148.195
123.011	70.983	227.395	105.795	80.813	147.155	106.060	119.612	148.184
123.006	70.980	227.391	105.793	80.814	147.152	106.057	119.606	148.177
123.007	70.974	227.389	105.791	80.809	147.144	106.055	119.599	148.169
122.975	70.940	227.338	105.794	80.798	147.143	106.048	119.601	148.162
123.000	70.967	227.373	105.786	80.799	147.140	106.048	119.589	148.159
123.001	70.969	227.369	105.790	80.798	147.126	106.053	119.589	148.156
123.002	70.964	227.368	105.788	80.788	147.128	106.050	119.582	148.151
123.010	70.956	227.350	105.786	80.792	147.127	106.047	119.581	148.144
123.008	70.954	227.352	105.789	80.783	147.127	106.042	119.574	148.146
123.000	70.953	227.359	105.785	80.785	147.124	106.042	119.569	148.140
123.008	70.949	227.342	105.783	80.777	147.116	106.042	119.576	148.134
122.999	70.948	227.353	105.779	80.781	147.117	106.043	119.570	148.131
122.998	70.949	227.354	105.786	80.776	147.118	106.039	119.566	148.133
122.960	70.901	227.292	105.778	80.770	147.118	106.045	119.561	148.125
122.996	70.945	227.345	105.785	80.771	147.113	106.036	119.561	148.127
123.001	70.939	227.336	105.787	80.770	147.107	106.047	119.562	148.128
122.998	70.939	227.343	105.783	80.767	147.106	106.042	119.557	148.119
122.997	70.940	227.345	105.779	80.775	147.102	106.039	119.551	148.119
122.999	70.936	227.344	105.783	80.767	147.108	106.040	119.556	148.119
123.004	70.927	227.327	105.785	80.763	147.105	106.038	119.549	148.113
122.997	70.937	227.335	105.778	80.768	147.097	106.038	119.547	148.114
122.996	70.937	227.335	105.779	80.765	147.098	106.038	119.552	148.114
123.006	70.927	227.325	105.782	80.765	147.097	106.037	119.553	148.112
123.008	70.933	227.315	105.779	80.763	147.091	106.032	119.549	148.107
122.973	70.909	227.302	105.782	80.760	147.101	106.031	119.545	148.112
122.982	70.905	227.284	105.778	80.755	147.091	106.038	119.542	148.106
122.971	70.911	227.295	105.782	80.759	147.086	106.038	119.548	148.107
122.969	70.906	227.295	105.783	80.760	147.090	106.036	119.547	148.103
122.959	70.890	227.279	105.783	80.765	147.096	106.037	119.549	148.104
123.005	70.923	227.319	105.785	80.761	147.096	106.032	119.538	148.105
123.003	70.926	227.313	105.781	80.762	147.096	106.034	119.545	148.101
122.996	70.928	227.329	105.778	80.758	147.091	106.036	119.542	148.103
122.995	70.927	227.323	105.783	80.759	147.091	106.032	119.545	148.102
122.964	70.884	227.272	105.783	80.755	147.092	106.036	119.546	148.102
123.007	70.917	227.311	105.785	80.755	147.094	106.040	119.538	148.101
122.995	70.923	227.327	105.782	80.755	147.092	106.030	119.538	148.098
123.005	70.924	227.311	105.775	80.755	147.087	106.034	119.539	148.099
122.981	70.900	227.284	105.785	80.756	147.086	106.033	119.538	148.097
122.981	70.899	227.278	105.781	80.752	147.083	106.032	119.538	148.098
122.972	70.902	227.294	105.777	80.753	147.089	106.031	119.538	148.098
122.996	70.919	227.317	105.781	80.759	147.089	106.033	119.536	148.095
123.001	70.918	227.311	105.778	80.756	147.088	106.032	119.536	148.095
123.000	70.920	227.306	105.781	80.757	147.087	106.037	119.532	148.090
122.973	70.902	227.290	105.778	80.750	147.091	106.033	119.535	148.094
122.976	70.896	227.288	105.780	80.749	147.085	106.031	119.527	148.091
122.814	70.787	227.104	105.777	80.747	147.085	106.034	119.537	148.091
123.000	70.921	227.305	105.782	80.745	147.092	106.033	119.533	148.093
122.995	70.918	227.322	105.780	80.755	147.089	106.034	119.533	148.093
122.994	70.922	227.311	105.783	80.751	147.089	106.032	119.535	148.091
122.992	70.921	227.321	105.785	80.750	147.096	106.036	119.537	148.089
123.007	70.916	227.304	105.777	80.746	147.085	106.029	119.529	148.089
122.961	70.882	227.263	105.776	80.742	147.087	106.030	119.529	148.093
122.975	70.895	227.285	105.777	80.751	147.085	106.033	119.525	148.088
122.992	70.920	227.314	105.782	80.750	147.085	106.032	119.530	148.089
123.000	70.915	227.299	105.780	80.747	147.084	106.031	119.538	148.091
123.000	70.916	227.301	105.781	80.747	147.088	106.034	119.532	148.089
122.992	70.923	227.318	105.780	80.742	147.087	106.031	119.528	148.087
122.973	70.895	227.286	105.779	80.745	147.074	106.031	119.528	148.086
122.973	70.895	227.281	105.775	80.749	147.081	106.025	119.526	148.084
122.972	70.897	227.292	105.779	80.750	147.077	106.029	119.531	148.093
122.971	70.893	227.284	105.780	80.746	147.079	106.028	119.526	148.084
122.975	70.886	227.262	105.769	80.747	147.079	106.028	119.529	148.079
122.975	70.889	227.275	105.770	80.744	147.086	106.023	119.528	148.085
122.972	70.898	227.285	105.770	80.745	147.078	106.028	119.525	148.083
122.976	70.899	227.284	105.775	80.751	147.083	106.030	119.532	148.085
122.993	70.916	227.313	105.779	80.749	147.090	106.029	119.533	148.090
122.993	70.914	227.311	105.779	80.742	147.084	106.030	119.527	148.085
123.001	70.916	227.302	105.771	80.747	147.081	106.030	119.530	148.082
122.961	70.881	227.263	105.774	80.746	147.084	106.029	119.525	148.083
122.976	70.898	227.287	105.775	80.748	147.083	106.023	119.527	148.082
122.993	70.923	227.316	105.774	80.744	147.080	106.031	119.525	148.084
122.992	70.914	227.311	105.783	80.744	147.085	106.032	119.530	148.083
122.991	70.915	227.313	105.775	80.743	147.081	106.030	119.526	148.084
122.991	70.914	227.306	105.775	80.746	147.084	106.030	119.525	148.083
122.984	70.891	227.270	105.779	80.749	147.075	106.030	119.523	148.081
122.975	70.897	227.282	105.778	80.738	147.082	106.031	119.522	148.081
122.994	70.914	227.309	105.781	80.739	147.082	106.031	119.523	148.082
122.994	70.913	227.311	105.775	80.743	147.084	106.034	119.525	148.085
123.003	70.912	227.298	105.784	80.750	147.085	106.034	119.524	148.090
122.995	70.917	227.306	105.783	80.748	147.084	106.035	119.525	148.086
123.002	70.911	227.296	105.784	80.752	147.080	106.028	119.529	148.081
122.994	70.913	227.308	105.780	80.746	147.082	106.033	119.519	148.088
123.001	70.913	227.311	105.787	80.741	147.084	106.036	119.516	148.086
123.000	70.910	227.310	105.783	80.746	147.085	106.035	119.527	148.085
122.999	70.913	227.313	105.789	80.750	147.093	106.000	119.480	148.026
122.913	70.869	227.315	105.722	80.740	147.092	106.071	119.480	148.022
122.613	70.707	227.297	105.515	80.722	147.094	106.254	119.459	148.021
122.104	70.478	227.373	105.153	80.699	147.119	106.603	119.432	147.992
121.277	70.109	227.382	104.594	80.690	147.137	107.157	119.370	147.954
120.220	69.789	227.000	103.792	80.674	147.207	107.920	119.304	147.971
118.728	69.166	227.516	102.791	80.700	147.237	108.822	119.146	147.914
117.196	68.719	227.597	101.696	80.672	147.243	109.771	118.916	147.857
115.640	68.340	227.670	100.755	80.364	146.657	110.717	118.617	147.805
113.996	68.038	227.772	99.381	80.221	146.403	111.690	118.268	147.744
112.261	67.817	227.869	98.266	81.308	147.668	112.682	117.830	147.667
110.451	67.689	227.958	97.701	82.085	147.796	113.669	117.336	147.589
108.529	67.632	228.040	96.580	82.478	147.820	114.677	116.747	147.523
106.470	67.720	228.185	95.831	83.497	148.162	115.736	116.041	147.445
104.224	68.015	228.297	94.415	84.001	148.142	116.823	115.203	147.352
101.789	68.455	228.386	93.248	84.834	148.091	117.949	114.190	147.287
99.344	69.196	228.573	91.818	85.638	148.096	119.047	113.038	147.199
96.666	70.047	228.576	90.509	86.682	148.118	120.002	111.765	147.096
94.235	71.409	228.884	89.325	87.991	148.215	121.131	110.234	146.994
91.720	72.904	229.053	88.263	89.493	148.331	121.945	108.715	146.964
89.299	74.701	229.222	87.241	91.109	148.373	122.656	107.035	146.917
86.929	76.636	229.211	86.394	92.929	148.473	123.246	105.161	146.848
84.706	79.278	229.522	85.749	94.912	148.580	123.639	103.183	146.798
82.688	82.084	229.667	85.245	96.978	148.616	123.819	101.061	146.756
80.912	85.217	229.839	84.981	99.254	148.698	123.756	98.875	146.701
79.526	88.712	230.005	84.912	101.607	148.662	123.442	96.567	146.683
78.484	92.461	230.116	85.278	103.892	148.608	122.844	94.249	146.662
77.910	96.380	230.167	86.102	106.282	148.704	121.914	91.992	146.679
77.814	100.532	230.252	86.961	108.730	148.709	120.653	89.800	146.732
78.361	104.849	230.344	88.231	111.068	148.634	119.056	87.689	146.783
79.473	109.148	230.258	89.882	113.335	148.544	117.110	85.743	146.864
81.291	113.407	230.239	91.910	115.368	148.418	114.821	84.038	146.954
83.819	117.460	230.147	94.488	117.064	148.475	112.239	82.652	147.067
87.021	121.167	230.028	97.098	118.475	148.132	109.397	81.667	147.200
90.899	124.459	229.883	100.108	119.404	147.960	106.371	81.115	147.356
95.458	127.152	229.718	103.380	119.849	147.781	102.660	80.811	147.531
100.571	129.107	229.414	106.817	119.758	147.559	99.765	81.683	147.766
106.176	130.168	229.105	110.263	119.058	147.369	96.423	82.852	147.972
112.151	130.174	228.778	113.750	117.632	147.166	93.268	84.684	148.204
118.246	129.005	228.412	116.875	115.398	146.906	90.414	87.209	148.394
124.184	126.544	228.047	119.427	112.373	146.655	88.028	90.353	148.554
129.675	122.795	227.683	121.752	108.933	146.504	86.380	93.989	148.721
134.415	117.704	227.320	123.561	105.020	146.383	85.066	98.691	148.935
138.056	111.443	227.054	124.085	100.456	146.176	85.452	102.720	148.905
140.167	104.160	226.782	123.621	95.790	146.199	86.576	107.208	148.905
140.524	96.326	226.651	122.577	90.722	145.306	88.869	111.449	148.838
138.778	88.431	226.667	118.533	88.106	145.760	92.249	115.092	148.702
134.950	81.031	226.767	115.006	83.752	146.540	96.246	117.541	148.495
129.093	74.681	226.995	110.109	81.506	146.804	101.678	119.272	148.233
121.436	70.040	227.336	104.620	80.687	147.124	107.198	119.370	147.959
112.517	67.734	227.813	98.532	80.826	146.921	112.639	117.843	147.662
103.020	68.145	228.326	94.040	83.952	147.311	117.454	114.645	147.309
93.870	71.537	228.888	89.133	88.226	148.210	121.249	109.967	146.976
85.989	77.673	229.387	86.081	93.731	148.494	123.454	104.287	146.800
80.356	86.300	229.844	85.024	99.996	148.661	123.636	97.973	146.642
77.877	96.570	230.157	86.010	106.391	148.558	121.783	91.740	146.620
78.959	107.413	230.283	89.329	112.443	148.730	117.825	86.377	146.765
83.831	117.401	230.159	94.145	117.014	148.056	112.179	82.603	147.048
92.081	125.167	229.844	100.997	119.524	147.847	105.720	81.179	147.442
102.884	129.567	229.311	108.288	119.515	147.475	98.290	82.075	147.820
114.804	129.715	228.638	115.383	116.842	147.128	91.923	85.734	148.261
126.112	125.288	227.943	120.261	111.101	146.702	87.330	91.579	148.580
135.019	116.690	227.298	123.700	104.301	146.364	85.234	99.035	148.852
139.922	105.077	226.826	123.677	96.335	146.129	86.351	106.631	148.874
139.832	92.173	226.655	120.644	88.925	146.233	90.460	113.431	148.750
134.347	80.275	226.810	114.460	83.589	146.798	97.056	118.025	148.504
124.270	71.466	227.225	106.645	80.786	147.022	105.215	119.532	148.102
111.148	67.614	227.847	97.522	81.195	147.189	113.284	117.507	147.604
97.494	69.785	228.648	90.841	86.337	148.062	119.731	112.088	147.097
85.838	77.812	229.397	86.070	93.814	148.531	123.440	104.237	146.803
78.868	90.370	229.988	85.058	102.615	148.595	123.138	95.438	146.630
78.263	104.971	230.276	88.250	111.161	148.589	118.944	87.576	146.771
84.494	118.448	230.127	94.936	117.472	148.176	111.488	82.347	147.091
96.376	127.628	229.618	104.056	119.886	147.690	101.944	80.840	147.623
111.548	130.402	228.337	113.309	117.809	147.138	93.581	84.484	148.163
126.169	125.413	227.901	120.844	111.500	146.742	87.342	91.619	148.626
136.876	113.953	227.154	124.020	102.260	146.261	85.284	101.002	148.856
140.662	98.497	226.675	122.913	91.845	146.044	88.144	110.339	148.842
136.263	83.020	226.665	116.169	84.685	146.509	95.102	116.958	148.454
124.579	71.575	227.183	106.814	80.816	146.991	105.069	119.553	148.103
108.533	67.510	227.999	96.837	82.706	147.777	114.759	116.681	147.496
92.412	72.310	228.926	88.537	89.030	148.263	121.772	109.109	146.986
81.028	84.899	229.842	84.971	99.047	148.651	123.715	98.955	146.642
77.851	101.766	230.255	87.411	109.402	148.787	120.154	89.071	146.694
84.203	117.980	230.153	94.689	117.317	148.219	111.790	82.452	147.076
98.399	128.373	229.548	105.429	119.854	147.646	100.976	81.297	147.622
116.191	129.497	228.567	116.229	116.443	147.085	91.286	86.304	148.286
131.855	120.698	227.526	122.750	107.350	146.486	86.212	95.018	148.948
140.112	104.534	226.795	123.646	95.998	146.135	86.501	106.971	148.878
137.937	86.285	226.628	117.800	86.928	145.649	93.332	115.904	148.629
125.773	72.257	227.094	107.696	80.945	146.951	104.174	119.528	148.148
107.612	67.522	228.053	96.554	83.153	147.956	115.199	116.376	147.460
89.792	73.962	228.995	87.244	90.479	148.037	122.458	107.306	147.115
78.926	89.949	229.997	84.896	102.352	148.504	123.219	95.671	146.673
79.411	109.368	230.250	89.928	113.453	148.496	116.926	85.610	146.855
91.328	124.876	229.850	100.490	119.489	147.923	105.971	81.116	147.401
110.345	130.373	228.872	112.679	118.118	147.168	94.133	84.118	148.116
129.014	123.420	227.701	121.394	109.367	146.476	86.506	93.580	148.695
139.795	106.499	226.849	123.862	97.191	146.097	86.135	105.874	148.889
137.995	86.306	226.613	117.797	86.925	145.637	93.361	115.928	148.624
124.138	71.285	227.175	106.492	80.778	147.018	105.372	119.504	148.032
103.803	67.929	228.258	93.852	83.757	147.741	117.089	114.947	147.320
85.623	78.063	229.464	85.971	94.013	148.516	123.490	103.964	146.795
77.727	97.488	230.250	86.144	106.879	148.532	121.549	91.299	146.685
83.904	117.712	230.142	94.463	117.206	148.223	111.986	82.545	147.066
101.737	129.474	229.346	107.532	119.621	147.464	98.967	81.895	147.788
123.151	127.121	228.109	119.524	113.232	146.870	88.430	89.763	148.529
138.089	111.506	226.992	124.096	100.503	146.141	85.463	102.654	148.890
139.361	89.765	226.582	118.975	88.558	146.721	91.599	114.481	148.720
125.998	72.299	227.063	107.810	80.939	146.914	104.085	119.515	148.149
104.311	67.818	228.253	94.271	83.723	147.825	116.829	115.140	147.322
84.843	78.809	229.459	85.755	94.637	148.507	123.578	103.329	146.791
77.571	100.103	230.206	86.879	108.486	148.692	120.682	89.909	146.716
86.500	120.910	230.041	96.783	118.357	148.093	109.538	81.716	147.181
107.295	130.389	229.025	110.960	118.814	147.287	95.682	83.221	148.035
129.165	123.346	227.678	121.476	109.256	146.457	86.469	93.701	148.684
140.429	103.221	226.714	123.480	95.126	146.110	86.835	107.814	148.866
134.872	80.740	226.728	114.820	83.786	146.764	96.779	117.902	148.508
115.229	68.062	227.638	100.127	80.018	146.208	111.089	118.417	147.701
92.092	72.467	228.993	88.397	89.219	148.277	121.847	108.882	146.962
78.383	91.755	230.032	85.190	103.543	148.597	122.889	94.489	146.650
82.179	115.312	230.196	92.968	116.246	148.377	113.565	83.316	146.996
101.570	129.509	229.338	107.432	119.568	147.704	99.019	81.881	147.787
125.492	125.931	227.932	119.913	111.551	146.656	87.601	91.182	148.591
139.888	106.485	226.832	123.890	97.178	146.083	86.167	105.867	148.894
136.094	82.453	226.658	115.949	84.414	146.496	95.296	116.942	148.355
116.119	68.200	227.592	100.781	80.589	147.167	110.583	118.619	147.786
91.815	72.579	229.000	88.283	89.353	148.264	121.896	108.726	146.953
78.029	93.162	230.061	85.344	104.418	148.596	122.590	93.656	146.687
83.567	117.526	230.135	94.447	117.054	148.434	112.082	82.603	147.053
105.221	130.224	229.139	109.737	119.208	147.365	96.811	82.683	147.924
129.463	123.188	227.703	121.636	109.137	146.489	86.431	93.870	148.689
140.769	100.573	226.672	123.194	93.304	146.104	87.565	109.292	148.847
131.680	76.864	226.813	112.105	82.184	146.657	99.771	118.896	148.339
107.957	67.434	228.039	96.741	83.260	148.134	115.086	116.449	147.455
84.854	78.717	229.454	85.757	94.606	148.511	123.570	103.347	146.790
77.883	103.613	230.310	87.797	110.436	148.643	119.416	88.180	146.762
91.898	125.375	229.813	100.941	119.568	147.835	105.654	81.203	147.467
117.725	129.321	228.421	116.607	115.609	146.902	90.610	87.024	148.352
137.770	112.537	227.029	124.088	101.149	146.147	85.401	102.064	148.869
138.157	86.331	226.601	117.699	86.701	146.442	93.371	115.897	148.619
118.492	68.786	227.461	102.341	80.401	146.923	109.169	119.013	147.868
92.193	72.290	228.958	88.450	89.105	148.263	121.791	108.965	146.983
77.751	94.615	230.088	85.560	105.287	148.588	122.206	92.797	146.666
85.678	120.159	230.055	96.183	118.126	148.176	110.143	81.895	147.151
110.528	130.478	228.847	112.830	118.063	147.165	93.987	84.235	148.129
134.410	118.017	227.274	123.538	105.146	146.353	85.049	98.670	148.892
139.972	91.623	226.561	120.481	88.629	146.177	90.799	113.717	148.735
122.977	70.564	227.219	105.623	80.684	147.026	106.281	119.422	147.969
95.726	70.370	228.746	89.964	87.082	148.039	120.455	110.954	146.919
78.330	91.482	230.006	85.023	103.456	148.614	122.912	94.637	146.683
84.136	118.329	230.121	94.796	117.427	148.207	111.542	82.397	147.107
108.891	130.524	228.933	111.882	118.479	147.229	94.842	83.706	148.077
133.912	118.712	227.312	123.412	105.694	146.376	84.913	98.255	149.304
140.043	91.717	226.534	120.536	88.668	146.147	90.753	113.646	148.744
122.415	70.248	227.226	105.242	80.656	147.048	106.658	119.377	147.954
94.478	70.936	228.816	89.433	87.775	148.148	120.976	110.267	146.936
77.891	93.479	230.068	85.376	104.622	148.594	122.456	93.429	146.654
85.898	120.453	230.047	96.360	118.194	148.128	109.939	81.865	147.185
112.369	130.359	228.737	113.907	117.568	147.132	93.042	84.873	148.181
136.295	115.294	227.123	123.953	103.140	146.270	85.333	100.170	148.842
138.545	87.127	226.549	118.138	87.391	145.646	92.991	115.617	148.673
117.197	68.376	227.512	101.458	80.403	146.966	109.953	118.776	147.765
89.347	74.139	229.038	87.256	91.016	148.364	122.544	106.962	146.835
77.435	100.372	230.221	86.900	108.665	148.696	120.555	89.755	146.750
91.653	125.300	229.825	100.814	119.575	147.887	105.693	81.183	147.450
120.330	128.543	228.267	118.379	114.724	147.007	89.503	88.317	148.454
139.766	107.246	226.793	123.999	97.680	146.124	86.047	105.455	148.871
133.780	79.024	226.696	113.816	82.971	146.518	98.308	118.697	148.671
107.241	67.358	228.035	96.241	83.196	147.940	115.451	116.176	147.434
82.159	82.235	229.644	85.140	97.247	148.601	123.750	100.653	146.748
79.904	111.325	230.229	90.770	114.408	148.456	115.853	84.803	146.936
102.581	129.858	229.275	108.156	119.581	147.465	98.327	82.116	147.845
130.947	122.155	227.104	122.310	108.215	146.452	86.364	94.577	148.684
140.594	94.359	226.561	122.068	89.144	146.247	89.709	112.446	148.778
123.251	70.599	227.184	105.794	80.683	147.016	106.147	119.418	147.981
93.675	71.347	228.864	89.088	88.219	148.196	121.300	109.851	147.001
77.522	96.091	230.139	85.814	106.132	148.563	121.807	91.969	146.668
89.050	123.426	229.930	98.874	119.105	147.991	107.371	81.271	147.310
118.315	129.216	228.370	116.923	115.417	146.927	90.353	87.330	148.385
139.510	108.318	226.848	124.044	98.322	146.059	85.903	104.810	148.878
133.851	79.071	226.682	113.863	82.987	146.514	98.461	118.922	148.861
106.278	67.374	228.050	95.630	82.917	147.240	115.910	115.841	147.386
81.173	83.945	229.776	84.965	98.446	148.644	123.715	99.475	146.740
81.143	113.948	230.204	92.230	115.547	148.573	114.339	83.800	146.960
106.419	130.455	229.061	110.445	119.008	147.317	96.108	83.021	147.977
134.179	118.476	227.282	123.492	105.471	146.346	84.986	98.544	148.934
139.238	88.753	226.511	118.760	88.277	145.768	92.156	114.924	148.671
116.951	68.267	227.509	101.272	80.381	146.942	110.150	118.750	147.796
87.487	75.610	229.121	86.393	92.050	148.110	123.034	105.664	146.870
77.886	104.657	230.298	88.101	111.000	148.654	118.941	87.671	146.771
97.139	128.218	229.568	104.665	119.929	147.702	101.448	81.163	147.590
127.584	124.784	227.794	121.384	110.726	146.661	86.954	92.522	148.619
140.898	97.292	226.535	121.908	92.207	146.163	88.633	110.968	148.811
124.778	71.375	227.105	106.863	80.773	146.941	105.147	119.501	148.075
94.027	71.123	228.826	89.201	87.852	148.033	121.048	109.957	146.844
77.410	96.941	230.162	85.964	106.611	148.542	121.562	91.512	146.680
90.689	124.732	229.870	100.139	119.451	147.955	106.122	81.127	147.389
121.469	128.113	228.177	118.739	114.130	146.894	89.207	88.897	148.545
140.588	103.925	226.693	123.626	95.526	146.047	86.756	107.429	148.861
129.900	74.959	226.859	110.623	81.599	146.719	101.369	119.197	148.275
99.489	68.737	228.448	91.788	85.302	147.803	118.983	112.999	147.174
78.219	91.421	230.006	84.984	103.427	148.617	122.874	94.648	146.700
86.647	121.334	230.031	97.031	118.517	148.141	109.213	81.663	147.228
0.000	0.000	0.000	116.000	115.960	146.898	91.018	86.626	148.327
0.000	0.000	0.000	124.098	98.430	146.013	85.902	104.767	148.869
0.000	0.000	0.000	113.188	82.640	146.597	99.015	118.760	148.461
0.000	0.000	0.000	93.724	83.904	147.802	117.278	114.719	147.306
0.000	0.000	0.000	85.070	101.160	148.729	123.368	96.797	146.671
0.000	0.000	0.000	95.258	117.555	148.269	111.144	82.278	147.135
0.000	0.000	0.000	114.647	117.436	145.984	92.318	85.259	148.724
0.000	0.000	0.000	124.195	100.121	146.136	85.539	103.063	148.775
0.000	0.000	0.000	114.463	83.319	146.494	97.729	118.444	148.653
0.000	0.000	0.000	95.508	83.294	147.420	116.258	115.570	147.359
0.000	0.000	0.000	84.836	99.872	148.578	123.567	98.006	146.729
0.000	0.000	0.000	94.335	117.051	148.450	112.095	82.649	147.099
0.000	0.000	0.000	113.887	117.593	147.143	93.061	84.879	148.192
0.000	0.000	0.000	124.299	101.046	145.452	85.488	102.451	148.869
0.000	0.000	0.000	114.882	83.747	146.710	96.886	117.892	148.510
0.000	0.000	0.000	95.550	82.924	147.232	115.937	115.742	147.326
0.000	0.000	0.000	84.807	99.785	148.659	123.554	98.164	146.684
0.000	0.000	0.000	94.304	117.032	148.448	112.121	82.673	147.097
0.000	0.000	0.000	113.994	117.539	147.128	92.972	84.949	148.194
0.000	0.000	0.000	124.152	100.515	146.101	85.530	102.720	148.865
0.000	0.000	0.000	114.519	83.539	146.751	97.249	118.017	148.448
0.000	0.000	0.000	95.126	83.190	147.134	116.417	115.444	147.345
0.000	0.000	0.000	84.633	100.330	148.416	123.501	97.492	146.729
0.000	0.000	0.000	94.891	117.525	148.213	111.314	82.347	147.143
0.000	0.000	0.000	114.950	117.051	147.057	92.183	85.567	148.260
0.000	0.000	0.000	124.150	99.378	146.080	85.709	103.823	148.866
0.000	0.000	0.000	113.416	82.744	146.547	98.803	118.764	148.506
0.000	0.000	0.000	93.937	84.458	148.032	117.472	114.524	147.275
0.000	0.000	0.000	84.888	102.137	148.785	123.204	95.956	146.716
0.000	0.000	0.000	96.483	118.301	148.173	109.739	81.817	147.223
0.000	0.000	0.000	116.133	115.850	146.911	90.868	86.786	148.355
0.000	0.000	0.000	124.016	97.412	146.084	86.176	105.720	148.855
0.000	0.000	0.000	111.485	81.880	146.638	100.480	119.012	148.264
0.000	0.000	0.000	91.735	85.317	147.795	119.015	112.949	147.167
0.000	0.000	0.000	85.252	104.316	148.618	122.478	93.644	146.607
0.000	0.000	0.000	98.788	119.107	148.012	107.371	81.285	147.330
0.000	0.000	0.000	118.578	114.296	146.914	89.324	88.738	148.538
0.000	0.000	0.000	123.519	94.640	146.106	87.116	108.221	148.845
0.000	0.000	0.000	108.751	81.081	146.819	103.283	119.431	148.147
0.000	0.000	0.000	89.609	87.431	148.057	120.627	110.432	146.823
0.000	0.000	0.000	86.129	107.167	148.518	121.262	90.990	146.754
0.000	0.000	0.000	101.959	119.778	147.863	104.852	81.198	147.819
0.000	0.000	0.000	120.734	111.728	146.713	87.628	91.496	148.679
0.000	0.000	0.000	122.851	91.091	145.235	88.787	111.155	148.796
0.000	0.000	0.000	105.248	80.629	147.023	106.749	119.420	148.029
0.000	0.000	0.000	87.514	90.505	148.349	122.420	107.530	146.988
0.000	0.000	0.000	87.850	110.685	148.659	119.168	88.013	146.864
0.000	0.000	0.000	105.831	119.869	147.658	100.451	81.530	147.712
0.000	0.000	0.000	122.342	108.182	146.506	86.411	94.612	148.677
0.000	0.000	0.000	119.343	89.868	147.607	91.360	114.182	148.692
0.000	0.000	0.000	100.888	80.185	146.468	110.712	118.581	147.800
0.000	0.000	0.000	85.739	94.465	148.468	123.133	104.317	147.508
0.000	0.000	0.000	90.609	114.161	148.752	116.042	84.987	146.932
0.000	0.000	0.000	110.202	119.087	147.362	96.303	82.938	147.973
0.000	0.000	0.000	123.447	104.814	147.301	85.515	99.489	148.893
0.000	0.000	0.000	116.631	85.290	146.758	94.958	116.827	148.489
0.000	0.000	0.000	98.022	83.393	148.432	114.887	116.585	147.529
0.000	0.000	0.000	84.649	99.759	149.188	123.547	98.834	146.784
0.000	0.000	0.000	94.494	117.155	148.455	111.846	82.565	147.100
0.000	0.000	0.000	115.000	117.080	147.110	92.691	85.951	148.632
0.000	0.000	0.000	124.139	98.884	146.251	85.964	104.514	148.902
0.000	0.000	0.000	112.803	82.713	147.157	99.821	118.875	148.359
0.000	0.000	0.000	92.342	85.249	148.009	118.806	113.173	147.195
0.000	0.000	0.000	85.480	83.493	148.532	122.408	93.491	146.606
0.000	0.000	0.000	86.351	83.159	148.795	120.789	103.633	146.742
0.000	0.000	0.000	89.094	89.960	148.871	119.351	113.482	146.840
0.000	0.000	0.000	87.843	109.611	148.829	123.493	92.917	146.137
0.000	0.000	0.000	105.455	119.484	148.087	106.778	80.745	146.926
0.000	0.000	0.000	122.147	108.512	147.077	88.126	89.495	148.284
0.000	0.000	0.000	119.656	88.584	146.823	87.646	110.000	148.803
0.000	0.000	0.000	100.836	81.391	147.682	105.620	119.917	147.803
0.000	0.000	0.000	86.368	94.558	148.660	122.605	108.443	146.514
0.000	0.000	0.000	91.502	114.297	148.683	118.982	88.956	146.078
0.000	0.000	0.000	111.340	118.389	147.753	100.173	80.017	146.240
0.000	0.000	0.000	123.481	102.644	146.654	85.512	95.263	148.554
0.000	0.000	0.000	115.081	84.279	146.893	91.255	114.969	148.433
0.000	0.000	0.000	94.998	83.534	147.986	111.554	118.586	147.207
0.000	0.000	0.000	85.375	101.240	148.858	124.177	101.834	146.021
0.000	0.000	0.000	96.414	117.467	148.346	115.031	83.578	146.355
0.000	0.000	0.000	116.719	115.178	147.303	95.001	83.637	147.456
0.000	0.000	0.000	123.159	96.064	146.600	84.692	101.732	148.479
0.000	0.000	0.000	109.113	81.601	147.168	96.999	118.534	148.162
0.000	0.000	0.000	90.113	87.819	148.535	117.494	115.054	146.773
0.000	0.000	0.000	86.904	107.714	148.847	123.560	95.130	145.926
0.000	0.000	0.000	103.279	119.572	148.180	108.634	80.973	146.709
0.000	0.000	0.000	121.063	109.918	146.881	89.176	87.981	147.991
0.000	0.000	0.000	120.539	89.852	146.794	86.622	108.557	148.575
0.000	0.000	0.000	101.849	80.901	147.682	103.708	120.078	147.557
0.000	0.000	0.000	86.462	93.705	148.586	121.442	109.302	146.638
0.000	0.000	0.000	90.734	113.561	148.607	120.670	88.698	146.052
0.000	0.000	0.000	110.391	118.656	147.751	101.296	80.336	147.040
0.000	0.000	0.000	123.394	103.456	146.863	85.688	94.584	148.460
0.000	0.000	0.000	115.455	84.795	147.027	90.878	114.612	148.466
0.000	0.000	0.000	95.519	83.434	148.139	111.231	118.753	147.274
0.000	0.000	0.000	85.544	101.012	148.925	124.136	102.195	146.188
0.000	0.000	0.000	96.359	117.429	148.331	115.211	83.615	146.314
0.000	0.000	0.000	116.812	115.105	147.298	95.572	84.003	147.633
0.000	0.000	0.000	123.069	96.017	146.782	84.418	103.045	149.470
0.000	0.000	0.000	108.727	81.554	147.273	97.370	118.649	148.104
0.000	0.000	0.000	90.114	88.598	148.812	118.220	114.832	147.005
0.000	0.000	0.000	87.328	108.404	148.887	123.446	94.562	146.210
0.000	0.000	0.000	104.235	119.487	148.084	108.410	81.408	147.431
0.000	0.000	0.000	121.670	109.126	146.993	88.737	88.901	148.326
0.000	0.000	0.000	119.863	88.913	146.783	87.432	109.606	148.816
0.000	0.000	0.000	100.927	81.368	147.698	105.556	119.963	147.883
0.000	0.000	0.000	86.811	94.653	148.942	122.417	108.129	146.449
0.000	0.000	0.000	91.877	114.628	148.650	118.587	88.941	145.196
0.000	0.000	0.000	112.154	118.124	147.763	99.432	80.430	146.640
0.000	0.000	0.000	124.901	119.389	146.921	85.217	96.332	148.527
0.000	0.000	0.000	130.736	117.443	146.255	92.158	115.701	148.216
0.000	0.000	0.000	130.278	111.309	145.895	87.824	110.083	148.555
0.000	0.000	0.000	124.144	100.006	145.970	85.599	103.145	148.838
0.000	0.000	0.000	112.953	82.558	146.609	98.867	118.552	148.362
0.000	0.000	0.000	92.520	85.113	148.037	118.312	113.397	146.989
0.000	0.000	0.000	85.268	104.524	148.615	122.370	93.436	146.618
0.000	0.000	0.000	99.827	119.326	147.844	106.239	81.164	147.412
0.000	0.000	0.000	119.442	112.450	146.625	88.002	90.356	148.455
0.000	0.000	0.000	122.141	92.282	146.137	88.557	110.744	148.724
0.000	0.000	0.000	104.899	80.612	147.032	107.032	119.492	147.998
0.000	0.000	0.000	86.923	91.428	148.204	122.769	106.397	146.891
0.000	0.000	0.000	89.035	112.054	148.742	117.833	86.572	146.865
0.000	0.000	0.000	108.242	119.696	147.297	97.930	82.269	147.906
0.000	0.000	0.000	123.604	105.001	146.433	85.458	98.297	148.705
0.000	0.000	0.000	116.974	85.425	146.377	94.539	116.716	148.545
0.000	0.000	0.000	96.840	82.973	147.875	115.000	116.514	147.505
0.000	0.000	0.000	84.281	101.079	149.595	123.449	98.105	146.782
0.000	0.000	0.000	95.505	117.873	148.195	110.580	82.094	147.187
0.000	0.000	0.000	116.461	116.335	146.499	91.313	87.255	148.735
0.000	0.000	0.000	123.816	96.350	146.237	86.691	106.912	148.885
0.000	0.000	0.000	109.827	81.687	147.300	102.793	119.380	148.160
0.000	0.000	0.000	89.452	87.746	148.125	120.901	110.182	146.876
0.000	0.000	0.000	87.755	109.141	149.290	120.537	89.867	146.799
0.000	0.000	0.000	104.523	119.975	147.943	101.693	80.984	147.701
0.000	0.000	0.000	121.946	108.832	146.462	86.589	94.249	148.819
0.000	0.000	0.000	119.225	89.041	145.960	91.387	114.172	148.682
0.000	0.000	0.000	100.021	80.277	146.507	111.668	118.330	147.803
0.000	0.000	0.000	85.319	95.918	148.527	123.516	101.963	146.645
0.000	0.000	0.000	92.116	115.719	148.417	114.094	83.667	146.938
0.000	0.000	0.000	113.193	117.912	147.147	93.713	84.427	148.160
0.000	0.000	0.000	124.312	99.745	145.934	85.568	103.237	148.873
0.000	0.000	0.000	112.888	82.404	146.439	99.234	118.754	148.388
0.000	0.000	0.000	92.240	85.299	148.052	118.750	113.239	147.186
0.000	0.000	0.000	85.464	104.955	148.659	122.193	93.025	146.637
0.000	0.000	0.000	100.413	119.455	147.820	105.752	81.176	147.468
0.000	0.000	0.000	119.680	111.706	146.589	87.648	90.985	148.500
0.000	0.000	0.000	122.711	90.624	145.264	89.048	111.444	148.698
0.000	0.000	0.000	103.838	80.585	147.104	107.986	119.295	147.842
0.000	0.000	0.000	86.426	92.470	148.247	122.979	105.458	146.907
0.000	0.000	0.000	89.541	113.380	148.418	116.920	85.741	146.946
0.000	0.000	0.000	109.567	119.366	147.218	96.636	82.802	147.985
0.000	0.000	0.000	123.970	103.459	146.350	85.374	99.795	148.736
0.000	0.000	0.000	115.795	84.358	146.659	95.655	118.368	149.292
0.000	0.000	0.000	95.714	83.311	146.715	116.408	115.445	147.326
0.000	0.000	0.000	84.648	101.833	148.402	123.108	96.222	146.727
0.000	0.000	0.000	97.415	118.693	148.156	108.595	81.753	147.340
0.000	0.000	0.000	118.547	114.663	147.018	89.383	88.486	148.464
0.000	0.000	0.000	123.419	93.831	146.068	87.479	108.902	148.831
0.000	0.000	0.000	107.001	80.765	146.894	105.080	119.446	147.987
0.000	0.000	0.000	87.918	89.841	148.314	122.119	108.197	146.996
0.000	0.000	0.000	87.992	110.795	148.785	118.979	87.824	146.822
0.000	0.000	0.000	106.913	119.789	147.566	99.382	81.796	147.810
0.000	0.000	0.000	123.199	106.368	146.488	85.619	97.069	148.807
0.000	0.000	0.000	117.751	86.550	146.376	93.599	115.970	148.560
0.000	0.000	0.000	97.132	81.699	147.341	114.091	117.057	147.557
0.000	0.000	0.000	84.475	99.758	149.287	123.532	99.025	146.791
0.000	0.000	0.000	94.800	117.517	148.239	111.297	82.377	147.189
0.000	0.000	0.000	115.772	116.683	146.390	91.727	86.836	148.720
0.000	0.000	0.000	123.913	96.809	146.236	86.542	106.470	148.895
0.000	0.000	0.000	110.155	81.772	147.296	102.469	119.340	148.183
0.000	0.000	0.000	89.573	87.618	148.114	120.808	110.335	146.880
0.000	0.000	0.000	87.747	109.113	149.305	120.551	89.899	146.802
0.000	0.000	0.000	104.629	119.977	147.948	101.249	80.809	147.464
0.000	0.000	0.000	122.082	108.648	146.457	86.557	94.400	148.836
0.000	0.000	0.000	118.840	88.842	146.073	91.666	114.426	148.666
0.000	0.000	0.000	99.469	80.428	146.632	112.142	118.137	147.754
0.000	0.000	0.000	85.159	96.590	148.527	0.000	0.000	0.000
0.000	0.000	0.000	92.569	116.027	148.204	0.000	0.000	0.000
0.000	0.000	0.000	88.041	110.863	148.576	0.000	0.000	0.000
0.000	0.000	0.000	85.808	104.178	148.858	0.000	0.000	0.000
0.000	0.000	0.000	100.103	119.047	148.265	0.000	0.000	0.000
0.000	0.000	0.000	119.162	112.827	146.936	0.000	0.000	0.000
0.000	0.000	0.000	121.616	91.767	146.653	0.000	0.000	0.000
0.000	0.000	0.000	104.754	81.238	147.864	0.000	0.000	0.000
0.000	0.000	0.000	87.021	92.455	148.583	0.000	0.000	0.000
0.000	0.000	0.000	90.108	112.830	148.636	0.000	0.000	0.000
0.000	0.000	0.000	109.888	118.812	147.769	0.000	0.000	0.000
0.000	0.000	0.000	123.366	103.573	146.876	0.000	0.000	0.000
0.000	0.000	0.000	115.290	84.484	147.011	0.000	0.000	0.000
0.000	0.000	0.000	94.904	83.820	148.233	0.000	0.000	0.000
0.000	0.000	0.000	85.590	102.155	148.915	0.000	0.000	0.000
0.000	0.000	0.000	98.478	118.678	148.588	0.000	0.000	0.000
0.000	0.000	0.000	118.227	113.788	147.200	0.000	0.000	0.000
0.000	0.000	0.000	122.423	93.588	146.622	0.000	0.000	0.000
0.000	0.000	0.000	106.106	81.136	147.425	0.000	0.000	0.000
0.000	0.000	0.000	87.894	90.701	148.567	0.000	0.000	0.000
0.000	0.000	0.000	88.961	111.347	148.777	0.000	0.000	0.000
0.000	0.000	0.000	108.220	119.220	147.922	0.000	0.000	0.000
0.000	0.000	0.000	123.390	105.095	147.245	0.000	0.000	0.000
0.000	0.000	0.000	116.747	85.608	146.921	0.000	0.000	0.000
0.000	0.000	0.000	96.339	82.926	147.996	0.000	0.000	0.000
0.000	0.000	0.000	85.368	100.340	148.846	0.000	0.000	0.000
0.000	0.000	0.000	96.103	117.431	148.552	0.000	0.000	0.000
0.000	0.000	0.000	116.925	115.012	147.286	0.000	0.000	0.000
0.000	0.000	0.000	122.880	95.390	146.608	0.000	0.000	0.000
0.000	0.000	0.000	107.773	81.318	147.259	0.000	0.000	0.000
0.000	0.000	0.000	88.955	89.327	148.623	0.000	0.000	0.000
0.000	0.000	0.000	88.030	109.904	148.815	0.000	0.000	0.000
0.000	0.000	0.000	106.268	119.574	148.034	0.000	0.000	0.000
0.000	0.000	0.000	122.595	106.886	146.910	0.000	0.000	0.000
0.000	0.000	0.000	117.935	86.668	146.786	0.000	0.000	0.000
0.000	0.000	0.000	97.872	82.288	147.922	0.000	0.000	0.000
0.000	0.000	0.000	85.431	98.608	148.699	0.000	0.000	0.000
0.000	0.000	0.000	94.998	116.917	148.477	0.000	0.000	0.000
0.000	0.000	0.000	115.682	116.049	147.456	0.000	0.000	0.000
0.000	0.000	0.000	123.342	96.896	146.707	0.000	0.000	0.000
0.000	0.000	0.000	109.345	81.767	147.314	0.000	0.000	0.000
0.000	0.000	0.000	90.239	88.429	148.812	0.000	0.000	0.000
0.000	0.000	0.000	87.431	108.576	148.888	0.000	0.000	0.000
0.000	0.000	0.000	104.805	119.432	147.985	0.000	0.000	0.000
0.000	0.000	0.000	122.041	108.272	146.950	0.000	0.000	0.000
0.000	0.000	0.000	119.002	87.846	146.825	0.000	0.000	0.000
0.000	0.000	0.000	99.303	81.820	147.815	0.000	0.000	0.000
0.000	0.000	0.000	91.846	83.885	128.122	0.000	0.000	0.000
0.000	0.000	0.000	0.000	0.000	0.000	0.000	0.000	0.000
0.000	0.000	0.000	0.000	0.000	0.000	0.000	0.000	0.000
0.000	0.000	0.000	0.000	0.000	0.000	0.000	0.000	0.000
0.000	0.000	0.000	0.000	0.000	0.000	0.000	0.000	0.000
0.000	0.000	0.000	0.000	0.000	0.000	0.000	0.000	0.000
0.000	0.000	0.000	0.000	0.000	0.000	0.000	0.000	0.000
0.000	0.000	0.000	0.000	0.000	0.000	0.000	0.000	0.000
0.000	0.000	0.000	0.000	0.000	0.000	0.000	0.000	0.000
0.000	0.000	0.000	0.000	0.000	0.000	0.000	0.000	0.000
0.000	0.000	0.000	0.000	0.000	0.000	0.000	0.000	0.000
0.000	0.000	0.000	0.000	0.000	0.000	0.000	0.000	0.000
0.000	0.000	0.000	0.000	0.000	0.000	0.000	0.000	0.000
0.000	0.000	0.000	0.000	0.000	0.000	0.000	0.000	0.000
0.000	0.000	0.000	0.000	0.000	0.000	0.000	0.000	0.000
0.000	0.000	0.000	0.000	0.000	0.000	0.000	0.000	0.000
0.000	0.000	0.000	0.000	0.000	0.000	0.000	0.000	0.000
0.000	0.000	0.000	0.000	0.000	0.000	0.000	0.000	0.000
0.000	0.000	0.000	0.000	0.000	0.000	0.000	0.000	0.000
0.000	0.000	0.000	0.000	0.000	0.000	0.000	0.000	0.000
0.000	0.000	0.000	0.000	0.000	0.000	0.000	0.000	0.000
0.000	0.000	0.000	0.000	0.000	0.000	0.000	0.000	0.000
0.000	0.000	0.000	0.000	0.000	0.000	0.000	0.000	0.000
0.000	0.000	0.000	0.000	0.000	0.000	0.000	0.000	0.000
0.000	0.000	0.000	0.000	0.000	0.000	0.000	0.000	0.000
0.000	0.000	0.000	0.000	0.000	0.000	0.000	0.000	0.000
0.000	0.000	0.000	0.000	0.000	0.000	0.000	0.000	0.000
0.000	0.000	0.000	0.000	0.000	0.000	0.000	0.000	0.000
0.000	0.000	0.000	0.000	0.000	0.000	0.000	0.000	0.000
0.000	0.000	0.000	0.000	0.000	0.000	0.000	0.000	0.000
0.000	0.000	0.000	0.000	0.000	0.000	0.000	0.000	0.000
0.000	0.000	0.000	0.000	0.000	0.000	0.000	0.000	0.000
0.000	0.000	0.000	0.000	0.000	0.000	0.000	0.000	0.000
0.000	0.000	0.000	0.000	0.000	0.000	0.000	0.000	0.000
0.000	0.000	0.000	0.000	0.000	0.000	0.000	0.000	0.000
0.000	0.000	0.000	0.000	0.000	0.000	0.000	0.000	0.000
0.000	0.000	0.000	0.000	0.000	0.000	0.000	0.000	0.000
0.000	0.000	0.000	0.000	0.000	0.000	0.000	0.000	0.000
0.000	0.000	0.000	0.000	0.000	0.000	0.000	0.000	0.000
0.000	0.000	0.000	0.000	0.000	0.000	0.000	0.000	0.000
0.000	0.000	0.000	0.000	0.000	0.000	0.000	0.000	0.000
0.000	0.000	0.000	0.000	0.000	0.000	0.000	0.000	0.000
0.000	0.000	0.000	0.000	0.000	0.000	0.000	0.000	0.000
0.000	0.000	0.000	0.000	0.000	0.000	0.000	0.000	0.000
0.000	0.000	0.000	0.000	0.000	0.000	0.000	0.000	0.000
0.000	0.000	0.000	0.000	0.000	0.000	0.000	0.000	0.000
0.000	0.000	0.000	0.000	0.000	0.000	0.000	0.000	0.000
0.000	0.000	0.000	0.000	0.000	0.000	0.000	0.000	0.000
0.000	0.000	0.000	0.000	0.000	0.000	0.000	0.000	0.000
0.000	0.000	0.000	0.000	0.000	0.000	0.000	0.000	0.000
0.000	0.000	0.000	0.000	0.000	0.000	0.000	0.000	0.000
0.000	0.000	0.000	0.000	0.000	0.000	0.000	0.000	0.000
0.000	0.000	0.000	0.000	0.000	0.000	0.000	0.000	0.000
0.000	0.000	0.000	0.000	0.000	0.000	0.000	0.000	0.000
0.000	0.000	0.000	0.000	0.000	0.000	0.000	0.000	0.000
0.000	0.000	0.000	0.000	0.000	0.000	0.000	0.000	0.000
0.000	0.000	0.000	0.000	0.000	0.000	0.000	0.000	0.000
0.000	0.000	0.000	0.000	0.000	0.000	0.000	0.000	0.000
0.000	0.000	0.000	0.000	0.000	0.000	0.000	0.000	0.000
0.000	0.000	0.000	0.000	0.000	0.000	0.000	0.000	0.000
0.000	0.000	0.000	0.000	0.000	0.000	0.000	0.000	0.000
0.000	0.000	0.000	0.000	0.000	0.000	0.000	0.000	0.000
0.000	0.000	0.000	0.000	0.000	0.000	0.000	0.000	0.000
0.000	0.000	0.000	0.000	0.000	0.000	0.000	0.000	0.000
0.000	0.000	0.000	0.000	0.000	0.000	0.000	0.000	0.000
0.000	0.000	0.000	0.000	0.000	0.000	0.000	0.000	0.000
0.000	0.000	0.000	0.000	0.000	0.000	0.000	0.000	0.000
0.000	0.000	0.000	0.000	0.000	0.000	0.000	0.000	0.000
0.000	0.000	0.000	0.000	0.000	0.000	0.000	0.000	0.000
0.000	0.000	0.000	0.000	0.000	0.000	0.000	0.000	0.000
0.000	0.000	0.000	0.000	0.000	0.000	0.000	0.000	0.000
0.000	0.000	0.000	0.000	0.000	0.000	0.000	0.000	0.000
0.000	0.000	0.000	0.000	0.000	0.000	0.000	0.000	0.000
0.000	0.000	0.000	0.000	0.000	0.000	0.000	0.000	0.000
0.000	0.000	0.000	0.000	0.000	0.000	0.000	0.000	0.000
0.000	0.000	0.000	0.000	0.000	0.000	0.000	0.000	0.000
0.000	0.000	0.000	0.000	0.000	0.000	0.000	0.000	0.000
0.000	0.000	0.000	0.000	0.000	0.000	0.000	0.000	0.000
0.000	0.000	0.000	0.000	0.000	0.000	0.000	0.000	0.000
0.000	0.000	0.000	0.000	0.000	0.000	0.000	0.000	0.000
0.000	0.000	0.000	0.000	0.000	0.000	0.000	0.000	0.000
0.000	0.000	0.000	0.000	0.000	0.000	0.000	0.000	0.000
0.000	0.000	0.000	0.000	0.000	0.000	0.000	0.000	0.000
0.000	0.000	0.000	0.000	0.000	0.000	0.000	0.000	0.000
0.000	0.000	0.000	0.000	0.000	0.000	0.000	0.000	0.000
0.000	0.000	0.000	0.000	0.000	0.000	0.000	0.000	0.000
0.000	0.000	0.000	0.000	0.000	0.000	0.000	0.000	0.000
0.000	0.000	0.000	0.000	0.000	0.000	0.000	0.000	0.000
0.000	0.000	0.000	0.000	0.000	0.000	0.000	0.000	0.000
0.000	0.000	0.000	0.000	0.000	0.000	0.000	0.000	0.000
0.000	0.000	0.000	0.000	0.000	0.000	0.000	0.000	0.000
0.000	0.000	0.000	0.000	0.000	0.000	0.000	0.000	0.000
0.000	0.000	0.000	0.000	0.000	0.000	0.000	0.000	0.000
0.000	0.000	0.000	0.000	0.000	0.000	0.000	0.000	0.000
0.000	0.000	0.000	0.000	0.000	0.000	0.000	0.000	0.000
0.000	0.000	0.000	0.000	0.000	0.000	0.000	0.000	0.000
0.000	0.000	0.000	0.000	0.000	0.000	0.000	0.000	0.000
0.000	0.000	0.000	0.000	0.000	0.000	0.000	0.000	0.000
0.000	0.000	0.000	0.000	0.000	0.000	0.000	0.000	0.000
0.000	0.000	0.000	0.000	0.000	0.000	0.000	0.000	0.000
0.000	0.000	0.000	0.000	0.000	0.000	0.000	0.000	0.000
0.000	0.000	0.000	0.000	0.000	0.000	0.000	0.000	0.000
0.000	0.000	0.000	0.000	0.000	0.000	0.000	0.000	0.000
0.000	0.000	0.000	0.000	0.000	0.000	0.000	0.000	0.000
0.000	0.000	0.000	0.000	0.000	0.000	0.000	0.000	0.000
0.000	0.000	0.000	0.000	0.000	0.000	0.000	0.000	0.000
0.000	0.000	0.000	0.000	0.000	0.000	0.000	0.000	0.000
0.000	0.000	0.000	0.000	0.000	0.000	0.000	0.000	0.000
0.000	0.000	0.000	0.000	0.000	0.000	0.000	0.000	0.000
0.000	0.000	0.000	0.000	0.000	0.000	0.000	0.000	0.000
0.000	0.000	0.000	0.000	0.000	0.000	0.000	0.000	0.000
0.000	0.000	0.000	0.000	0.000	0.000	0.000	0.000	0.000
0.000	0.000	0.000	0.000	0.000	0.000	0.000	0.000	0.000
0.000	0.000	0.000	0.000	0.000	0.000	0.000	0.000	0.000
0.000	0.000	0.000	0.000	0.000	0.000	0.000	0.000	0.000
0.000	0.000	0.000	0.000	0.000	0.000	0.000	0.000	0.000
0.000	0.000	0.000	0.000	0.000	0.000	0.000	0.000	0.000
0.000	0.000	0.000	0.000	0.000	0.000	0.000	0.000	0.000
0.000	0.000	0.000	0.000	0.000	0.000	0.000	0.000	0.000
0.000	0.000	0.000	0.000	0.000	0.000	0.000	0.000	0.000
0.000	0.000	0.000	0.000	0.000	0.000	0.000	0.000	0.000
0.000	0.000	0.000	0.000	0.000	0.000	0.000	0.000	0.000
0.000	0.000	0.000	0.000	0.000	0.000	0.000	0.000	0.000
0.000	0.000	0.000	0.000	0.000	0.000	0.000	0.000	0.000
0.000	0.000	0.000	0.000	0.000	0.000	0.000	0.000	0.000
0.000	0.000	0.000	0.000	0.000	0.000	0.000	0.000	0.000
0.000	0.000	0.000	0.000	0.000	0.000	0.000	0.000	0.000
0.000	0.000	0.000	0.000	0.000	0.000	0.000	0.000	0.000
0.000	0.000	0.000	0.000	0.000	0.000	0.000	0.000	0.000
0.000	0.000	0.000	0.000	0.000	0.000	0.000	0.000	0.000
0.000	0.000	0.000	0.000	0.000	0.000	0.000	0.000	0.000
0.000	0.000	0.000	0.000	0.000	0.000	0.000	0.000	0.000
0.000	0.000	0.000	0.000	0.000	0.000	0.000	0.000	0.000
0.000	0.000	0.000	0.000	0.000	0.000	0.000	0.000	0.000
0.000	0.000	0.000	0.000	0.000	0.000	0.000	0.000	0.000
0.000	0.000	0.000	0.000	0.000	0.000	0.000	0.000	0.000
0.000	0.000	0.000	0.000	0.000	0.000	0.000	0.000	0.000
0.000	0.000	0.000	0.000	0.000	0.000	0.000	0.000	0.000
0.000	0.000	0.000	0.000	0.000	0.000	0.000	0.000	0.000
0.000	0.000	0.000	0.000	0.000	0.000	0.000	0.000	0.000
0.000	0.000	0.000	0.000	0.000	0.000	0.000	0.000	0.000
0.000	0.000	0.000	0.000	0.000	0.000	0.000	0.000	0.000
0.000	0.000	0.000	0.000	0.000	0.000	0.000	0.000	0.000
0.000	0.000	0.000	0.000	0.000	0.000	0.000	0.000	0.000
0.000	0.000	0.000	0.000	0.000	0.000	0.000	0.000	0.000
0.000	0.000	0.000	0.000	0.000	0.000	0.000	0.000	0.000
0.000	0.000	0.000	0.000	0.000	0.000	0.000	0.000	0.000
0.000	0.000	0.000	0.000	0.000	0.000	0.000	0.000	0.000
0.000	0.000	0.000	0.000	0.000	0.000	0.000	0.000	0.000
0.000	0.000	0.000	0.000	0.000	0.000	0.000	0.000	0.000
0.000	0.000	0.000	0.000	0.000	0.000	0.000	0.000	0.000
0.000	0.000	0.000	0.000	0.000	0.000	0.000	0.000	0.000
0.000	0.000	0.000	0.000	0.000	0.000	0.000	0.000	0.000
0.000	0.000	0.000	0.000	0.000	0.000	0.000	0.000	0.000
0.000	0.000	0.000	0.000	0.000	0.000	0.000	0.000	0.000
0.000	0.000	0.000	0.000	0.000	0.000	0.000	0.000	0.000
0.000	0.000	0.000	0.000	0.000	0.000	0.000	0.000	0.000
0.000	0.000	0.000	0.000	0.000	0.000	0.000	0.000	0.000
0.000	0.000	0.000	0.000	0.000	0.000	0.000	0.000	0.000
0.000	0.000	0.000	0.000	0.000	0.000	0.000	0.000	0.000
0.000	0.000	0.000	0.000	0.000	0.000	0.000	0.000	0.000
0.000	0.000	0.000	0.000	0.000	0.000	0.000	0.000	0.000
0.000	0.000	0.000	0.000	0.000	0.000	0.000	0.000	0.000
0.000	0.000	0.000	0.000	0.000	0.000	0.000	0.000	0.000
0.000	0.000	0.000	0.000	0.000	0.000	0.000	0.000	0.000
0.000	0.000	0.000	0.000	0.000	0.000	0.000	0.000	0.000
0.000	0.000	0.000	0.000	0.000	0.000	0.000	0.000	0.000
0.000	0.000	0.000	0.000	0.000	0.000	0.000	0.000	0.000
0.000	0.000	0.000	0.000	0.000	0.000	0.000	0.000	0.000
0.000	0.000	0.000	0.000	0.000	0.000	0.000	0.000	0.000
0.000	0.000	0.000	0.000	0.000	0.000	0.000	0.000	0.000
0.000	0.000	0.000	0.000	0.000	0.000	0.000	0.000	0.000
0.000	0.000	0.000	0.000	0.000	0.000	0.000	0.000	0.000
0.000	0.000	0.000	0.000	0.000	0.000	0.000	0.000	0.000
0.000	0.000	0.000	0.000	0.000	0.000	0.000	0.000	0.000
0.000	0.000	0.000	0.000	0.000	0.000	0.000	0.000	0.000
0.000	0.000	0.000	0.000	0.000	0.000	0.000	0.000	0.000
0.000	0.000	0.000	0.000	0.000	0.000	0.000	0.000	0.000
0.000	0.000	0.000	0.000	0.000	0.000	0.000	0.000	0.000
0.000	0.000	0.000	0.000	0.000	0.000	0.000	0.000	0.000
0.000	0.000	0.000	0.000	0.000	0.000	0.000	0.000	0.000
0.000	0.000	0.000	0.000	0.000	0.000	0.000	0.000	0.000
0.000	0.000	0.000	0.000	0.000	0.000	0.000	0.000	0.000
0.000	0.000	0.000	0.000	0.000	0.000	0.000	0.000	0.000
0.000	0.000	0.000	0.000	0.000	0.000	0.000	0.000	0.000
0.000	0.000	0.000	0.000	0.000	0.000	0.000	0.000	0.000
0.000	0.000	0.000	0.000	0.000	0.000	0.000	0.000	0.000
0.000	0.000	0.000	0.000	0.000	0.000	0.000	0.000	0.000
0.000	0.000	0.000	0.000	0.000	0.000	0.000	0.000	0.000
0.000	0.000	0.000	0.000	0.000	0.000	0.000	0.000	0.000
0.000	0.000	0.000	0.000	0.000	0.000	0.000	0.000	0.000
0.000	0.000	0.000	0.000	0.000	0.000	0.000	0.000	0.000
0.000	0.000	0.000	0.000	0.000	0.000	0.000	0.000	0.000
0.000	0.000	0.000	0.000	0.000	0.000	0.000	0.000	0.000
0.000	0.000	0.000	0.000	0.000	0.000	0.000	0.000	0.000
0.000	0.000	0.000	0.000	0.000	0.000	0.000	0.000	0.000
0.000	0.000	0.000	0.000	0.000	0.000	0.000	0.000	0.000
0.000	0.000	0.000	0.000	0.000	0.000	0.000	0.000	0.000
0.000	0.000	0.000	0.000	0.000	0.000	0.000	0.000	0.000
0.000	0.000	0.000	0.000	0.000	0.000	0.000	0.000	0.000
0.000	0.000	0.000	0.000	0.000	0.000	0.000	0.000	0.000
0.000	0.000	0.000	0.000	0.000	0.000	0.000	0.000	0.000
0.000	0.000	0.000	0.000	0.000	0.000	0.000	0.000	0.000
0.000	0.000	0.000	0.000	0.000	0.000	0.000	0.000	0.000
0.000	0.000	0.000	0.000	0.000	0.000	0.000	0.000	0.000
0.000	0.000	0.000	0.000	0.000	0.000	0.000	0.000	0.000
0.000	0.000	0.000	0.000	0.000	0.000	0.000	0.000	0.000
0.000	0.000	0.000	0.000	0.000	0.000	0.000	0.000	0.000
0.000	0.000	0.000	0.000	0.000	0.000	0.000	0.000	0.000
0.000	0.000	0.000	0.000	0.000	0.000	0.000	0.000	0.000
0.000	0.000	0.000	0.000	0.000	0.000	0.000	0.000	0.000
0.000	0.000	0.000	0.000	0.000	0.000	0.000	0.000	0.000
0.000	0.000	0.000	0.000	0.000	0.000	0.000	0.000	0.000
0.000	0.000	0.000	0.000	0.000	0.000	0.000	0.000	0.000
0.000	0.000	0.000	0.000	0.000	0.000	0.000	0.000	0.000
0.000	0.000	0.000	0.000	0.000	0.000	0.000	0.000	0.000
0.000	0.000	0.000	0.000	0.000	0.000	0.000	0.000	0.000
0.000	0.000	0.000	0.000	0.000	0.000	0.000	0.000	0.000
0.000	0.000	0.000	0.000	0.000	0.000	0.000	0.000	0.000
0.000	0.000	0.000	0.000	0.000	0.000	0.000	0.000	0.000
0.000	0.000	0.000	0.000	0.000	0.000	0.000	0.000	0.000
0.000	0.000	0.000	0.000	0.000	0.000	0.000	0.000	0.000
0.000	0.000	0.000	0.000	0.000	0.000	0.000	0.000	0.000
0.000	0.000	0.000	0.000	0.000	0.000	0.000	0.000	0.000
0.000	0.000	0.000	0.000	0.000	0.000	0.000	0.000	0.000
0.000	0.000	0.000	0.000	0.000	0.000	0.000	0.000	0.000
0.000	0.000	0.000	0.000	0.000	0.000	0.000	0.000	0.000
0.000	0.000	0.000	0.000	0.000	0.000	0.000	0.000	0.000
0.000	0.000	0.000	0.000	0.000	0.000	0.000	0.000	0.000
0.000	0.000	0.000	0.000	0.000	0.000	0.000	0.000	0.000
0.000	0.000	0.000	0.000	0.000	0.000	0.000	0.000	0.000
0.000	0.000	0.000	0.000	0.000	0.000	0.000	0.000	0.000
0.000	0.000	0.000	0.000	0.000	0.000	0.000	0.000	0.000
0.000	0.000	0.000	0.000	0.000	0.000	0.000	0.000	0.000
0.000	0.000	0.000	0.000	0.000	0.000	0.000	0.000	0.000
0.000	0.000	0.000	0.000	0.000	0.000	0.000	0.000	0.000
0.000	0.000	0.000	0.000	0.000	0.000	0.000	0.000	0.000
0.000	0.000	0.000	0.000	0.000	0.000	0.000	0.000	0.000
0.000	0.000	0.000	0.000	0.000	0.000	0.000	0.000	0.000
0.000	0.000	0.000	0.000	0.000	0.000	0.000	0.000	0.000
0.000	0.000	0.000	0.000	0.000	0.000	0.000	0.000	0.000
0.000	0.000	0.000	0.000	0.000	0.000	0.000	0.000	0.000
0.000	0.000	0.000	0.000	0.000	0.000	0.000	0.000	0.000
0.000	0.000	0.000	0.000	0.000	0.000	0.000	0.000	0.000
0.000	0.000	0.000	0.000	0.000	0.000	0.000	0.000	0.000
