# Supplementary material for: How Fast Is Your Body Motion? Determining a Sufficient Frame Rate for an Optical Motion Tracking System Using Passive Markers
Source: PLoS One. 2016 Mar 11;11(3):e0150993. doi: 10.1371/journal.pone.0150993 (PMC4788418; doi:10.1371/journal.pone.0150993)
Supplement: S2 Dataset — Trajectory data used in Fig 4 are extracted from Qualisys Track Manager (QTM) software with TSV file format with standard mocap data structure (Total 6 files included). (ZIP) [file pone.0150993.s002.zip › S2_Dataset/Traj_180deg_78Hz.tsv]

NO_OF_FRAMES	780
NO_OF_CAMERAS	9
NO_OF_MARKERS	3
FREQUENCY	78
NO_OF_ANALOG	0
ANALOG_FREQUENCY	0
DESCRIPTION	--
TIME_STAMP	2015-04-03, 13:03:58	165897.35081580
DATA_INCLUDED	3D
MARKER_NAMES	R0	R180	IND
124.180	102.760	146.709	85.367	100.941	149.110	136.667	114.387	227.333
124.173	102.774	146.728	85.369	100.944	149.121	136.669	114.386	227.335
124.180	102.776	146.723	85.373	100.949	149.116	136.670	114.392	227.333
124.181	102.787	146.745	85.371	100.949	149.113	136.670	114.386	227.339
124.172	102.776	146.731	85.371	100.942	149.110	136.672	114.384	227.330
124.184	102.785	146.734	85.371	100.947	149.113	136.667	114.380	227.334
124.174	102.774	146.731	85.371	100.945	149.116	136.668	114.389	227.330
124.175	102.778	146.734	85.372	100.951	149.116	136.666	114.389	227.335
124.181	102.777	146.726	85.376	100.943	149.116	136.673	114.385	227.337
124.182	102.780	146.731	85.371	100.945	149.116	136.671	114.386	227.337
124.077	102.640	146.504	85.328	100.852	148.992	136.635	114.277	227.219
124.074	102.631	146.488	85.324	100.842	148.981	136.636	114.269	227.216
124.066	102.620	146.473	85.324	100.838	148.976	136.642	114.262	227.201
124.054	102.608	146.451	85.321	100.827	148.963	136.638	114.256	227.192
124.055	102.605	146.442	85.315	100.827	148.954	136.636	114.253	227.189
124.049	102.595	146.438	85.314	100.820	148.946	136.637	114.247	227.182
124.047	102.581	146.420	85.312	100.815	148.950	136.632	114.248	227.182
124.044	102.593	146.422	85.310	100.814	148.939	136.631	114.241	227.175
124.037	102.575	146.412	85.311	100.806	148.939	136.638	114.242	227.173
124.037	102.576	146.400	85.306	100.805	148.934	136.638	114.239	227.170
124.042	102.566	146.388	85.309	100.797	148.929	136.634	114.235	227.166
124.035	102.560	146.381	85.307	100.798	148.924	136.630	114.232	227.163
124.027	102.556	146.379	85.307	100.795	148.932	136.629	114.229	227.164
124.031	102.558	146.379	85.308	100.791	148.922	136.635	114.229	227.158
124.026	102.557	146.376	85.306	100.788	148.923	136.631	114.232	227.157
124.023	102.541	146.366	85.306	100.784	148.918	136.637	114.226	227.162
124.027	102.541	146.359	85.305	100.782	148.916	136.632	114.224	227.157
124.026	102.548	146.356	85.306	100.781	148.915	136.633	114.221	227.153
124.023	102.545	146.358	85.305	100.780	148.908	136.632	114.224	227.150
124.019	102.534	146.350	85.304	100.779	148.913	136.633	114.221	227.148
124.018	102.542	146.359	85.301	100.783	148.913	136.631	114.225	227.147
124.015	102.536	146.352	85.305	100.774	148.910	136.634	114.217	227.152
124.022	102.553	146.366	85.304	100.776	148.903	136.632	114.212	227.147
124.019	102.530	146.341	85.304	100.775	148.902	136.634	114.216	227.141
124.022	102.544	146.351	85.301	100.776	148.900	136.632	114.221	227.142
124.011	102.534	146.343	85.299	100.777	148.906	136.634	114.216	227.141
124.016	102.526	146.334	85.305	100.776	148.899	136.637	114.216	227.145
124.009	102.529	146.340	85.300	100.771	148.899	136.636	114.212	227.139
124.015	102.533	146.341	85.301	100.770	148.903	136.629	114.214	227.144
124.017	102.545	146.342	85.307	100.773	148.895	136.634	114.214	227.137
124.008	102.525	146.327	85.300	100.768	148.900	136.634	114.213	227.136
124.013	102.525	146.324	85.304	100.768	148.905	136.634	114.212	227.139
124.011	102.520	146.322	85.300	100.765	148.896	136.637	114.210	227.135
124.003	102.518	146.319	85.297	100.770	148.891	136.635	114.210	227.132
124.007	102.522	146.314	85.299	100.765	148.890	136.633	114.213	227.133
124.007	102.522	146.319	85.295	100.770	148.891	136.633	114.210	227.131
124.004	102.518	146.314	85.297	100.761	148.891	136.633	114.209	227.130
124.008	102.521	146.321	85.296	100.762	148.898	136.636	114.206	227.130
124.006	102.517	146.318	85.298	100.761	148.891	136.633	114.211	227.130
124.000	102.516	146.310	85.297	100.769	148.885	136.632	114.214	227.130
124.004	102.518	146.311	85.298	100.763	148.894	136.635	114.209	227.129
124.002	102.511	146.310	85.299	100.762	148.893	136.637	114.207	227.131
124.004	102.511	146.302	85.299	100.759	148.889	136.633	114.210	227.126
124.003	102.514	146.316	85.298	100.759	148.889	136.635	114.205	227.129
124.001	102.514	146.317	85.298	100.759	148.896	136.635	114.209	227.128
124.006	102.511	146.300	85.296	100.765	148.892	136.638	114.206	227.130
124.003	102.516	146.314	85.302	100.761	148.892	136.636	114.205	227.124
124.000	102.516	146.319	85.302	100.761	148.891	136.637	114.204	227.132
123.998	102.513	146.310	85.302	100.752	148.891	136.632	114.209	227.128
123.998	102.512	146.309	85.294	100.760	148.891	136.633	114.207	227.126
124.009	102.520	146.305	85.298	100.761	148.891	136.636	114.203	227.126
124.001	102.514	146.304	85.298	100.758	148.889	136.637	114.204	227.129
124.000	102.513	146.304	85.299	100.758	148.889	136.634	114.209	227.129
124.000	102.514	146.308	85.298	100.757	148.888	136.637	114.203	227.125
123.998	102.504	146.295	85.299	100.754	148.884	136.633	114.204	227.122
124.002	102.507	146.294	85.293	100.762	148.878	136.637	114.202	227.119
123.996	102.510	146.297	85.295	100.760	148.881	136.637	114.203	227.121
124.002	102.515	146.307	85.299	100.753	148.888	136.640	114.202	227.124
123.995	102.505	146.302	85.297	100.753	148.888	136.633	114.208	227.126
123.995	102.495	146.287	85.295	100.753	148.887	136.631	114.202	227.124
123.992	102.508	146.298	85.294	100.752	148.880	136.631	114.198	227.119
124.004	102.522	146.302	85.292	100.753	148.878	136.664	114.228	227.159
123.993	102.512	146.301	85.293	100.751	148.879	136.664	114.228	227.158
123.990	102.504	146.291	85.297	100.753	148.881	136.636	114.199	227.123
123.992	102.504	146.292	85.292	100.755	148.879	136.637	114.201	227.116
123.995	102.500	146.287	85.296	100.758	148.887	136.633	114.201	227.123
123.998	102.511	146.289	85.303	100.755	148.886	136.638	114.205	227.127
124.010	102.521	146.305	85.300	100.753	148.884	136.645	114.204	227.121
123.994	102.510	146.289	85.302	100.756	148.883	136.644	114.203	227.125
124.002	102.510	146.298	85.306	100.753	148.888	136.643	114.202	227.123
123.960	102.473	146.238	85.299	100.756	148.883	136.667	114.232	227.156
123.997	102.510	146.290	85.289	100.742	148.860	136.672	114.227	227.156
124.006	102.509	146.290	85.291	100.745	148.863	136.672	114.226	227.155
124.001	102.506	146.294	85.289	100.744	148.864	136.668	114.232	227.162
123.960	102.469	146.241	85.286	100.742	148.865	136.670	114.226	227.159
123.965	102.467	146.231	85.300	100.757	148.879	136.665	114.228	227.152
123.995	102.503	146.283	85.293	100.743	148.857	136.669	114.227	227.153
123.999	102.498	146.289	85.302	100.764	148.876	136.658	114.187	227.124
124.023	102.374	146.286	85.304	100.881	148.884	136.757	114.020	227.118
123.995	102.123	146.214	85.316	101.099	148.877	136.909	113.724	227.107
124.055	101.906	146.267	85.335	101.364	148.883	137.101	113.347	227.083
124.026	101.552	146.231	85.347	101.677	148.879	137.329	112.898	227.046
124.073	101.199	146.218	85.356	102.016	148.870	137.579	112.378	227.171
124.085	100.817	146.207	85.403	102.388	148.882	137.834	111.871	227.044
124.098	100.398	146.215	85.456	102.791	148.868	138.118	111.248	227.018
124.057	99.930	146.143	85.528	103.221	148.885	138.365	110.570	226.971
124.085	99.517	146.193	85.610	103.661	148.900	138.641	109.883	226.945
124.048	99.026	146.176	85.688	104.140	148.899	138.915	109.188	226.959
124.003	98.517	146.148	85.791	104.619	148.889	139.147	108.402	226.886
123.972	97.990	146.173	85.918	105.126	148.893	139.401	107.576	226.857
123.859	97.361	146.109	86.076	105.674	148.895	139.651	106.688	226.861
123.765	96.742	146.123	86.263	106.271	148.884	139.859	105.689	226.809
123.675	96.100	146.181	86.480	106.911	148.898	140.081	104.643	226.787
123.495	95.354	146.115	86.735	107.555	148.883	140.309	103.524	226.776
123.401	94.612	146.197	87.031	108.222	148.891	140.458	102.330	226.754
123.228	93.738	146.122	87.348	108.892	148.875	140.537	101.087	226.675
123.118	92.857	146.127	87.712	109.570	148.868	140.583	99.849	226.670
122.970	91.902	146.070	88.104	110.269	148.850	140.603	98.542	226.668
122.756	90.826	146.083	88.594	111.029	148.834	140.557	97.093	226.650
121.734	90.634	146.186	89.189	111.874	148.829	140.394	95.420	226.604
121.127	89.594	146.220	89.925	112.799	148.799	140.128	93.515	226.611
120.395	88.572	146.218	90.782	113.730	148.764	139.708	91.494	226.599
119.549	87.493	146.247	91.773	114.671	148.741	139.123	89.407	226.614
118.030	87.498	145.617	92.904	115.598	148.693	138.260	87.150	226.613
116.962	85.783	146.522	94.191	116.477	148.591	137.189	84.768	226.619
115.781	84.511	146.747	95.669	117.357	148.554	135.817	82.362	226.701
114.227	83.287	146.573	97.749	118.553	148.741	134.085	79.873	226.767
112.437	82.383	146.668	99.354	118.822	148.407	131.988	77.403	226.819
110.455	81.618	146.791	101.313	119.205	148.262	129.505	75.051	226.922
108.264	81.053	146.900	103.561	119.499	148.172	126.604	72.837	227.036
105.899	80.726	147.047	105.908	119.466	147.995	123.294	70.931	227.228
103.289	80.672	147.212	108.398	119.204	147.885	119.543	69.327	227.396
100.461	80.376	146.641	110.896	118.524	147.742	115.338	68.120	227.474
97.460	81.248	147.207	113.380	117.459	147.574	111.122	67.628	227.847
95.848	83.433	148.108	115.745	116.013	147.400	106.576	67.637	228.112
93.370	84.482	147.534	117.972	114.134	147.228	101.883	68.405	228.361
90.676	86.506	148.093	119.907	111.882	147.049	97.237	69.903	228.627
88.636	88.913	148.259	121.704	109.233	146.954	92.679	72.249	228.935
86.908	91.741	148.388	122.910	106.309	146.841	88.451	75.307	229.182
85.705	94.921	148.528	123.646	103.074	146.735	84.690	79.087	229.341
85.067	98.373	148.662	123.810	99.653	146.670	81.577	83.933	229.726
85.004	101.929	148.613	123.331	96.080	146.604	79.299	89.249	229.933
85.869	105.591	148.691	122.183	92.574	146.609	78.074	95.125	230.163
87.203	109.179	148.660	120.312	89.291	146.641	77.923	101.339	230.268
89.376	112.516	148.691	117.788	86.335	146.759	79.019	107.564	230.241
92.214	115.439	148.562	114.620	83.878	146.904	81.458	113.629	230.199
95.579	117.752	148.157	110.887	82.086	147.060	85.226	119.176	230.067
99.628	119.233	147.955	106.832	81.117	147.279	90.245	123.889	229.897
104.031	119.842	147.705	101.988	80.792	147.519	96.340	127.473	229.608
108.510	119.432	147.403	98.069	82.145	147.818	103.292	129.674	229.243
112.943	117.981	147.172	93.961	84.194	148.104	110.739	130.192	228.844
116.864	115.373	146.888	90.380	87.218	148.355	118.250	128.922	228.392
119.705	111.534	146.466	87.586	91.108	148.566	125.389	125.764	227.960
122.646	107.506	146.444	86.279	94.733	149.103	131.626	120.881	227.526
123.970	102.599	146.277	85.276	100.635	148.852	136.537	114.364	227.178
123.884	97.361	146.149	86.059	105.717	148.868	139.747	106.809	226.216
122.918	91.622	146.081	88.214	110.476	148.826	140.552	98.144	226.646
118.716	88.567	146.755	91.639	114.569	148.703	139.168	89.596	226.613
115.387	84.026	146.525	95.700	117.380	148.595	135.329	81.620	226.698
110.299	81.566	146.790	101.452	119.229	148.244	129.300	74.858	226.927
104.649	80.682	147.115	107.116	119.352	147.921	121.447	70.044	227.300
98.413	80.879	146.934	112.682	117.802	147.622	112.355	67.704	227.788
93.865	84.543	148.062	117.525	114.553	147.265	102.790	68.161	228.301
89.051	88.307	148.179	121.356	109.859	146.977	93.649	71.622	228.854
86.049	93.774	148.468	123.457	104.224	146.780	85.886	77.752	229.364
84.916	99.999	148.645	123.630	98.042	146.634	80.386	86.251	229.853
86.038	106.255	148.691	121.908	91.975	146.604	77.904	96.204	230.165
89.005	112.019	148.699	118.187	86.743	146.739	78.681	106.616	230.233
93.638	116.680	148.304	112.927	82.949	147.004	83.018	116.332	230.137
99.817	119.294	147.927	106.618	81.104	147.308	90.469	124.127	229.877
106.645	119.697	147.482	99.842	81.615	147.701	100.305	128.985	229.405
113.317	117.783	147.137	93.604	84.435	148.125	111.494	130.320	228.285
119.156	113.604	146.853	88.693	89.314	148.482	122.345	127.365	228.158
122.795	107.661	145.769	86.282	94.813	149.006	131.691	120.815	227.523
124.087	100.324	146.217	85.452	102.851	148.854	138.110	111.135	227.031
123.087	92.697	146.123	87.760	109.707	148.842	140.578	99.628	226.690
118.317	87.890	145.696	92.484	115.278	148.634	138.528	87.879	226.628
112.600	82.445	146.654	99.217	118.808	148.419	132.151	77.595	226.808
105.187	80.692	147.103	106.597	119.411	147.945	122.210	70.409	227.289
97.013	81.599	147.481	113.884	117.185	147.527	110.143	67.557	227.903
90.944	86.248	148.052	119.650	112.184	147.063	97.746	69.672	228.617
86.403	92.855	148.447	123.223	105.187	146.802	87.023	76.673	229.350
84.886	100.810	148.670	123.567	97.291	146.659	79.875	87.406	229.847
86.949	108.629	148.681	120.631	89.789	146.654	77.797	100.393	230.256
91.760	115.265	148.371	114.897	84.073	146.911	81.117	113.159	230.203
99.148	119.112	147.932	107.241	81.206	147.286	89.631	123.526	229.912
107.597	119.597	147.438	98.908	81.880	147.762	101.852	129.445	229.322
115.845	116.625	147.087	91.571	86.047	148.277	115.569	129.687	228.553
121.013	109.854	146.462	86.686	93.016	148.633	128.228	123.991	227.784
124.055	101.798	146.245	85.326	101.464	148.856	137.208	113.251	227.086
123.050	92.591	146.053	87.816	109.786	148.848	140.651	99.526	226.675
117.295	86.241	146.506	93.761	116.213	148.603	137.604	85.548	226.614
109.755	81.405	146.814	102.063	119.320	148.192	128.602	74.251	226.975
100.189	80.084	146.275	110.992	118.496	147.735	115.336	68.139	227.614
92.521	85.207	148.085	118.547	113.541	147.192	100.560	68.645	228.381
86.628	92.399	148.445	123.108	105.636	146.840	87.560	76.025	229.247
84.810	101.510	148.449	123.415	96.423	146.657	79.384	88.665	229.903
88.030	110.555	148.741	119.359	88.033	146.728	78.100	103.864	230.229
94.703	117.314	148.191	111.782	82.440	147.062	84.201	117.991	230.126
104.052	119.817	147.656	101.940	80.812	147.556	96.379	127.552	229.611
113.579	117.661	147.138	93.375	84.592	148.154	111.856	130.153	228.784
120.548	110.746	146.582	87.140	91.993	148.584	126.746	124.933	227.879
124.018	101.560	146.192	85.327	101.579	148.844	137.277	113.013	227.100
122.881	91.404	145.187	88.502	110.894	148.804	140.576	97.328	226.654
115.566	84.315	146.752	95.908	117.480	148.534	135.574	81.942	226.661
106.059	80.739	147.030	105.783	119.466	147.998	123.476	70.969	227.210
96.344	83.176	147.948	115.324	116.290	147.429	107.360	67.538	228.044
88.168	89.515	148.267	121.981	108.572	146.918	91.564	72.878	228.999
84.923	99.543	148.641	123.704	98.509	146.660	80.615	85.578	229.795
87.457	109.700	148.663	119.996	88.811	146.688	77.875	102.306	230.260
94.727	117.339	148.188	111.720	82.420	147.052	84.219	118.104	230.120
105.166	119.839	147.595	101.166	81.248	147.598	98.032	128.319	229.515
115.640	116.680	147.026	91.692	85.947	148.274	115.310	129.777	228.563
122.307	108.172	146.454	86.357	94.527	148.672	130.826	121.828	227.553
123.906	97.375	146.124	86.084	105.728	148.867	139.811	106.850	226.198
118.745	88.462	145.829	91.947	114.821	148.674	139.057	89.016	226.575
109.941	81.445	146.794	101.887	119.297	148.199	128.856	74.410	226.936
97.947	81.018	147.294	112.782	117.756	147.619	112.258	67.645	227.795
89.383	87.693	148.010	120.923	110.282	146.855	94.501	71.099	228.806
85.058	98.358	148.640	123.794	99.633	146.686	81.470	83.864	229.707
87.419	109.435	148.767	120.096	89.013	146.663	77.804	101.826	230.227
95.364	117.676	148.208	111.100	82.166	147.071	84.880	118.899	230.097
106.739	119.697	147.493	99.739	81.641	147.704	100.450	129.068	229.409
117.623	115.124	146.971	89.982	87.665	148.392	119.156	128.692	228.362
123.545	105.012	146.350	85.046	98.677	148.880	134.446	117.713	227.342
123.149	92.860	146.110	87.715	109.580	148.839	140.655	99.830	226.686
115.396	84.004	146.516	95.687	117.361	148.614	135.382	81.575	226.679
103.848	80.486	146.983	107.847	119.275	147.942	120.419	69.599	227.373
92.889	85.007	148.082	118.260	113.814	147.211	101.175	68.480	228.401
85.730	94.727	148.494	123.596	103.246	146.768	84.767	78.940	229.441
86.060	106.706	148.527	121.599	91.457	146.632	77.726	97.171	230.210
93.469	116.583	148.295	113.036	83.031	147.003	82.774	116.173	230.152
105.372	119.862	147.621	100.993	81.318	147.626	98.284	128.457	229.495
116.880	115.436	146.905	90.379	87.227	148.348	118.189	129.107	228.379
123.543	104.887	146.288	85.099	98.761	148.867	134.561	117.633	227.271
122.954	91.837	146.027	88.159	110.354	148.817	140.713	98.526	226.636
114.033	83.163	146.551	97.904	118.515	148.609	133.929	79.537	226.753
101.222	80.436	146.947	110.104	118.791	147.786	116.887	68.438	227.505
90.365	86.799	148.072	120.134	111.525	147.015	96.544	70.088	228.680
85.038	98.458	148.638	123.781	99.514	146.688	81.366	84.004	229.716
88.112	110.882	148.627	119.102	87.759	146.709	78.143	104.433	230.261
98.188	118.835	148.024	108.175	81.366	147.214	88.304	122.462	229.968
111.171	118.708	147.263	95.520	83.260	147.987	107.679	130.283	229.000
121.101	110.200	146.626	86.847	92.704	148.629	127.808	124.319	227.828
123.929	97.541	146.122	86.027	105.528	148.856	139.623	106.928	226.831
117.616	86.701	145.536	93.575	116.069	148.638	137.831	85.919	226.637
105.717	80.697	147.028	106.121	119.428	147.981	123.041	70.687	227.216
93.263	84.804	148.053	117.971	114.103	147.237	101.795	68.299	228.351
85.465	95.606	148.522	123.704	102.336	146.756	83.850	80.123	229.555
86.992	108.901	148.663	120.484	89.521	146.686	77.612	100.817	230.188
96.632	118.295	148.122	109.756	81.772	147.166	86.299	120.682	230.027
110.115	119.055	147.290	96.460	82.836	147.936	105.910	130.280	229.068
121.210	110.906	146.653	87.042	92.292	148.619	127.179	124.902	227.837
123.927	97.468	146.121	86.067	105.652	148.860	139.742	106.906	226.827
117.077	85.859	146.446	94.113	116.418	148.569	137.468	84.993	226.609
104.484	80.662	147.108	107.364	119.315	147.910	121.259	69.846	227.278
91.529	85.528	147.819	119.208	112.789	147.137	99.055	69.089	228.518
85.077	97.957	148.615	123.766	99.963	146.646	81.726	83.164	229.573
88.558	111.396	148.748	118.651	87.263	146.722	78.280	105.462	230.227
99.948	119.325	147.916	106.429	81.103	147.321	90.579	124.342	229.871
113.958	117.501	147.120	93.027	84.847	148.155	112.486	130.197	228.747
122.975	106.668	146.463	85.617	96.612	148.749	132.734	119.961	227.455
123.022	91.964	146.067	88.123	110.249	148.825	140.738	98.622	226.605
112.569	82.397	146.629	99.361	118.843	148.439	132.221	77.437	226.765
97.932	81.435	147.527	113.177	117.539	147.590	111.546	67.510	227.805
87.319	90.909	148.338	122.474	106.941	147.453	89.446	74.140	228.987
85.519	105.110	148.586	122.337	93.007	146.662	77.900	94.347	230.105
93.926	116.902	148.248	112.495	82.779	147.043	83.211	116.983	230.128
108.246	119.538	147.441	98.273	82.104	147.819	102.747	129.803	229.260
120.696	111.695	146.713	87.453	91.433	148.579	125.982	125.896	227.378
123.930	97.445	146.119	86.089	105.680	148.854	139.763	106.888	226.832
116.473	85.002	146.469	94.937	116.905	148.533	136.700	83.560	226.597
102.177	80.434	146.956	109.304	118.994	147.833	118.267	68.807	227.487
89.448	87.691	148.075	120.872	110.354	146.859	94.616	70.946	228.763
84.823	101.783	148.485	123.308	96.123	146.629	79.177	89.079	229.976
91.594	115.142	148.376	115.011	84.160	146.916	80.823	112.897	230.203
105.788	119.834	147.605	100.625	81.444	147.643	98.900	128.718	229.477
119.413	113.332	146.827	88.495	89.672	148.495	122.965	127.269	228.086
124.087	99.057	146.131	85.702	104.101	148.859	139.035	109.338	226.910
117.224	86.047	146.447	93.964	116.305	148.583	137.602	85.221	226.585
103.199	80.647	147.181	108.499	119.120	147.822	119.480	69.116	227.374
89.704	87.388	148.051	120.658	110.658	146.897	95.155	70.666	228.744
84.804	101.809	148.475	123.281	96.106	146.631	79.061	89.069	229.905
91.925	115.431	148.388	114.626	83.942	146.905	81.070	113.541	230.189
106.577	119.752	147.495	99.845	81.649	147.719	100.124	129.173	229.388
119.594	112.058	146.605	87.845	90.694	148.544	124.689	126.431	227.953
123.940	97.466	146.110	86.081	105.650	148.851	139.778	106.938	226.819
115.917	84.595	146.746	95.616	117.320	148.534	136.111	82.495	226.639
100.526	80.042	146.247	110.788	118.555	147.739	115.811	68.127	227.555
87.926	89.473	148.036	122.013	108.358	146.863	91.296	72.883	228.953
85.555	104.911	148.627	122.412	93.182	146.664	77.962	93.999	230.118
94.821	117.412	148.195	111.571	82.386	147.082	84.195	118.291	230.103
110.362	119.014	147.301	96.231	82.943	147.933	106.298	130.337	229.051
122.009	108.574	146.390	86.314	94.326	148.674	130.287	122.453	227.571
123.098	92.565	146.022	87.878	109.812	148.830	140.827	99.529	226.626
111.589	81.969	146.661	100.292	118.993	148.327	131.064	76.196	226.822
96.181	83.174	147.886	115.434	116.190	147.418	107.246	67.410	228.025
85.457	94.691	148.231	123.605	103.042	146.756	84.520	79.067	229.447
87.869	110.541	148.655	119.328	88.078	146.717	77.838	103.730	230.212
100.810	119.533	147.826	105.703	81.165	147.434	91.705	125.273	229.805
116.136	115.825	146.860	90.864	86.756	148.322	117.096	129.492	228.430
124.042	101.895	146.163	85.353	101.390	148.833	137.250	113.516	227.026
118.348	87.843	145.572	92.570	115.296	148.635	138.792	87.859	226.522
103.916	80.479	146.951	107.856	119.271	147.933	120.636	69.534	227.313
89.504	87.603	148.055	120.814	110.413	146.869	94.753	70.849	228.776
85.103	103.141	148.586	122.990	94.871	146.660	78.454	91.090	229.963
93.767	116.796	148.266	112.653	82.861	147.027	83.013	116.734	230.147
109.789	119.148	147.295	96.756	82.715	147.915	105.358	130.252	229.113
122.033	108.544	146.391	86.320	94.352	148.680	130.337	122.435	227.568
122.997	91.811	146.008	88.206	110.364	148.810	140.847	98.492	226.596
110.422	81.559	146.735	101.496	119.228	148.255	129.604	74.862	226.919
94.638	83.515	147.153	116.872	115.089	147.289	104.269	67.744	228.213
85.132	97.239	148.554	123.768	100.647	146.718	82.211	82.274	229.637
89.554	113.032	148.512	117.286	85.944	146.824	78.955	108.507	230.223
104.438	119.878	147.622	101.605	81.080	147.524	96.867	128.029	229.550
119.650	113.074	146.785	88.313	89.968	148.519	123.464	127.113	228.053
123.889	97.092	146.051	86.212	105.987	148.858	139.961	106.360	226.766
114.625	83.616	146.742	97.045	117.978	148.470	134.710	80.326	226.667
97.759	81.404	147.483	113.315	117.460	147.560	111.378	67.446	227.799
86.234	93.247	148.472	123.306	104.687	146.812	86.353	76.980	229.305
87.441	109.759	148.661	119.849	88.754	146.701	77.638	102.325	230.202
100.777	119.520	147.844	105.725	81.155	147.430	91.639	125.239	229.805
116.952	115.403	146.909	90.354	87.313	148.368	118.331	129.164	228.352
124.149	100.287	146.153	85.515	102.951	148.841	138.394	111.203	226.937
116.856	85.462	146.415	94.501	116.628	148.547	137.219	84.317	226.566
100.436	80.015	146.211	110.873	118.512	147.739	115.669	68.018	227.529
87.097	90.799	148.076	122.550	106.976	146.817	89.316	74.321	229.137
86.376	107.686	148.581	121.091	90.605	146.701	77.478	98.756	230.203
98.815	119.074	147.984	107.465	81.266	147.285	89.016	123.331	229.914
115.734	116.525	147.128	91.573	86.088	148.277	115.527	129.890	228.535
124.062	101.856	146.148	85.365	101.429	148.837	137.312	113.472	227.004
117.809	86.919	145.547	93.420	115.923	148.593	138.174	86.282	226.571
101.630	80.427	146.982	109.837	118.842	147.795	117.444	68.443	227.478
87.739	90.195	148.300	122.283	107.833	146.898	90.425	73.403	228.997
86.124	106.992	148.522	121.409	91.156	146.653	77.517	97.641	230.194
98.392	118.961	148.050	107.915	81.341	147.258	88.425	122.834	229.931
115.531	116.754	147.009	91.759	85.917	148.253	115.129	129.965	228.554
124.061	101.893	146.152	85.370	101.381	148.834	137.284	113.533	227.014
117.705	86.760	145.524	93.588	116.042	148.624	138.054	86.016	226.555
101.153	80.385	146.900	110.185	118.742	147.767	116.866	68.300	227.507
87.436	90.700	148.341	122.498	107.292	146.895	89.680	73.838	228.968
86.505	107.831	148.680	121.010	90.498	146.670	77.428	98.880	230.157
99.325	119.221	147.966	106.984	81.199	147.306	89.648	123.877	229.890
116.106	115.860	146.853	90.926	86.703	148.324	116.992	129.568	228.436
124.125	100.484	146.096	85.506	102.732	148.849	138.273	111.564	226.947
116.629	85.127	146.404	94.814	116.802	148.503	136.969	83.776	226.570
99.438	80.410	146.603	111.815	118.151	147.662	114.094	67.731	227.645
86.358	92.290	148.170	123.112	105.472	146.834	87.279	76.007	229.240
87.436	109.756	148.663	119.841	88.748	146.713	77.590	102.331	230.213
101.625	119.689	147.860	105.394	81.128	147.880	92.752	125.973	229.751
118.426	114.386	146.882	89.421	88.583	148.510	120.898	128.331	228.246
124.014	97.820	146.103	86.019	105.327	148.864	139.708	107.462	226.785
114.345	83.463	146.758	97.343	118.108	148.463	134.413	79.849	226.663
96.632	81.916	147.396	114.487	116.788	147.483	109.148	67.322	227.940
85.457	95.521	148.506	123.674	102.362	146.767	83.790	79.902	229.503
89.351	112.588	148.684	117.602	86.251	146.809	78.658	107.762	230.212
105.246	119.893	147.630	101.051	81.308	147.628	98.004	128.525	229.493
120.497	111.241	146.620	87.337	91.685	148.574	126.304	125.560	227.844
123.309	93.749	146.052	87.419	108.933	148.830	140.830	101.190	226.604
110.634	81.617	146.710	101.288	119.157	148.224	129.895	75.027	226.858
93.697	84.303	147.425	117.782	114.259	147.231	102.295	68.069	228.303
84.852	99.960	148.626	123.597	98.021	146.691	80.117	86.090	229.810
92.479	115.896	148.363	113.956	83.555	146.949	81.557	114.597	230.167
109.907	119.166	147.330	96.656	82.767	147.928	105.503	130.340	229.092
122.889	107.047	146.519	85.715	96.304	148.768	132.414	120.499	227.398
121.055	89.325	146.134	90.161	113.141	148.761	140.386	93.043	226.523
105.504	80.663	147.009	106.459	119.427	147.992	122.843	70.409	227.187
89.224	87.858	148.021	121.036	110.006	146.838	94.093	71.130	228.802
85.563	105.346	148.581	122.198	92.753	146.687	77.683	94.687	230.074
97.485	118.633	148.062	108.811	81.554	147.232	87.250	121.843	229.976
115.433	116.808	147.010	91.832	85.866	148.250	114.973	130.026	228.557
124.102	101.119	146.109	85.422	102.120	148.837	137.999	112.586	226.471
116.663	85.148	146.435	94.825	116.799	148.511	136.993	83.758	226.562
98.767	80.583	146.724	112.392	117.892	147.625	113.111	67.592	227.713
86.052	93.626	148.466	123.380	104.283	146.798	85.849	77.303	229.240
88.326	111.358	148.595	118.676	87.345	146.759	78.020	105.305	230.217
104.100	119.901	147.693	101.858	80.893	147.614	96.285	127.830	229.594
119.759	111.659	146.551	87.653	91.072	148.545	125.342	126.165	227.916
123.379	94.072	146.096	87.299	108.676	148.828	140.839	101.651	226.630
110.511	81.571	146.716	101.460	119.212	148.257	129.732	74.878	226.857
93.019	84.906	148.044	118.181	113.862	147.214	101.391	68.232	228.309
84.812	100.948	148.653	123.471	97.070	146.695	79.499	87.524	229.850
93.587	116.720	148.312	112.794	82.939	147.024	82.721	116.488	230.134
111.597	118.588	147.228	95.096	83.548	148.022	108.359	130.549	228.935
123.615	104.981	146.315	85.128	98.751	148.837	134.673	117.815	227.229
118.809	88.430	145.747	92.007	114.794	148.657	139.332	89.072	226.530
102.390	80.602	147.168	109.289	118.967	147.829	118.381	68.661	227.388
87.376	90.772	148.328	122.525	107.196	146.890	89.553	74.010	229.068
86.913	108.858	148.663	120.432	89.575	146.727	77.441	100.751	230.229
101.435	119.671	147.851	105.531	81.055	147.940	92.464	125.844	229.751
119.292	114.099	146.952	88.905	89.071	148.454	121.861	127.919	228.134
123.757	96.318	146.037	86.469	106.711	148.847	140.327	105.178	226.724
112.333	82.261	146.609	99.671	118.868	148.380	132.052	77.023	226.761
94.202	83.796	147.847	116.928	115.025	147.287	104.156	67.687	228.205
84.895	99.384	148.632	123.653	98.551	146.694	80.477	85.314	229.804
92.529	115.944	148.355	113.888	83.520	146.963	81.595	114.719	230.169
110.552	118.892	147.492	96.030	83.056	147.969	106.613	130.474	229.027
123.383	105.816	146.334	84.902	98.217	149.219	133.822	118.927	227.292
119.134	88.736	146.486	91.537	114.378	148.688	139.661	90.055	226.503
102.877	80.617	147.151	108.864	119.072	147.849	119.164	69.047	226.749
87.500	90.570	148.339	122.430	107.423	146.896	89.871	73.810	229.096
86.893	108.826	148.665	120.441	89.611	146.738	77.434	100.698	230.234
101.600	119.691	147.853	105.377	81.131	147.887	92.706	125.991	229.753
119.159	113.650	146.832	88.858	89.403	148.568	122.407	127.675	228.109
123.697	95.794	146.089	86.665	107.229	148.837	140.505	104.268	226.687
111.634	81.971	146.642	100.314	118.978	148.308	131.184	76.176	226.792
93.616	84.346	147.762	117.609	114.409	147.241	102.634	67.976	228.282
84.804	100.576	148.654	123.479	97.422	146.661	79.694	86.949	229.835
93.606	116.742	148.314	112.736	82.925	147.006	82.766	116.578	230.190
112.008	118.434	147.224	94.724	83.768	148.052	109.051	130.580	228.891
123.764	104.139	146.215	85.303	99.264	148.818	135.465	116.725	227.164
118.687	86.413	146.189	92.961	115.566	148.646	138.643	87.202	226.503
100.572	79.996	146.206	110.790	118.534	147.736	115.882	68.019	227.530
86.450	92.582	148.416	123.117	105.354	146.840	87.175	76.286	228.624
88.072	110.942	148.640	118.977	87.722	146.758	77.864	104.562	230.273
103.992	119.826	147.495	101.689	81.024	147.486	96.424	127.933	229.577
120.871	111.495	146.677	87.336	91.709	148.575	126.326	125.593	227.835
123.152	92.585	146.002	87.912	109.830	148.825	140.965	99.571	226.593
108.687	81.092	146.833	103.262	119.412	148.098	127.342	72.999	226.983
90.893	86.249	148.024	119.682	112.060	147.059	97.598	69.462	228.590
85.182	103.881	148.608	122.724	94.164	146.672	78.046	92.235	229.991
96.776	118.393	148.088	109.476	81.740	147.197	86.380	121.045	230.021
115.515	116.774	147.009	91.758	85.940	148.255	115.103	130.032	228.550
124.177	100.269	146.135	85.536	102.997	148.835	138.488	111.215	226.915
115.412	83.950	146.455	95.815	117.390	148.598	135.620	81.445	226.619
96.586	81.917	147.380	114.507	116.776	147.475	109.121	67.292	227.928
85.187	96.748	148.571	123.691	101.107	146.699	82.572	81.555	229.595
90.835	114.491	148.436	115.750	84.740	146.922	79.930	111.515	230.191
108.788	119.422	147.365	97.678	82.353	147.870	103.680	130.120	229.203
122.861	107.143	146.511	85.747	96.167	148.715	132.323	120.652	227.399
120.560	88.609	146.111	90.775	113.779	148.717	140.107	91.622	226.507
103.546	80.610	147.140	108.254	119.150	147.827	120.023	69.206	227.339
87.593	90.360	148.298	122.346	107.620	146.909	90.107	73.558	229.021
87.006	108.976	148.671	120.355	89.434	146.714	77.383	100.954	230.180
102.154	119.780	147.828	104.737	81.236	147.749	93.449	126.472	229.706
119.795	112.908	146.762	88.209	90.142	148.504	123.784	127.037	228.009
123.432	94.394	146.066	87.184	108.418	148.841	140.800	102.139	226.606
110.063	81.427	146.728	101.899	119.264	148.177	129.162	74.353	226.867
91.751	85.362	147.822	119.021	112.953	147.149	99.429	68.803	228.465
84.979	102.973	148.652	122.983	95.090	146.660	78.462	90.682	230.015
96.047	118.058	148.146	110.211	81.931	147.152	85.471	120.092	230.052
114.957	117.070	147.091	92.216	85.534	148.232	114.124	130.202	228.612
124.160	100.676	146.120	85.500	102.584	148.848	138.210	111.824	226.926
115.582	84.231	146.680	96.112	117.531	148.504	135.857	81.749	226.606
96.660	81.915	147.401	114.489	116.821	147.538	109.183	67.276	227.929
85.168	96.882	148.578	123.725	100.979	146.739	82.433	81.742	229.602
91.050	114.724	148.412	115.471	84.535	146.900	80.143	111.999	230.203
109.298	119.306	147.331	97.204	82.531	147.888	104.495	130.244	229.152
123.088	106.499	146.413	85.617	96.860	148.738	133.077	119.837	227.330
119.262	88.772	146.384	91.444	114.289	148.683	139.782	90.284	226.505
102.390	80.576	147.141	109.283	118.969	147.825	118.416	68.636	227.374
87.018	91.465	148.390	122.768	106.503	146.869	88.569	74.770	229.147
87.637	110.212	148.665	119.507	88.356	146.740	77.597	103.175	230.209
103.687	119.868	147.689	102.177	80.892	147.569	95.711	127.613	229.598
120.829	111.560	146.681	87.393	91.633	148.583	126.222	125.679	227.857
123.147	92.285	146.034	88.063	110.062	148.810	140.972	99.099	226.564
108.070	80.943	146.835	103.946	119.478	148.114	126.490	72.396	227.032
90.125	86.885	147.995	120.304	111.143	146.919	96.067	70.094	228.682
85.650	105.187	148.677	122.212	92.893	146.670	77.651	94.407	230.058
98.415	118.993	148.047	107.826	81.350	147.270	88.407	122.950	229.932
116.979	115.408	146.903	90.339	87.352	148.374	118.375	129.237	228.347
124.043	97.852	146.097	86.040	105.311	148.856	139.790	107.549	226.786
113.021	82.561	146.555	99.078	118.762	148.441	132.914	77.899	226.725
94.593	83.543	147.105	116.953	114.995	147.295	104.110	67.669	228.206
84.654	100.008	148.390	123.551	97.793	146.702	79.887	86.369	229.910
93.749	116.832	148.273	112.579	82.853	147.059	82.890	116.836	230.141
112.657	118.107	147.102	94.117	84.167	148.110	110.303	130.587	228.836
123.979	102.855	146.165	85.366	100.438	148.832	136.621	114.959	227.076
116.988	85.555	146.389	94.434	116.556	148.530	137.451	84.485	226.533
98.233	81.337	147.494	112.919	117.593	147.538	112.102	67.406	227.761
85.526	95.334	148.545	123.581	102.513	146.712	83.949	79.588	229.488
90.084	113.697	148.493	116.578	85.375	146.863	79.273	109.855	230.232
108.120	119.583	147.446	98.357	82.091	147.829	102.512	129.889	229.257
122.877	107.757	145.620	86.363	94.920	149.031	131.932	121.088	227.438
120.571	88.603	146.105	90.781	113.773	148.720	140.135	91.637	226.505
103.185	80.616	147.157	108.629	119.117	147.854	119.498	68.992	227.356
87.072	90.792	148.080	122.535	106.950	146.832	89.239	74.259	229.143
87.479	109.907	148.671	119.734	88.635	146.766	77.552	102.648	230.268
103.515	119.859	147.702	102.369	80.894	147.548	95.450	127.504	229.610
120.827	111.557	146.677	87.399	91.625	148.582	126.225	125.686	227.841
123.114	92.083	146.014	88.150	110.193	148.796	140.983	98.832	226.527
107.767	80.900	146.865	104.276	119.493	148.088	126.030	72.074	226.998
89.800	87.249	148.041	120.575	110.750	146.916	95.337	70.430	228.729
85.815	105.842	148.702	121.956	92.305	146.660	77.559	95.487	230.153
99.191	119.208	147.987	107.061	81.228	147.315	89.420	123.801	229.889
118.004	114.888	146.939	89.704	88.088	148.403	119.847	128.725	228.361
123.854	96.693	146.020	86.359	106.361	148.840	140.223	105.761	226.691
111.851	82.036	146.622	100.139	118.939	148.324	131.478	76.399	226.761
93.285	84.776	148.042	117.986	114.046	147.230	101.839	68.115	228.330
84.729	101.657	148.458	123.265	96.218	146.657	78.965	88.793	229.911
95.265	117.692	148.174	110.981	82.202	147.116	84.564	119.087	230.089
114.482	117.299	147.099	92.603	85.227	148.200	113.331	130.327	228.645
124.166	100.853	146.128	85.482	102.433	148.842	138.099	112.089	226.935
115.490	83.976	146.447	95.767	117.363	148.618	135.708	81.495	226.596
96.911	82.911	147.900	114.886	116.545	147.449	108.362	67.228	227.910
85.030	97.695	148.590	123.701	100.153	146.680	81.686	82.866	229.651
91.914	115.478	148.411	114.517	83.911	146.942	80.942	113.650	230.195
110.715	118.933	147.296	95.895	83.127	147.993	106.822	130.523	229.012
123.634	104.770	146.242	85.211	98.818	148.828	134.923	117.618	227.249
118.997	85.862	146.285	93.028	115.598	148.639	138.656	87.114	226.526
99.715	80.047	146.214	111.500	118.267	147.682	114.706	67.770	227.614
85.917	93.920	148.474	123.425	103.964	146.800	85.434	77.786	229.366
89.356	112.654	148.683	117.525	86.218	146.827	78.588	107.872	230.213
106.977	119.732	147.495	99.424	81.768	147.746	100.710	129.471	229.359
122.270	108.346	146.419	86.379	94.531	148.682	130.790	122.194	227.506
121.064	89.256	146.102	90.231	113.174	148.752	140.451	92.951	226.500
103.853	80.462	146.951	107.783	119.152	147.714	120.538	69.337	227.256
87.513	90.507	148.327	122.405	107.466	146.899	89.876	73.690	229.047
87.346	109.518	148.765	119.935	88.935	146.732	77.431	101.998	230.218
103.559	119.895	147.953	103.151	81.160	147.647	95.077	127.334	229.637
120.757	111.633	146.678	87.443	91.537	148.575	126.083	125.756	228.033
123.108	92.052	146.016	88.164	110.222	148.802	140.985	98.778	226.532
107.595	80.880	146.893	104.446	119.505	148.092	125.821	71.943	227.013
89.585	87.479	148.046	120.727	110.500	146.887	94.833	70.558	228.644
85.808	106.183	148.559	121.796	91.942	146.708	77.449	96.152	230.114
99.743	119.350	147.967	106.513	81.157	147.349	90.151	124.366	229.868
118.459	114.372	146.875	89.392	88.635	148.500	120.940	128.354	228.192
123.706	95.875	146.027	86.641	107.135	148.831	140.505	104.458	226.647
110.963	81.713	146.680	101.005	119.100	148.220	130.367	75.355	226.850
92.287	85.307	148.055	118.725	113.272	147.176	100.114	68.532	228.389
84.970	102.994	148.644	122.969	95.068	146.666	78.418	90.706	230.014
96.510	118.293	148.163	109.760	81.819	147.194	85.988	120.685	230.028
115.812	116.505	147.129	91.521	86.162	148.283	115.681	129.980	228.557
124.158	99.277	146.095	85.724	103.938	148.853	139.126	109.739	226.858
114.028	83.082	146.490	98.350	118.848	148.811	134.095	79.265	226.646
95.493	83.466	147.507	116.328	115.513	147.333	105.431	67.442	228.079
84.829	99.652	148.633	123.570	98.272	146.655	80.226	85.620	229.777
93.548	116.721	148.315	112.782	82.966	147.037	82.634	116.498	230.143
112.719	118.130	147.147	94.081	84.188	148.109	110.343	130.595	228.832
124.069	102.585	146.195	85.370	100.755	148.832	136.905	114.540	227.055
116.651	85.086	146.411	94.894	116.816	148.490	137.022	83.646	226.523
97.743	81.944	147.696	113.702	117.295	147.587	110.713	67.311	227.825
85.239	96.411	148.550	123.711	101.441	146.741	82.834	81.067	229.558
91.022	114.709	148.414	115.491	84.557	146.906	80.093	111.961	230.205
109.715	119.232	147.347	96.825	82.704	147.922	105.152	130.359	229.124
123.440	105.697	146.314	84.902	98.282	149.270	134.001	118.801	227.276
118.562	88.074	145.602	92.398	115.108	148.634	139.170	88.310	226.505
100.474	79.977	146.171	110.883	118.494	147.722	115.758	67.958	227.532
86.117	93.408	148.462	123.260	104.438	146.744	86.032	77.131	229.329
89.101	112.320	148.717	117.826	86.511	146.815	78.400	107.202	230.237
106.667	119.771	147.493	99.718	81.718	147.754	0.000	0.000	0.000
122.137	108.473	146.380	86.360	94.445	148.678	0.000	0.000	0.000
121.103	89.324	146.106	90.190	113.124	148.746	0.000	0.000	0.000
103.837	80.478	146.954	107.847	119.138	147.715	0.000	0.000	0.000
87.565	90.680	148.403	122.458	107.321	146.901	0.000	0.000	0.000
87.632	109.846	148.819	119.737	88.653	146.671	0.000	0.000	0.000
103.649	119.873	147.693	102.197	80.891	147.554	0.000	0.000	0.000
120.615	110.952	146.600	87.226	91.975	148.586	0.000	0.000	0.000
121.983	92.488	145.987	88.489	110.730	148.796	0.000	0.000	0.000
106.898	80.770	146.919	105.269	119.494	148.083	0.000	0.000	0.000
88.931	87.973	147.897	121.498	109.885	147.123	0.000	0.000	0.000
86.095	107.033	148.521	121.513	91.158	146.797	0.000	0.000	0.000
100.731	119.546	147.848	105.678	81.172	147.454	0.000	0.000	0.000
119.259	113.544	146.805	88.775	89.536	148.568	0.000	0.000	0.000
123.641	94.668	146.139	87.118	108.246	148.831	0.000	0.000	0.000
109.700	81.318	146.737	102.448	119.329	148.243	0.000	0.000	0.000
91.065	86.103	148.022	119.693	112.241	147.152	0.000	0.000	0.000
85.221	104.340	148.580	122.575	93.592	146.661	0.000	0.000	0.000
98.223	118.856	148.190	108.210	81.429	147.261	0.000	0.000	0.000
117.213	115.517	146.981	90.341	87.352	148.367	0.000	0.000	0.000
124.083	97.503	146.056	86.151	105.681	148.837	0.000	0.000	0.000
112.392	82.264	146.621	99.731	118.878	148.367	0.000	0.000	0.000
93.676	84.304	147.392	117.975	114.262	147.334	0.000	0.000	0.000
84.530	101.446	148.361	123.367	96.244	146.738	0.000	0.000	0.000
95.684	117.808	148.318	110.761	82.108	147.109	0.000	0.000	0.000
115.002	117.099	147.159	92.807	85.451	148.702	0.000	0.000	0.000
124.198	100.168	146.113	85.662	103.110	148.865	0.000	0.000	0.000
115.265	83.992	147.022	97.076	117.951	148.457	0.000	0.000	0.000
96.469	83.762	148.503	115.785	115.912	147.380	0.000	0.000	0.000
85.177	99.268	148.878	123.661	98.887	146.704	0.000	0.000	0.000
93.359	116.445	148.455	113.213	83.199	147.058	0.000	0.000	0.000
112.654	118.326	147.336	94.389	84.022	148.164	0.000	0.000	0.000
123.989	102.831	146.168	85.373	100.521	148.895	0.000	0.000	0.000
116.749	85.220	146.380	94.791	116.773	148.541	0.000	0.000	0.000
97.836	81.915	147.690	113.627	117.322	147.589	0.000	0.000	0.000
85.060	96.296	148.338	123.711	101.433	146.750	0.000	0.000	0.000
91.095	114.781	148.405	115.408	84.498	146.935	0.000	0.000	0.000
109.873	119.153	147.298	96.643	82.780	147.945	0.000	0.000	0.000
123.529	105.415	146.321	84.996	98.589	148.879	0.000	0.000	0.000
118.365	87.749	145.552	92.698	115.342	148.613	0.000	0.000	0.000
100.886	79.393	145.812	111.335	118.329	147.693	0.000	0.000	0.000
85.916	93.959	148.430	123.328	104.063	146.841	0.000	0.000	0.000
89.395	112.896	148.552	117.242	86.192	146.860	0.000	0.000	0.000
107.405	119.677	147.467	98.921	82.038	147.782	0.000	0.000	0.000
122.598	107.798	146.414	86.490	94.734	148.662	0.000	0.000	0.000
120.569	88.596	146.108	90.799	113.779	148.716	0.000	0.000	0.000
102.773	80.602	147.127	108.957	119.068	147.885	0.000	0.000	0.000
86.920	91.634	148.398	122.844	106.377	146.918	0.000	0.000	0.000
87.954	110.818	148.626	119.056	87.830	146.787	0.000	0.000	0.000
104.891	119.890	147.641	101.251	81.239	147.598	0.000	0.000	0.000
120.885	109.583	146.330	86.709	93.191	148.638	0.000	0.000	0.000
121.451	91.415	146.865	89.219	111.934	148.782	0.000	0.000	0.000
105.303	80.724	147.206	106.597	119.415	147.975	0.000	0.000	0.000
88.179	89.446	148.259	121.936	108.550	146.932	0.000	0.000	0.000
86.850	108.632	148.684	120.502	89.751	146.724	0.000	0.000	0.000
102.735	119.827	147.979	103.972	81.109	147.615	0.000	0.000	0.000
119.716	111.769	146.558	87.727	91.009	148.572	0.000	0.000	0.000
123.421	92.565	146.139	87.962	109.869	148.814	0.000	0.000	0.000
107.831	80.904	146.854	104.392	119.520	148.193	0.000	0.000	0.000
89.611	87.442	148.046	120.808	110.557	146.959	0.000	0.000	0.000
85.985	106.393	148.702	121.804	91.797	146.767	0.000	0.000	0.000
100.049	119.401	147.909	106.191	81.137	147.366	0.000	0.000	0.000
118.823	113.994	146.835	89.090	89.018	148.508	0.000	0.000	0.000
123.657	95.217	146.052	86.903	107.763	148.832	0.000	0.000	0.000
110.142	81.438	146.715	102.071	119.296	148.332	0.000	0.000	0.000
91.380	85.885	148.044	119.521	112.524	147.214	0.000	0.000	0.000
85.150	104.041	148.583	122.674	93.865	146.674	0.000	0.000	0.000
98.019	118.785	148.212	108.432	81.474	147.247	0.000	0.000	0.000
117.098	115.621	146.988	90.595	87.254	148.442	0.000	0.000	0.000
124.022	97.540	145.992	86.130	105.598	148.836	0.000	0.000	0.000
112.413	82.268	146.627	99.719	118.869	148.365	0.000	0.000	0.000
93.613	84.315	147.401	118.016	114.221	147.333	0.000	0.000	0.000
82.715	100.468	147.380	123.230	96.107	146.657	0.000	0.000	0.000
95.862	117.903	148.319	110.615	82.096	147.170	0.000	0.000	0.000
115.218	116.960	147.147	92.570	86.023	148.618	0.000	0.000	0.000
124.177	99.830	146.085	85.722	103.427	148.871	0.000	0.000	0.000
114.453	83.296	146.509	97.888	118.637	148.760	0.000	0.000	0.000
95.927	83.362	147.339	116.157	115.646	147.343	0.000	0.000	0.000
85.272	99.930	148.975	123.608	98.355	146.703	0.000	0.000	0.000
93.846	116.772	148.435	112.656	82.892	147.025	0.000	0.000	0.000
113.185	118.018	147.234	93.807	84.344	148.153	0.000	0.000	0.000
124.110	102.124	146.161	85.380	101.229	148.888	0.000	0.000	0.000
116.234	84.596	146.415	95.214	116.913	148.358	0.000	0.000	0.000
97.030	82.215	147.731	114.345	116.917	147.555	0.000	0.000	0.000
85.079	97.318	148.564	123.741	100.556	146.685	0.000	0.000	0.000
91.739	115.585	148.365	114.611	83.981	146.969	0.000	0.000	0.000
110.880	118.867	147.273	95.725	83.212	148.010	0.000	0.000	0.000
123.791	104.343	146.263	85.302	99.099	148.800	0.000	0.000	0.000
117.605	86.491	146.370	93.631	116.038	148.609	0.000	0.000	0.000
99.513	79.605	146.038	112.430	117.875	147.621	0.000	0.000	0.000
85.543	95.168	148.494	123.511	102.833	146.811	0.000	0.000	0.000
90.379	113.829	148.645	116.271	85.381	146.932	0.000	0.000	0.000
108.736	119.430	147.380	97.724	82.336	147.880	0.000	0.000	0.000
123.112	106.449	146.390	85.618	96.894	148.738	0.000	0.000	0.000
118.975	88.546	145.814	91.933	114.711	148.685	0.000	0.000	0.000
101.028	80.538	147.096	110.407	118.679	147.798	0.000	0.000	0.000
86.230	93.068	148.429	123.267	104.860	146.873	0.000	0.000	0.000
88.812	112.201	148.598	117.980	86.655	146.831	0.000	0.000	0.000
106.619	119.774	147.497	99.723	81.695	147.756	0.000	0.000	0.000
122.079	108.296	146.352	86.632	94.517	148.847	0.000	0.000	0.000
120.459	90.128	147.125	90.349	113.307	148.743	0.000	0.000	0.000
103.443	80.752	147.351	108.388	119.186	147.901	0.000	0.000	0.000
87.147	91.116	148.332	122.654	106.898	146.939	0.000	0.000	0.000
87.723	110.397	148.654	119.405	88.247	146.830	0.000	0.000	0.000
104.467	119.910	147.676	101.542	81.129	147.547	0.000	0.000	0.000
121.069	110.092	146.569	86.824	92.859	148.614	0.000	0.000	0.000
121.556	91.927	147.107	89.053	111.690	148.789	0.000	0.000	0.000
105.535	80.739	147.188	106.361	119.443	148.043	0.000	0.000	0.000
88.264	89.297	148.217	121.898	108.750	146.992	0.000	0.000	0.000
86.803	108.526	148.686	120.611	89.912	146.801	0.000	0.000	0.000
103.185	120.191	148.250	104.016	81.101	147.604	0.000	0.000	0.000
119.299	111.345	146.360	87.716	91.025	148.567	0.000	0.000	0.000
123.110	92.392	146.007	88.003	109.936	148.815	0.000	0.000	0.000
107.700	80.882	146.873	104.355	119.532	148.142	0.000	0.000	0.000
89.470	87.593	148.049	120.728	110.266	146.802	0.000	0.000	0.000
85.927	106.563	148.534	121.591	91.587	146.706	0.000	0.000	0.000
100.365	119.482	147.922	105.908	81.131	147.406	0.000	0.000	0.000
120.120	114.444	147.410	88.902	89.353	148.561	0.000	0.000	0.000
123.536	94.866	146.292	87.083	108.167	148.824	0.000	0.000	0.000
109.642	81.294	146.740	102.361	119.307	148.154	0.000	0.000	0.000
90.919	86.222	148.021	119.651	112.102	147.110	0.000	0.000	0.000
85.352	104.715	148.593	122.349	93.284	146.586	0.000	0.000	0.000
98.457	119.019	148.050	107.764	81.346	147.289	0.000	0.000	0.000
118.681	115.853	147.509	90.086	87.821	148.492	0.000	0.000	0.000
123.860	96.689	146.020	86.374	106.372	148.842	0.000	0.000	0.000
111.500	81.889	146.615	100.305	118.922	148.095	0.000	0.000	0.000
92.572	85.119	148.038	118.500	113.505	147.183	0.000	0.000	0.000
84.951	102.908	148.643	123.011	95.171	146.703	0.000	0.000	0.000
96.608	118.324	148.108	109.606	81.763	147.194	0.000	0.000	0.000
115.805	116.667	146.452	91.241	86.410	148.287	0.000	0.000	0.000
124.124	98.660	146.065	85.858	104.551	148.840	0.000	0.000	0.000
113.273	82.674	146.532	98.917	118.763	148.483	0.000	0.000	0.000
94.532	83.891	147.395	117.138	114.836	147.282	0.000	0.000	0.000
84.783	100.992	148.651	123.401	96.996	146.668	0.000	0.000	0.000
94.879	117.488	148.216	111.383	82.354	147.121	0.000	0.000	0.000
114.406	117.336	147.100	92.653	85.180	148.192	0.000	0.000	0.000
124.156	100.523	146.066	85.530	102.716	148.835	0.000	0.000	0.000
114.910	83.767	146.683	96.859	117.870	148.476	0.000	0.000	0.000
96.061	83.699	148.456	115.695	115.980	147.393	0.000	0.000	0.000
84.869	99.041	148.624	123.658	98.881	146.708	0.000	0.000	0.000
93.235	116.503	148.305	113.067	83.103	147.019	0.000	0.000	0.000
112.607	118.172	147.159	94.169	84.111	148.087	0.000	0.000	0.000
124.046	102.434	146.135	85.374	100.869	148.825	0.000	0.000	0.000
116.426	84.812	146.411	95.103	116.896	148.419	0.000	0.000	0.000
97.955	79.375	145.349	114.162	117.013	147.549	0.000	0.000	0.000
85.112	97.220	148.552	123.622	100.815	146.782	0.000	0.000	0.000
91.749	115.356	148.387	114.551	84.145	146.973	0.000	0.000	0.000
110.865	118.872	147.270	95.744	83.206	148.010	0.000	0.000	0.000
123.799	104.303	146.252	85.321	99.149	148.814	0.000	0.000	0.000
117.541	86.395	146.358	93.706	116.093	148.601	0.000	0.000	0.000
99.655	78.693	145.278	112.562	117.801	147.607	0.000	0.000	0.000
85.490	95.412	148.509	123.509	102.588	146.734	0.000	0.000	0.000
90.431	114.089	148.483	116.056	85.214	146.930	0.000	0.000	0.000
109.049	119.370	147.337	97.407	82.454	147.887	0.000	0.000	0.000
123.274	106.086	146.290	84.981	97.946	149.018	0.000	0.000	0.000
119.329	87.103	146.123	92.242	114.977	148.646	0.000	0.000	0.000
100.486	79.977	146.184	110.872	118.517	147.773	0.000	0.000	0.000
86.038	93.632	148.395	122.983	105.167	147.517	0.000	0.000	0.000
89.333	112.686	148.766	117.532	86.232	146.838	0.000	0.000	0.000
107.269	119.706	147.486	99.089	81.861	147.791	0.000	0.000	0.000
122.574	107.853	146.475	86.953	94.724	148.991	0.000	0.000	0.000
120.068	89.274	146.864	90.867	113.846	148.710	0.000	0.000	0.000
102.603	80.815	147.377	109.154	119.021	147.882	0.000	0.000	0.000
86.758	91.899	148.374	122.928	106.081	146.905	0.000	0.000	0.000
88.273	111.136	148.736	118.778	87.517	146.774	0.000	0.000	0.000
105.433	119.872	147.623	100.815	81.411	147.661	0.000	0.000	0.000
121.312	109.104	146.315	86.521	93.718	148.657	0.000	0.000	0.000
121.953	88.672	145.942	89.735	112.438	148.744	0.000	0.000	0.000
104.449	80.710	147.266	107.400	119.279	147.890	0.000	0.000	0.000
87.638	90.252	148.279	122.302	107.711	146.914	0.000	0.000	0.000
87.355	109.552	148.763	119.875	88.850	146.666	0.000	0.000	0.000
103.593	119.875	147.699	102.451	81.028	147.570	0.000	0.000	0.000
121.051	111.099	146.577	87.166	92.108	148.594	0.000	0.000	0.000
121.845	92.283	146.027	88.667	110.987	148.788	0.000	0.000	0.000
106.396	80.711	146.959	105.859	119.518	148.132	0.000	0.000	0.000
88.695	88.729	148.230	121.829	109.317	147.115	0.000	0.000	0.000
86.503	107.942	148.692	121.025	90.415	146.772	0.000	0.000	0.000
101.751	119.713	147.804	105.053	81.185	147.793	0.000	0.000	0.000
119.453	112.311	146.530	88.000	90.502	148.523	0.000	0.000	0.000
123.532	93.143	146.182	87.732	109.458	148.806	0.000	0.000	0.000
108.194	80.966	146.821	103.967	119.475	148.149	0.000	0.000	0.000
89.813	87.233	148.045	120.665	110.789	146.983	0.000	0.000	0.000
85.781	106.139	148.562	121.907	91.969	146.767	0.000	0.000	0.000
100.243	119.423	148.144	106.280	81.147	147.364	0.000	0.000	0.000
118.820	114.002	146.836	89.085	89.008	148.515	0.000	0.000	0.000
123.661	95.129	146.066	86.927	107.841	148.826	0.000	0.000	0.000
109.979	81.392	146.726	102.176	119.296	148.248	0.000	0.000	0.000
91.158	86.034	148.029	119.639	112.339	147.172	0.000	0.000	0.000
85.226	104.382	148.580	122.557	93.557	146.669	0.000	0.000	0.000
98.414	118.924	148.180	108.010	81.393	147.284	0.000	0.000	0.000
117.423	115.255	146.876	90.097	87.626	148.398	0.000	0.000	0.000
124.005	96.985	146.061	86.313	106.161	148.840	0.000	0.000	0.000
111.777	81.997	146.662	100.286	118.943	148.265	0.000	0.000	0.000
92.734	85.036	148.041	118.574	113.669	147.300	0.000	0.000	0.000
84.892	102.613	148.587	123.062	95.252	146.657	0.000	0.000	0.000
96.771	118.314	148.337	109.744	81.818	147.204	0.000	0.000	0.000
116.065	116.405	147.079	91.857	86.696	148.663	0.000	0.000	0.000
124.109	98.746	146.032	85.928	104.485	148.885	0.000	0.000	0.000
113.442	82.753	146.559	98.857	118.767	148.498	0.000	0.000	0.000
94.601	83.849	147.395	117.251	114.928	147.382	0.000	0.000	0.000
84.894	101.059	148.814	123.439	97.080	146.709	0.000	0.000	0.000
95.054	117.481	148.370	111.416	82.374	147.121	0.000	0.000	0.000
114.532	117.379	147.208	92.655	85.194	148.254	0.000	0.000	0.000
124.179	100.577	146.123	85.534	102.681	148.841	0.000	0.000	0.000
114.921	83.764	146.687	96.821	117.848	148.467	0.000	0.000	0.000
96.067	83.701	148.454	115.688	115.990	147.394	0.000	0.000	0.000
84.802	99.152	148.604	123.658	98.882	146.709	0.000	0.000	0.000
93.111	116.726	148.254	113.065	83.100	147.024	0.000	0.000	0.000
112.623	118.170	147.161	94.172	84.129	148.110	0.000	0.000	0.000
124.052	102.411	146.134	85.381	100.886	148.824	0.000	0.000	0.000
116.412	84.789	146.413	95.114	116.903	148.419	0.000	0.000	0.000
97.935	79.377	145.346	114.192	117.004	147.557	0.000	0.000	0.000
85.098	97.258	148.559	123.619	100.787	146.784	0.000	0.000	0.000
91.770	115.383	148.389	114.543	84.146	147.007	0.000	0.000	0.000
110.887	118.863	147.271	95.720	83.210	148.013	0.000	0.000	0.000
123.802	104.277	146.255	85.313	99.160	148.800	0.000	0.000	0.000
117.525	86.372	146.356	93.731	116.108	148.608	0.000	0.000	0.000
99.336	79.627	146.010	112.588	117.794	147.604	0.000	0.000	0.000
85.481	95.435	148.508	123.510	102.570	146.743	0.000	0.000	0.000
90.446	114.099	148.484	116.038	85.207	146.934	0.000	0.000	0.000
109.069	119.364	147.341	97.398	82.457	147.890	0.000	0.000	0.000
123.277	106.076	146.292	84.987	97.981	149.058	0.000	0.000	0.000
118.674	88.239	145.662	92.246	114.981	148.639	0.000	0.000	0.000
100.477	79.975	146.177	110.879	118.513	147.761	0.000	0.000	0.000
86.027	93.648	148.403	122.984	105.167	147.517	0.000	0.000	0.000
89.334	112.679	148.770	117.526	86.227	146.834	0.000	0.000	0.000
107.266	119.702	147.484	99.099	81.857	147.803	0.000	0.000	0.000
122.571	107.861	146.479	86.949	94.716	148.993	0.000	0.000	0.000
120.075	89.288	146.862	90.852	113.841	148.717	0.000	0.000	0.000
102.631	80.810	147.377	109.134	119.027	147.879	0.000	0.000	0.000
86.768	91.876	148.369	122.924	106.110	146.920	0.000	0.000	0.000
88.248	111.095	148.730	118.810	87.553	146.789	0.000	0.000	0.000
105.394	119.877	147.621	100.865	81.399	147.668	0.000	0.000	0.000
121.279	109.141	146.315	86.534	93.683	148.652	0.000	0.000	0.000
121.986	88.740	145.944	89.694	112.382	148.745	0.000	0.000	0.000
104.527	80.708	147.257	107.329	119.297	147.893	0.000	0.000	0.000
87.712	90.213	148.312	122.267	107.788	146.920	0.000	0.000	0.000
87.241	109.516	148.661	119.960	88.975	146.729	0.000	0.000	0.000
103.494	119.866	147.715	102.348	80.892	147.552	0.000	0.000	0.000
121.002	111.186	146.580	87.212	92.010	148.589	0.000	0.000	0.000
123.334	91.716	145.200	88.605	110.895	148.786	0.000	0.000	0.000
106.523	80.724	146.957	105.739	119.525	148.140	0.000	0.000	0.000
88.748	88.597	148.187	121.783	109.430	147.119	0.000	0.000	0.000
86.444	107.820	148.691	121.098	90.530	146.770	0.000	0.000	0.000
101.606	119.693	147.804	105.325	81.137	147.906	0.000	0.000	0.000
119.479	112.508	146.607	88.083	90.365	148.514	0.000	0.000	0.000
123.488	93.308	146.136	87.657	109.304	148.802	0.000	0.000	0.000
108.385	81.012	146.814	103.774	119.460	148.170	0.000	0.000	0.000
89.936	87.082	148.012	120.558	110.948	146.979	0.000	0.000	0.000
85.872	106.108	148.770	122.041	92.181	146.799	0.000	0.000	0.000
