# Supplementary material for: How Fast Is Your Body Motion? Determining a Sufficient Frame Rate for an Optical Motion Tracking System Using Passive Markers
Source: PLoS One. 2016 Mar 11;11(3):e0150993. doi: 10.1371/journal.pone.0150993 (PMC4788418; doi:10.1371/journal.pone.0150993)
Supplement: S2 Dataset — Trajectory data used in Fig 4 are extracted from Qualisys Track Manager (QTM) software with TSV file format with standard mocap data structure (Total 6 files included). (ZIP) [file pone.0150993.s002.zip › S2_Dataset/Traj_60deg_162Hz.tsv]

NO_OF_FRAMES	1620
NO_OF_CAMERAS	9
NO_OF_MARKERS	7
FREQUENCY	162
NO_OF_ANALOG	0
ANALOG_FREQUENCY	0
DESCRIPTION	--
TIME_STAMP	2015-04-03, 14:29:50	171049.65732754
DATA_INCLUDED	3D
MARKER_NAMES	IND	R0	R60	R120	R180	R240	R300
94.953	123.578	230.066	122.162	108.018	147.317	121.728	84.644	146.790	101.787	76.603	148.690	84.909	85.325	148.416	86.123	104.806	149.131	102.919	116.179	148.429
94.950	123.574	230.070	122.108	108.053	147.418	121.731	84.646	146.793	101.785	76.606	148.685	84.905	85.325	148.421	86.125	104.798	149.133	102.918	116.180	148.437
94.955	123.576	230.070	122.156	108.016	147.328	121.730	84.644	146.795	101.780	76.603	148.689	84.904	85.325	148.418	86.128	104.800	149.134	102.920	116.177	148.432
94.950	123.579	230.068	122.019	107.910	147.117	121.730	84.641	146.795	102.270	76.861	148.673	84.895	85.274	148.363	86.125	104.796	149.133	102.914	116.177	148.434
94.953	123.573	230.067	122.152	108.020	147.321	121.737	84.650	146.812	102.266	76.855	148.675	84.903	85.323	148.421	86.123	104.799	149.134	102.921	116.180	148.436
94.948	123.574	230.067	122.107	108.054	147.420	121.729	84.647	146.795	102.273	76.866	148.673	84.907	85.325	148.418	86.124	104.800	149.131	102.915	116.181	148.431
94.833	123.596	229.851	121.960	107.983	146.965	121.565	84.647	146.594	102.102	76.970	148.293	84.767	85.276	148.240	85.975	104.789	148.900	102.769	116.059	148.170
94.800	123.594	229.811	121.873	108.021	147.019	121.525	84.637	146.548	102.067	76.973	148.240	84.731	85.268	148.206	85.938	104.783	148.864	102.723	116.043	148.114
94.780	123.590	229.790	121.842	108.008	146.981	121.489	84.628	146.516	102.035	76.969	148.209	84.705	85.262	148.179	85.910	104.774	148.832	102.692	116.028	148.081
94.765	123.582	229.776	121.817	108.001	146.952	121.475	84.626	146.506	102.000	76.961	148.181	84.688	85.252	148.169	85.889	104.771	148.816	102.669	116.019	148.060
94.757	123.583	229.760	121.830	107.952	146.824	121.455	84.615	146.482	101.987	76.956	148.165	84.672	85.247	148.149	85.877	104.759	148.806	102.650	116.006	148.038
94.744	123.581	229.751	121.775	107.988	146.913	121.439	84.617	146.474	101.963	76.955	148.146	84.654	85.247	148.141	85.857	104.764	148.788	102.630	116.000	148.021
94.729	123.577	229.737	121.756	107.987	146.893	121.420	84.611	146.456	101.948	76.953	148.131	84.646	85.235	148.133	85.848	104.755	148.778	102.616	115.995	148.008
94.721	123.574	229.733	121.748	107.981	146.883	121.414	84.611	146.452	101.939	76.955	148.113	84.639	85.232	148.122	85.834	104.757	148.767	102.605	115.988	147.997
94.709	123.577	229.726	121.738	107.975	146.869	121.406	84.607	146.447	101.928	76.953	148.099	84.629	85.229	148.118	85.828	104.756	148.760	102.595	115.984	147.986
94.709	123.572	229.720	121.760	107.923	146.749	121.397	84.605	146.439	101.918	76.942	148.096	84.621	85.232	148.112	85.819	104.752	148.753	102.588	115.981	147.977
94.699	123.576	229.712	121.718	107.974	146.853	121.385	84.602	146.425	101.911	76.953	148.082	84.617	85.227	148.096	85.813	104.754	148.741	102.578	115.976	147.969
94.698	123.570	229.709	121.744	107.918	146.724	121.383	84.601	146.420	101.906	76.952	148.075	84.607	85.232	148.095	85.807	104.752	148.735	102.577	115.973	147.966
94.686	123.574	229.702	121.736	107.919	146.714	121.373	84.600	146.414	101.895	76.949	148.067	84.605	85.224	148.095	85.800	104.751	148.729	102.564	115.970	147.955
94.684	123.575	229.698	121.726	107.920	146.715	121.371	84.601	146.413	101.884	76.946	148.059	84.601	85.222	148.083	85.795	104.748	148.730	102.558	115.968	147.958
94.680	123.574	229.694	121.691	107.962	146.817	121.361	84.597	146.404	101.888	76.953	148.058	84.595	85.221	148.086	85.789	104.749	148.727	102.554	115.965	147.945
94.679	123.569	229.698	121.685	107.960	146.819	121.356	84.594	146.405	101.883	76.940	148.056	84.592	85.220	148.084	85.784	104.746	148.715	102.552	115.959	147.943
94.675	123.567	229.686	121.679	107.963	146.811	121.358	84.597	146.407	101.878	76.942	148.053	84.583	85.211	148.080	85.786	104.741	148.721	102.549	115.963	147.946
94.679	123.571	229.686	121.672	107.957	146.807	121.348	84.590	146.402	101.869	76.938	148.043	84.584	85.217	148.077	85.777	104.742	148.717	102.544	115.960	147.937
94.671	123.567	229.682	121.670	107.955	146.799	121.346	84.589	146.391	101.873	76.941	148.041	84.581	85.213	148.077	85.778	104.739	148.710	102.540	115.952	147.927
94.666	123.571	229.680	121.666	107.956	146.791	121.345	84.592	146.395	101.866	76.938	148.033	84.579	85.213	148.069	85.771	104.743	148.708	102.538	115.959	147.930
94.663	123.570	229.682	121.657	107.959	146.793	121.343	84.590	146.390	101.867	76.938	148.035	84.576	85.212	148.066	85.767	104.742	148.703	102.530	115.951	147.927
94.655	123.568	229.668	121.653	107.957	146.781	121.336	84.588	146.384	101.850	76.941	148.020	84.574	85.213	148.068	85.765	104.739	148.698	102.526	115.950	147.923
94.657	123.568	229.677	121.621	107.871	146.600	121.342	84.594	146.390	101.854	76.935	148.025	84.566	85.217	148.064	85.765	104.736	148.694	102.524	115.950	147.915
94.661	123.566	229.671	121.678	107.900	146.664	121.339	84.586	146.381	101.849	76.944	148.016	84.569	85.210	148.060	85.759	104.742	148.698	102.522	115.950	147.916
94.655	123.571	229.671	121.649	107.952	146.775	121.334	84.592	146.376	101.853	76.947	148.013	84.566	85.211	148.060	85.757	104.741	148.697	102.518	115.949	147.912
94.658	123.564	229.668	121.674	107.899	146.658	121.330	84.592	146.376	101.845	76.944	148.010	84.564	85.207	148.062	85.753	104.739	148.689	102.520	115.950	147.908
94.659	123.568	229.666	121.644	107.950	146.770	121.330	84.584	146.371	101.849	76.940	148.009	84.562	85.206	148.059	85.752	104.740	148.693	102.517	115.949	147.914
94.659	123.568	229.666	121.640	107.947	146.768	121.325	84.581	146.374	101.841	76.942	148.010	84.558	85.210	148.058	85.751	104.737	148.688	102.516	115.949	147.908
94.651	123.563	229.666	121.633	107.952	146.767	121.322	84.587	146.375	101.838	76.933	148.007	84.559	85.207	148.056	85.749	104.732	148.684	102.509	115.944	147.900
94.650	123.563	229.665	121.635	107.945	146.762	121.323	84.587	146.376	101.830	76.936	148.008	84.557	85.204	148.056	85.750	104.732	148.684	102.511	115.937	147.898
94.646	123.567	229.664	121.633	107.946	146.754	121.319	84.587	146.371	101.837	76.934	148.009	84.557	85.205	148.049	85.748	104.730	148.688	102.509	115.934	147.902
94.647	123.561	229.658	121.664	107.895	146.628	121.314	84.581	146.363	101.835	76.944	147.991	84.550	85.209	148.046	85.742	104.736	148.679	102.506	115.934	147.899
94.647	123.563	229.656	121.623	107.949	146.748	121.317	84.587	146.365	101.838	76.940	147.994	84.550	85.208	148.051	85.740	104.736	148.678	102.501	115.939	147.892
94.645	123.562	229.660	121.625	107.945	146.750	121.311	84.583	146.355	101.829	76.943	147.991	84.541	85.205	148.051	85.738	104.736	148.676	102.502	115.937	147.897
94.641	123.568	229.655	121.625	107.946	146.749	121.314	84.587	146.362	101.836	76.940	147.992	84.546	85.208	148.043	85.736	104.737	148.678	102.502	115.938	147.893
94.640	123.568	229.654	121.619	107.950	146.746	121.312	84.584	146.365	101.831	76.936	147.995	84.549	85.202	148.043	85.739	104.730	148.674	102.498	115.940	147.891
94.647	123.567	229.653	121.622	107.946	146.748	121.316	84.582	146.369	101.825	76.941	147.991	84.549	85.205	148.046	85.735	104.736	148.677	102.506	115.934	147.894
94.642	123.570	229.656	121.616	107.952	146.741	121.308	84.583	146.362	101.824	76.943	147.994	84.536	85.203	148.046	85.733	104.732	148.672	102.501	115.933	147.890
94.646	123.564	229.657	121.618	107.942	146.747	121.308	84.578	146.353	101.828	76.936	147.991	84.545	85.201	148.038	85.730	104.735	148.664	102.499	115.941	147.889
94.638	123.561	229.653	121.616	107.941	146.745	121.311	84.579	146.356	101.826	76.939	147.985	84.540	85.197	148.037	85.729	104.732	148.669	102.490	115.935	147.882
94.638	123.559	229.650	121.611	107.947	146.737	121.306	84.582	146.350	101.825	76.937	147.986	84.544	85.201	148.038	85.727	104.734	148.666	102.490	115.933	147.886
94.633	123.566	229.651	121.609	107.943	146.737	121.304	84.581	146.356	101.822	76.935	147.985	84.542	85.199	148.043	85.732	104.730	148.661	102.496	115.938	147.884
94.635	123.558	229.648	121.643	107.889	146.616	121.298	84.580	146.353	101.824	76.938	147.984	84.543	85.199	148.043	85.726	104.733	148.665	102.487	115.933	147.878
94.629	123.565	229.648	121.639	107.890	146.625	121.298	84.579	146.352	101.807	76.934	147.979	84.535	85.202	148.040	85.725	104.733	148.664	102.489	115.932	147.879
94.630	123.567	229.643	121.610	107.941	146.732	121.301	84.576	146.347	101.815	76.942	147.978	84.540	85.201	148.030	85.724	104.732	148.663	102.485	115.931	147.876
94.634	123.562	229.643	121.609	107.937	146.724	121.299	84.582	146.348	101.819	76.936	147.980	84.538	85.200	148.037	85.724	104.732	148.663	102.487	115.933	147.880
94.633	123.562	229.642	121.600	107.943	146.732	121.298	84.583	146.348	101.816	76.937	147.972	84.533	85.204	148.033	85.722	104.736	148.659	102.488	115.937	147.870
94.637	123.567	229.646	121.606	107.944	146.726	121.293	84.580	146.352	101.814	76.934	147.978	84.529	85.202	148.034	85.721	104.733	148.664	102.482	115.931	147.882
94.631	123.562	229.641	121.604	107.940	146.726	121.296	84.582	146.346	101.819	76.937	147.977	84.531	85.194	148.030	85.726	104.730	148.659	102.483	115.930	147.873
94.632	123.561	229.649	121.603	107.941	146.728	121.298	84.583	146.350	101.815	76.936	147.975	84.535	85.199	148.034	85.719	104.731	148.658	102.479	115.929	147.879
94.630	123.560	229.644	121.607	107.934	146.725	121.294	84.581	146.350	101.816	76.937	147.974	84.534	85.197	148.030	85.719	104.731	148.658	102.482	115.929	147.872
94.635	123.563	229.646	121.601	107.937	146.728	121.301	84.585	146.352	101.815	76.936	147.974	84.533	85.195	148.035	85.716	104.731	148.655	102.478	115.928	147.869
94.634	123.565	229.640	121.600	107.940	146.725	121.293	84.582	146.346	101.815	76.937	147.972	84.535	85.198	148.030	85.714	104.732	148.653	102.483	115.931	147.872
94.624	123.563	229.639	121.589	107.941	146.721	121.293	84.578	146.346	101.806	76.940	147.970	84.528	85.202	148.028	85.717	104.730	148.656	102.475	115.928	147.866
94.623	123.565	229.641	121.619	107.888	146.611	121.288	84.575	146.341	101.806	76.933	147.963	84.527	85.201	148.027	85.716	104.732	148.650	102.476	115.927	147.867
94.628	123.560	229.634	121.592	107.942	146.717	121.292	84.582	146.339	101.809	76.933	147.965	84.529	85.202	148.028	85.710	104.735	148.653	102.481	115.932	147.863
94.622	123.565	229.640	121.593	107.942	146.717	121.293	84.584	146.336	101.804	76.932	147.961	84.530	85.196	148.027	85.714	104.733	148.652	102.475	115.926	147.866
94.622	123.566	229.635	121.591	107.942	146.715	121.289	84.580	146.340	101.810	76.937	147.962	84.524	85.201	148.024	85.707	104.730	148.648	102.477	115.928	147.861
94.626	123.561	229.635	121.595	107.935	146.712	121.295	84.579	146.333	101.808	76.938	147.964	84.528	85.198	148.028	85.712	104.733	148.649	102.474	115.930	147.862
94.626	123.570	229.635	121.613	107.892	146.605	121.285	84.577	146.341	101.810	76.937	147.966	84.525	85.202	148.028	85.711	104.731	148.655	102.478	115.931	147.869
94.626	123.568	229.640	121.588	107.941	146.712	121.283	84.577	146.334	101.801	76.941	147.958	84.530	85.198	148.029	85.711	104.729	148.651	102.478	115.929	147.865
94.619	123.564	229.637	121.586	107.943	146.723	121.287	84.581	146.344	101.798	76.939	147.961	84.523	85.200	148.024	85.709	104.729	148.649	102.469	115.925	147.860
94.618	123.564	229.636	121.611	107.890	146.599	121.284	84.576	146.339	101.806	76.938	147.957	84.516	85.196	148.020	85.709	104.729	148.648	102.471	115.923	147.862
94.624	123.560	229.633	121.540	107.915	146.661	121.279	84.580	146.329	101.803	76.937	147.955	84.521	85.186	148.013	85.708	104.729	148.648	102.473	115.919	147.861
94.623	123.561	229.632	121.585	107.940	146.709	121.288	84.583	146.337	101.803	76.943	147.956	84.521	85.199	148.022	85.707	104.731	148.642	102.468	115.924	147.860
94.617	123.564	229.631	121.585	107.940	146.709	121.280	84.575	146.328	101.799	76.941	147.954	84.519	85.198	148.026	85.707	104.730	148.641	102.470	115.925	147.855
94.619	123.567	229.626	121.584	107.939	146.708	121.284	84.579	146.335	101.797	76.939	147.958	84.522	85.199	148.022	85.705	104.729	148.645	102.470	115.925	147.855
94.617	123.566	229.630	121.584	107.941	146.702	121.283	84.578	146.336	101.807	76.939	147.955	84.522	85.199	148.022	85.706	104.730	148.641	102.466	115.924	147.861
94.621	123.560	229.630	121.588	107.936	146.702	121.284	84.581	146.330	101.804	76.939	147.948	84.519	85.200	148.024	85.711	104.727	148.646	102.472	115.930	147.858
94.628	123.566	229.626	121.582	107.937	146.701	121.288	84.583	146.335	101.804	76.938	147.962	84.525	85.197	148.020	85.709	104.727	148.643	102.466	115.925	147.855
94.625	123.564	229.630	121.586	107.936	146.700	121.279	84.577	146.329	101.798	76.942	147.951	84.516	85.198	148.027	85.704	104.730	148.638	102.476	115.925	147.857
94.619	123.559	229.633	121.608	107.889	146.594	121.276	84.576	146.327	101.799	76.943	147.950	84.522	85.195	148.023	85.704	104.729	148.639	102.466	115.922	147.857
94.624	123.564	229.630	121.583	107.932	146.708	121.277	84.575	146.334	101.789	76.937	147.946	84.522	85.193	148.020	85.703	104.730	148.637	102.465	115.920	147.862
94.615	123.565	229.627	121.578	107.928	146.697	121.277	84.576	146.328	101.795	76.940	147.954	84.522	85.195	148.023	85.703	104.728	148.643	102.474	115.925	147.861
94.623	123.563	229.634	121.583	107.932	146.698	121.275	84.573	146.332	101.797	76.944	147.943	84.522	85.192	148.020	85.702	104.729	148.636	102.469	115.924	147.858
94.619	123.562	229.622	121.581	107.933	146.701	121.279	84.570	146.328	101.793	76.937	147.950	84.521	85.192	148.019	85.700	104.727	148.632	102.463	115.922	147.849
94.614	123.563	229.624	121.581	107.932	146.692	121.278	84.576	146.320	101.794	76.931	147.943	84.515	85.188	148.017	85.702	104.731	148.631	102.468	115.924	147.856
94.614	123.565	229.626	121.537	107.912	146.660	121.274	84.573	146.322	101.777	76.926	147.924	84.520	85.193	148.013	85.700	104.727	148.641	102.468	115.922	147.852
94.623	123.565	229.623	121.581	107.937	146.698	121.273	84.577	146.319	101.791	76.943	147.939	84.519	85.192	148.018	85.704	104.724	148.635	102.464	115.922	147.849
94.623	123.564	229.628	121.601	107.879	146.574	121.273	84.575	146.325	101.801	76.939	147.948	84.515	85.197	148.017	85.699	104.729	148.634	102.463	115.924	147.851
94.622	123.564	229.627	121.574	107.939	146.700	121.276	84.576	146.328	101.790	76.941	147.943	84.519	85.192	148.017	85.700	104.730	148.638	102.467	115.926	147.858
94.613	123.566	229.628	121.578	107.932	146.697	121.272	84.574	146.324	101.794	76.943	147.945	84.519	85.195	148.015	85.704	104.723	148.635	102.465	115.924	147.858
94.621	123.565	229.629	121.578	107.934	146.700	121.273	84.574	146.331	101.794	76.934	147.950	84.519	85.194	148.020	85.701	104.722	148.638	102.464	115.924	147.856
94.621	123.564	229.626	121.578	107.932	146.688	121.278	84.572	146.320	101.796	76.935	147.950	84.519	85.192	148.017	85.703	104.723	148.634	102.471	115.918	147.855
94.616	123.559	229.625	121.576	107.930	146.692	121.280	84.572	146.328	101.798	76.937	147.945	84.517	85.191	148.016	85.701	104.722	148.638	102.469	115.917	147.844
94.615	123.557	229.625	121.570	107.936	146.685	121.275	84.578	146.325	101.797	76.938	147.943	84.512	85.196	148.014	85.696	104.728	148.631	102.463	115.922	147.852
94.610	123.563	229.627	121.571	107.936	146.693	121.272	84.575	146.325	101.792	76.939	147.944	84.512	85.194	148.011	85.696	104.728	148.631	102.458	115.918	147.850
94.610	123.564	229.619	121.574	107.933	146.688	121.269	84.572	146.319	101.789	76.942	147.941	84.516	85.191	148.024	85.696	104.726	148.638	102.462	115.917	147.848
94.614	123.563	229.621	121.573	107.932	146.687	121.277	84.571	146.326	101.793	76.944	147.941	84.506	85.192	148.012	85.696	104.728	148.631	102.457	115.918	147.849
94.615	123.559	229.623	121.591	107.881	146.573	121.273	84.576	146.325	101.792	76.947	147.939	84.516	85.194	148.013	85.700	104.723	148.631	102.461	115.914	147.844
94.620	123.565	229.619	121.532	107.912	146.644	121.278	84.582	146.322	101.796	76.938	147.942	84.515	85.193	148.017	85.699	104.723	148.630	102.464	115.923	147.846
94.619	123.565	229.618	121.592	107.892	146.574	121.268	84.575	146.315	101.788	76.942	147.939	84.505	85.191	148.011	85.698	104.722	148.631	102.461	115.914	147.843
94.613	123.560	229.621	121.573	107.933	146.686	121.272	84.570	146.315	101.790	76.933	147.946	84.513	85.192	148.016	85.698	104.725	148.633	102.467	115.916	147.851
94.619	123.565	229.618	121.568	107.932	146.683	121.276	84.581	146.329	101.795	76.938	147.940	84.511	85.197	148.016	85.698	104.723	148.629	102.464	115.914	147.855
94.611	123.557	229.626	121.573	107.932	146.685	121.270	84.573	146.320	101.786	76.940	147.943	84.516	85.193	148.018	85.698	104.723	148.630	102.458	115.916	147.850
94.613	123.559	229.621	121.571	107.930	146.698	121.266	84.573	146.319	101.787	76.933	147.937	84.513	85.188	148.019	85.692	104.724	148.639	102.461	115.912	147.849
94.612	123.558	229.625	121.592	107.877	146.573	121.266	84.571	146.324	101.789	76.943	147.938	84.508	85.194	148.012	85.697	104.720	148.635	102.454	115.917	147.840
94.612	123.560	229.620	121.563	107.935	146.686	121.271	84.577	146.321	101.791	76.937	147.938	84.513	85.189	148.012	85.697	104.720	148.634	102.459	115.910	147.852
94.613	123.560	229.621	121.568	107.928	146.684	121.265	84.571	146.324	101.792	76.937	147.938	84.513	85.190	148.013	85.692	104.727	148.628	102.453	115.915	147.845
94.612	123.558	229.617	121.566	107.935	146.669	121.268	84.574	146.321	101.794	76.938	147.938	84.510	85.195	148.012	85.696	104.723	148.628	102.454	115.915	147.846
94.607	123.565	229.618	121.569	107.930	146.687	121.269	84.575	146.321	101.790	76.944	147.936	84.510	85.195	148.012	85.691	104.727	148.626	102.461	115.921	147.852
94.612	123.567	229.625	121.564	107.926	146.684	121.269	84.575	146.322	101.787	76.943	147.935	84.507	85.196	148.014	85.691	104.729	148.629	102.460	115.922	147.842
94.616	123.565	229.615	121.563	107.935	146.679	121.268	84.576	146.315	101.783	76.942	147.936	84.512	85.193	148.010	85.690	104.727	148.630	102.454	115.917	147.839
94.610	123.558	229.619	121.569	107.931	146.681	121.267	84.566	146.322	101.787	76.943	147.935	84.507	85.196	148.013	85.694	104.720	148.631	102.458	115.921	147.840
94.606	123.564	229.617	121.566	107.927	146.690	121.263	84.572	146.317	101.794	76.941	147.930	84.506	85.192	148.016	85.690	104.725	148.631	102.451	115.916	147.838
94.609	123.558	229.623	121.567	107.929	146.685	121.270	84.577	146.319	101.792	76.937	147.941	84.507	85.195	148.009	85.694	104.722	148.625	102.452	115.915	147.843
94.610	123.558	229.623	121.583	107.882	146.571	121.265	84.573	146.317	101.788	76.936	147.935	84.507	85.192	148.015	85.692	104.721	148.629	102.456	115.918	147.845
94.609	123.560	229.617	121.567	107.927	146.681	121.262	84.570	146.321	101.792	76.938	147.941	84.512	85.187	148.007	85.689	104.725	148.630	102.457	115.919	147.840
94.610	123.558	229.622	121.565	107.930	146.678	121.263	84.571	146.322	101.788	76.935	147.930	84.510	85.189	148.010	85.688	104.725	148.629	102.457	115.918	147.845
94.606	123.564	229.617	121.566	107.927	146.680	121.262	84.574	146.310	101.782	76.942	147.931	84.510	85.188	148.010	85.693	104.721	148.625	102.452	115.916	147.846
94.604	123.564	229.616	121.552	107.858	146.527	121.265	84.574	146.319	101.782	76.939	147.938	84.505	85.193	148.009	85.689	104.726	148.624	102.455	115.912	147.845
94.604	123.563	229.621	121.583	107.879	146.563	121.261	84.570	146.320	101.782	76.942	147.932	84.505	85.195	148.003	85.691	104.720	148.624	102.456	115.918	147.844
94.604	123.564	229.615	121.592	107.878	146.566	121.264	84.573	146.317	101.787	76.946	147.936	84.511	85.191	148.013	85.687	104.725	148.628	102.450	115.915	147.836
94.605	123.564	229.616	121.522	107.904	146.635	121.263	84.575	146.320	101.781	76.943	147.934	84.509	85.190	148.013	85.687	104.726	148.623	102.456	115.918	147.844
94.604	123.564	229.616	121.564	107.928	146.681	121.264	84.574	146.318	101.782	76.943	147.929	84.505	85.186	148.011	85.692	104.721	148.633	102.451	115.917	147.840
94.607	123.560	229.615	121.559	107.921	146.672	121.268	84.569	146.318	101.788	76.937	147.932	84.508	85.190	148.012	85.691	104.719	148.629	102.459	115.913	147.848
94.608	123.559	229.615	121.564	107.926	146.677	121.270	84.578	146.320	101.781	76.935	147.927	84.508	85.188	148.008	85.686	104.724	148.628	102.458	115.914	147.847
94.607	123.558	229.620	121.563	107.926	146.676	121.259	84.572	146.313	101.786	76.935	147.937	84.505	85.192	148.014	85.685	104.724	148.626	102.452	115.908	147.840
94.604	123.564	229.615	121.564	107.930	146.674	121.263	84.571	146.313	101.785	76.936	147.931	84.503	85.191	148.013	85.684	104.724	148.626	102.453	115.913	147.844
94.603	123.562	229.612	121.552	107.927	146.681	121.262	84.571	146.321	101.782	76.943	147.929	84.508	85.188	148.008	85.684	104.724	148.626	102.448	115.912	147.840
94.601	123.565	229.608	121.560	107.927	146.678	121.264	84.574	146.317	101.781	76.942	147.929	84.503	85.192	148.007	85.684	104.724	148.626	102.447	115.913	147.839
94.602	123.564	229.614	121.558	107.934	146.672	121.261	84.572	146.315	101.785	76.945	147.929	84.503	85.192	148.007	85.679	104.722	148.623	102.452	115.909	147.834
94.607	123.561	229.609	121.518	107.914	146.633	121.258	84.571	146.312	101.767	76.936	147.914	84.502	85.192	148.006	85.686	104.727	148.621	102.452	115.907	147.840
94.607	123.561	229.609	121.557	107.932	146.677	121.264	84.575	146.311	101.786	76.938	147.930	84.506	85.188	148.006	85.683	104.726	148.619	102.457	115.913	147.836
94.607	123.561	229.609	121.560	107.930	146.680	121.260	84.572	146.313	101.780	76.944	147.931	84.508	85.188	148.008	85.689	104.723	148.624	102.451	115.918	147.844
94.596	123.565	229.604	121.556	107.934	146.670	121.260	84.574	146.306	101.786	76.938	147.929	84.501	85.194	148.008	85.683	104.728	148.623	102.448	115.914	147.833
94.601	123.564	229.621	121.556	107.936	146.683	121.258	84.572	146.312	101.786	76.938	147.929	84.506	85.185	148.012	85.688	104.721	148.620	102.446	115.913	147.832
94.605	123.566	229.619	121.555	107.930	146.681	121.262	84.573	146.315	101.784	76.937	147.937	84.508	85.188	148.007	85.684	104.724	148.626	102.452	115.909	147.843
94.605	123.558	229.618	121.556	107.932	146.667	121.257	84.569	146.317	101.782	76.943	147.927	84.507	85.186	148.013	85.683	104.725	148.620	102.452	115.905	147.845
94.601	123.563	229.617	121.581	107.872	146.558	121.259	84.571	146.312	101.780	76.944	147.925	84.506	85.187	148.006	85.683	104.724	148.625	102.445	115.911	147.837
94.601	123.564	229.612	121.560	107.931	146.683	121.258	84.572	146.310	101.778	76.942	147.925	84.502	85.193	148.005	85.682	104.724	148.624	102.446	115.912	147.837
94.601	123.566	229.606	121.575	107.877	146.564	121.260	84.573	146.313	101.782	76.945	147.926	84.501	85.193	148.000	85.682	104.725	148.618	102.450	115.915	147.839
94.601	123.567	229.610	121.554	107.932	146.674	121.259	84.572	146.314	101.780	76.943	147.925	84.501	85.193	148.000	85.682	104.725	148.618	102.445	115.910	147.838
94.599	123.563	229.612	121.581	107.876	146.554	121.256	84.579	146.307	101.777	76.942	147.924	84.500	85.192	148.005	85.682	104.726	148.618	102.445	115.913	147.831
94.600	123.564	229.612	121.559	107.925	146.671	121.259	84.573	146.312	101.775	76.935	147.922	84.502	85.192	148.006	85.677	104.723	148.620	102.445	115.912	147.831
94.606	123.570	229.608	121.553	107.932	146.673	121.257	84.571	146.310	101.775	76.942	147.923	84.501	85.194	148.008	85.680	104.723	148.623	102.447	115.913	147.833
94.600	123.564	229.611	121.558	107.927	146.674	121.257	84.571	146.309	101.776	76.942	147.924	84.505	85.189	148.008	85.680	104.727	148.619	102.451	115.915	147.839
94.604	123.568	229.612	121.559	107.928	146.668	121.262	84.575	146.312	101.783	76.939	147.919	84.501	85.192	148.005	85.681	104.727	148.620	102.443	115.912	147.839
94.605	123.568	229.613	121.557	107.926	146.673	121.257	84.571	146.317	101.781	76.944	147.925	84.505	85.188	148.000	85.680	104.724	148.622	102.444	115.908	147.842
94.599	123.564	229.611	121.557	107.925	146.669	121.259	84.571	146.318	101.777	76.942	147.923	84.500	85.190	148.010	85.682	104.726	148.617	102.440	115.916	147.835
94.599	123.563	229.615	121.551	107.928	146.673	121.254	84.567	146.311	101.779	76.944	147.923	84.501	85.192	148.005	85.680	104.723	148.622	102.443	115.910	147.845
94.600	123.564	229.611	121.556	107.924	146.669	121.251	84.576	146.308	101.775	76.942	147.923	84.501	85.192	148.005	85.679	104.724	148.622	102.442	115.910	147.835
94.599	123.565	229.610	121.556	107.926	146.672	121.256	84.571	146.309	101.781	76.944	147.925	84.506	85.187	148.006	85.674	104.719	148.619	102.442	115.910	147.834
94.594	123.563	229.608	121.513	107.905	146.635	121.254	84.576	146.307	101.780	76.943	147.919	84.498	85.191	148.003	85.680	104.725	148.616	102.444	115.912	147.838
94.604	123.568	229.612	121.583	107.877	146.550	121.251	84.575	146.308	101.779	76.944	147.923	84.500	85.191	148.004	85.680	104.725	148.616	102.445	115.919	147.837
94.599	123.566	229.605	121.578	107.881	146.554	121.257	84.579	146.317	101.777	76.944	147.921	84.505	85.186	148.005	85.678	104.723	148.620	102.443	115.912	147.828
94.605	123.570	229.607	121.578	107.884	146.552	121.254	84.579	146.315	101.779	76.944	147.922	84.499	85.192	148.003	85.680	104.727	148.619	102.442	115.913	147.837
94.599	123.565	229.605	121.582	107.877	146.549	121.258	84.572	146.312	101.775	76.944	147.925	84.499	85.182	148.003	85.679	104.725	148.616	102.446	115.915	147.839
94.602	123.559	229.609	121.555	107.926	146.670	121.257	84.572	146.311	101.777	76.942	147.927	84.498	85.191	148.002	85.678	104.723	148.620	102.442	115.910	147.833
94.603	123.559	229.611	121.554	107.926	146.669	121.254	84.570	146.308	101.776	76.942	147.927	84.499	85.193	148.007	85.678	104.725	148.614	102.449	115.913	147.837
94.603	123.557	229.607	121.554	107.922	146.671	121.262	84.574	146.319	101.776	76.944	147.920	84.496	85.191	148.001	85.682	104.718	148.620	102.441	115.909	147.833
94.602	123.558	229.614	121.554	107.920	146.668	121.254	84.570	146.308	101.773	76.938	147.922	84.497	85.190	148.002	85.678	104.723	148.620	102.441	115.908	147.834
94.598	123.562	229.606	121.550	107.930	146.669	121.252	84.568	146.312	101.776	76.944	147.920	84.499	85.191	148.003	85.682	104.718	148.621	102.440	115.909	147.833
94.598	123.564	229.610	121.513	107.911	146.623	121.252	84.568	146.303	101.771	76.941	147.920	84.490	85.183	147.993	85.677	104.723	148.619	102.442	115.910	147.833
94.598	123.564	229.609	121.549	107.932	146.662	121.251	84.568	146.312	101.768	76.938	147.917	84.498	85.193	147.997	85.672	104.720	148.612	102.443	115.911	147.829
94.602	123.558	229.606	121.555	107.929	146.658	121.258	84.573	146.312	101.775	76.943	147.920	84.498	85.191	148.003	85.671	104.719	148.617	102.445	115.905	147.828
94.602	123.559	229.609	121.553	107.928	146.672	121.256	84.573	146.304	101.773	76.943	147.924	84.493	85.190	147.998	85.676	104.723	148.618	102.448	115.917	147.833
94.607	123.565	229.605	121.548	107.932	146.660	121.254	84.571	146.308	101.780	76.940	147.924	84.501	85.189	148.000	85.676	104.723	148.618	102.441	115.912	147.830
94.597	123.567	229.606	121.569	107.876	146.548	121.256	84.572	146.309	101.771	76.943	147.923	84.498	85.191	148.003	85.677	104.726	148.617	102.442	115.912	147.831
94.602	123.559	229.609	121.573	107.878	146.562	121.254	84.571	146.309	101.776	76.943	147.920	84.501	85.185	148.003	85.681	104.721	148.617	102.441	115.909	147.833
94.602	123.559	229.609	121.553	107.925	146.667	121.257	84.565	146.307	101.779	76.940	147.915	84.501	85.187	148.006	85.681	104.720	148.613	102.446	115.905	147.837
94.596	123.562	229.612	121.547	107.924	146.664	121.255	84.571	146.309	101.779	76.938	147.920	84.502	85.186	148.003	85.681	104.719	148.614	102.445	115.904	147.833
94.601	123.559	229.608	121.552	107.922	146.660	121.261	84.568	146.309	101.780	76.939	147.920	84.496	85.190	148.001	85.681	104.717	148.619	102.446	115.906	147.828
94.601	123.559	229.607	121.552	107.923	146.663	121.258	84.565	146.309	101.766	76.937	147.916	84.496	85.191	148.001	85.680	104.718	148.618	102.440	115.909	147.831
94.596	123.564	229.607	121.550	107.924	146.665	121.252	84.568	146.302	101.764	76.937	147.915	84.502	85.187	148.006	85.675	104.723	148.617	102.445	115.902	147.839
94.596	123.566	229.602	121.551	107.925	146.666	121.254	84.571	146.308	101.767	76.939	147.915	84.502	85.185	148.002	85.676	104.724	148.613	102.439	115.907	147.832
94.596	123.564	229.607	121.551	107.927	146.660	121.251	84.569	146.296	101.771	76.944	147.911	84.502	85.186	148.003	85.675	104.726	148.615	102.438	115.908	147.830
94.596	123.564	229.608	121.547	107.930	146.656	121.252	84.571	146.300	101.769	76.942	147.909	84.496	85.191	148.001	85.675	104.724	148.611	102.438	115.912	147.828
94.601	123.561	229.602	121.551	107.925	146.656	121.250	84.569	146.305	101.778	76.940	147.913	84.500	85.185	148.002	85.681	104.721	148.617	102.442	115.903	147.840
94.596	123.564	229.607	121.550	107.927	146.659	121.256	84.575	146.302	101.773	76.942	147.918	84.501	85.188	148.005	85.674	104.726	148.613	102.438	115.909	147.834
94.605	123.563	229.608	121.550	107.927	146.668	121.249	84.569	146.303	101.771	76.942	147.917	84.499	85.185	148.010	85.679	104.719	148.622	102.443	115.904	147.835
94.600	123.559	229.607	121.570	107.870	146.546	121.249	84.571	146.308	101.766	76.939	147.914	84.494	85.180	147.999	85.679	104.717	148.618	102.443	115.901	147.837
94.595	123.564	229.606	121.550	107.923	146.670	121.248	84.567	146.309	101.770	76.940	147.921	84.500	85.185	148.001	85.679	104.719	148.612	102.437	115.907	147.830
94.600	123.559	229.607	121.570	107.870	146.555	121.259	84.565	146.306	101.771	76.942	147.916	84.499	85.185	148.001	85.678	104.717	148.617	102.444	115.912	147.833
94.595	123.564	229.606	121.512	107.904	146.633	121.254	84.560	146.308	101.757	76.935	147.902	84.501	85.185	148.002	85.679	104.717	148.618	102.440	115.909	147.826
94.595	123.562	229.603	121.576	107.876	146.543	121.250	84.568	146.310	101.763	76.935	147.919	84.496	85.190	148.001	85.674	104.724	148.610	102.437	115.907	147.829
94.595	123.562	229.602	121.513	107.906	146.628	121.253	84.567	146.309	101.769	76.940	147.921	84.494	85.189	148.000	85.674	104.722	148.616	102.439	115.907	147.831
94.596	123.565	229.601	121.549	107.922	146.660	121.254	84.573	146.306	101.768	76.940	147.915	84.495	85.181	147.999	85.674	104.724	148.611	102.437	115.907	147.829
94.595	123.567	229.603	121.549	107.922	146.660	121.248	84.569	146.303	101.772	76.942	147.916	84.499	85.186	148.004	85.678	104.719	148.611	102.443	115.911	147.832
94.615	123.569	229.606	121.555	107.920	146.659	121.240	84.562	146.305	101.759	76.945	147.914	84.493	85.195	148.000	85.680	104.729	148.613	102.450	115.908	147.829
94.690	123.599	229.601	121.608	107.808	146.542	121.206	84.506	146.302	101.690	76.946	147.908	84.457	85.249	147.997	85.697	104.780	148.619	102.506	115.907	147.831
94.824	123.659	229.587	121.663	107.716	146.537	121.147	84.411	146.309	101.570	76.937	147.909	84.407	85.326	148.002	85.764	104.879	148.625	102.603	115.912	147.826
95.061	123.760	229.610	121.734	107.585	146.534	121.053	84.274	146.314	101.415	76.942	147.909	84.326	85.474	148.006	85.829	105.002	148.618	102.748	115.915	147.825
95.321	123.878	229.555	121.844	107.396	146.516	120.943	84.109	146.314	101.247	76.923	147.971	84.227	85.666	148.027	85.882	105.158	148.592	102.908	115.905	147.771
95.674	124.031	229.545	121.971	107.163	146.505	120.786	83.880	146.323	101.000	76.967	147.973	84.096	85.912	148.046	86.004	105.381	148.603	103.158	115.906	147.765
96.117	124.213	229.525	122.080	106.585	147.328	120.620	83.622	146.356	100.779	77.031	148.031	83.934	86.216	148.066	86.163	105.651	148.625	103.454	115.901	147.738
96.626	124.410	229.496	122.265	106.554	146.448	120.378	83.313	146.343	100.501	77.107	148.075	83.776	86.558	148.081	86.292	105.937	148.586	103.802	115.904	147.722
97.215	124.633	229.501	122.514	106.197	146.473	120.151	83.000	146.361	100.170	77.185	148.077	83.582	86.934	148.094	86.496	106.278	148.601	104.162	115.898	147.689
97.800	124.838	229.427	122.699	105.803	146.453	119.877	82.662	146.398	99.810	77.270	148.100	83.380	87.339	148.086	86.670	106.596	148.578	104.575	115.892	147.687
98.445	125.051	229.410	122.885	105.445	146.587	119.567	82.293	146.388	99.419	77.368	148.148	83.188	87.794	148.117	86.916	106.977	148.608	104.958	115.841	147.632
99.136	125.260	229.364	123.119	104.928	146.408	119.237	81.919	146.420	98.979	77.473	148.169	82.984	88.274	148.119	87.117	107.336	148.543	105.407	115.814	147.615
99.886	125.479	229.337	123.331	104.437	146.391	118.873	81.526	146.416	98.524	77.586	148.209	82.795	88.765	148.126	87.431	107.751	148.596	105.891	115.745	147.574
100.690	125.683	229.306	123.458	103.901	146.312	118.474	81.116	146.436	97.936	77.722	148.152	82.593	89.316	148.148	87.725	108.155	148.562	106.409	115.687	147.582
101.544	125.886	229.255	123.514	103.313	146.201	118.048	80.704	146.436	97.517	77.876	148.267	82.397	89.890	148.176	88.059	108.590	148.550	106.937	115.599	147.534
102.450	126.050	229.206	123.900	102.764	146.359	117.596	80.283	146.479	96.871	78.070	148.209	82.219	90.510	148.191	88.430	109.020	148.538	107.473	115.466	147.479
103.418	126.209	229.157	124.085	102.121	146.319	117.233	79.907	146.543	96.267	78.298	148.239	82.040	91.161	148.190	88.860	109.493	148.552	108.072	115.332	147.470
104.440	126.336	229.097	124.224	101.423	146.265	116.863	79.483	146.712	95.763	78.523	148.354	81.890	91.864	148.208	89.272	109.951	148.505	108.716	115.188	147.428
105.516	126.424	229.039	124.487	100.734	146.343	116.024	78.965	146.602	95.085	78.818	148.326	81.731	92.610	148.222	89.730	110.420	148.476	109.368	114.994	147.406
106.658	126.493	228.987	124.521	99.996	146.415	115.219	78.452	146.564	94.463	79.133	148.364	81.607	93.389	148.224	90.262	110.916	148.477	110.039	114.787	147.350
107.844	126.520	228.909	124.666	99.147	146.253	114.413	77.975	146.536	93.807	79.467	148.394	81.517	94.218	148.251	90.824	111.402	148.443	110.740	114.527	147.295
109.089	126.501	228.846	124.748	98.252	146.250	113.818	77.608	146.606	93.199	79.835	148.504	81.445	95.072	148.252	91.441	111.886	148.434	111.413	114.208	147.211
110.393	126.441	228.772	124.851	97.360	146.257	113.090	77.224	146.667	92.511	80.271	148.532	81.406	95.973	148.254	92.061	112.363	148.372	112.190	113.872	147.201
111.747	126.306	228.688	124.849	96.381	146.237	112.280	76.827	146.722	91.856	80.740	148.602	81.420	96.927	148.276	92.788	112.815	148.340	112.973	113.485	147.181
113.185	126.122	228.627	124.832	95.383	146.206	111.368	76.424	146.746	91.143	81.280	148.627	81.462	97.927	148.276	93.641	113.198	148.297	113.770	113.051	147.123
114.655	125.835	228.531	124.614	94.325	146.088	110.423	76.065	146.813	90.435	81.883	148.670	81.564	98.968	148.296	94.659	113.495	148.304	114.604	112.589	147.072
116.174	125.483	228.492	124.807	93.387	146.240	109.400	75.720	146.849	89.738	82.541	148.710	81.728	100.027	148.299	95.719	113.654	148.263	115.286	111.932	147.008
117.629	124.945	228.300	124.677	92.336	146.292	108.376	75.446	146.916	89.055	83.251	148.768	82.041	100.997	148.292	96.856	113.775	148.320	116.032	111.313	146.936
119.200	124.442	228.289	124.356	91.238	146.224	107.274	75.207	146.957	88.386	84.002	148.795	82.406	101.908	148.470	97.310	114.615	148.289	116.902	110.665	146.910
120.713	123.832	228.184	123.824	90.021	146.160	106.167	75.038	147.030	87.778	84.801	148.861	83.383	102.178	149.101	99.135	113.873	148.800	117.785	109.994	146.894
122.227	123.045	228.257	123.466	88.944	146.058	104.858	74.861	146.971	87.282	85.540	148.967	83.153	104.110	148.500	99.311	115.178	148.188	119.504	107.810	148.097
123.747	122.288	227.970	123.036	87.829	146.156	103.811	74.843	147.169	86.614	86.564	148.990	83.598	105.214	148.500	99.983	115.589	147.754	118.733	108.160	146.657
125.282	121.338	227.884	122.573	86.749	146.186	102.567	74.850	147.227	86.097	87.507	149.058	83.411	107.132	148.207	100.207	116.922	147.581	119.352	107.222	146.608
126.801	120.282	227.783	122.081	85.671	146.267	101.299	74.931	147.320	85.617	88.523	149.126	84.521	107.779	148.242	101.559	116.780	147.777	120.215	106.386	146.630
128.264	119.106	227.667	121.304	84.511	146.245	100.005	75.095	147.388	85.255	89.525	149.189	85.311	108.830	148.213	103.030	116.521	147.725	120.568	105.251	146.507
129.741	117.818	227.593	120.545	83.405	146.277	98.694	75.339	147.474	85.292	90.288	149.212	86.131	109.948	148.193	104.534	116.162	147.736	121.156	104.154	146.478
131.123	116.349	227.479	119.681	82.312	146.314	97.338	75.692	147.544	84.498	91.949	149.173	87.229	110.796	148.341	106.017	115.806	147.687	121.646	102.976	146.424
132.472	114.766	227.385	118.694	81.261	146.342	95.984	76.156	147.631	83.442	93.864	149.423	88.057	112.104	148.143	107.394	115.479	147.636	122.042	101.764	146.390
133.750	113.090	227.308	117.609	80.221	146.363	94.603	76.697	147.700	83.938	94.534	149.463	89.128	113.077	148.075	108.666	115.178	147.554	122.351	100.473	146.350
134.920	111.257	227.220	116.442	79.263	146.394	93.233	77.366	147.761	83.940	95.869	149.352	90.299	114.004	148.012	109.954	114.777	147.474	122.594	99.165	146.306
135.987	109.268	227.096	115.198	78.367	146.456	91.925	78.105	147.866	84.009	97.200	149.399	91.593	114.891	147.958	111.255	114.269	147.380	122.754	97.801	146.288
136.944	107.197	227.024	113.842	77.550	146.519	91.015	78.575	148.013	84.105	98.683	149.406	93.015	115.696	147.927	112.550	113.628	147.295	122.877	96.358	146.281
137.778	105.001	226.960	112.858	76.468	146.450	89.442	79.854	148.092	84.375	100.200	149.268	94.488	116.400	147.841	113.811	112.903	147.209	122.855	94.911	146.261
138.432	102.650	226.882	110.855	76.156	146.650	87.486	82.004	147.277	84.641	101.727	149.392	96.116	117.025	147.794	115.058	112.042	147.115	122.677	93.385	146.223
138.933	100.182	226.808	109.221	75.632	146.739	86.894	82.417	148.201	85.087	103.193	149.318	97.800	117.498	147.733	116.285	111.058	147.070	122.422	91.870	146.247
139.224	97.673	226.739	107.510	75.212	146.842	85.853	83.751	148.285	85.688	104.647	149.284	99.525	117.872	147.644	117.410	109.920	146.960	122.117	90.152	146.226
139.349	95.083	226.691	106.041	74.647	147.034	84.867	85.247	148.360	86.421	106.083	149.260	101.268	118.079	147.539	118.211	108.518	146.746	120.772	89.317	146.129
139.219	92.408	226.676	105.003	73.640	147.643	84.002	86.859	148.415	87.316	107.486	149.199	103.149	118.179	147.456	119.201	107.299	146.850	121.605	86.755	145.441
138.873	89.704	226.680	102.406	74.565	147.188	83.215	88.610	148.478	88.372	108.867	149.144	105.371	118.445	147.661	120.321	105.965	146.714	120.189	85.412	146.261
138.231	86.984	226.662	100.470	74.821	147.321	82.586	90.437	148.544	89.792	110.372	149.294	107.282	118.225	147.558	121.394	104.647	146.882	118.761	85.004	147.368
137.389	84.315	226.671	98.250	75.448	147.535	82.138	92.322	148.582	90.812	111.318	149.000	109.635	118.076	147.506	122.263	103.146	146.905	116.796	84.275	145.254
136.321	81.675	226.700	96.341	76.054	147.669	81.867	94.269	148.619	92.194	112.419	148.939	110.917	117.001	147.077	122.397	101.193	146.702	115.842	82.264	146.400
134.924	79.114	226.758	94.469	76.824	147.790	81.762	96.261	148.657	93.350	113.081	148.624	112.714	116.164	146.910	123.005	99.590	146.738	114.825	80.713	146.521
133.295	76.612	226.816	92.657	77.756	147.908	81.836	98.308	148.673	95.781	114.515	148.973	114.821	115.460	147.035	122.880	97.534	146.581	113.387	79.596	146.588
131.384	74.255	226.872	90.914	78.861	148.055	82.124	100.373	148.684	97.483	115.225	149.084	116.299	114.021	146.653	122.820	95.574	146.516	111.734	78.720	146.691
129.226	72.065	226.979	89.263	80.153	148.184	82.640	102.416	148.697	98.940	115.366	148.724	117.983	112.654	146.552	122.483	93.624	146.337	109.992	77.971	146.803
126.826	70.050	227.048	87.708	81.639	148.289	83.262	104.369	148.652	100.968	115.752	148.660	119.470	111.042	146.372	122.300	91.748	146.460	108.138	77.385	146.899
124.185	68.263	227.207	86.501	83.497	148.610	84.445	106.590	148.828	103.008	115.852	148.480	120.940	109.394	146.343	121.692	89.834	146.428	106.201	76.969	147.007
121.322	66.706	227.310	85.067	85.123	148.539	85.718	108.557	148.823	104.982	115.762	148.317	122.178	107.504	146.219	120.911	87.987	146.451	104.194	76.776	147.154
118.297	65.489	227.516	83.988	87.100	148.636	86.803	110.146	148.631	107.034	115.525	148.278	123.240	105.449	146.132	119.897	86.191	146.462	102.031	76.713	147.257
115.043	64.546	227.657	82.818	89.054	148.587	88.350	111.840	148.548	109.136	115.096	148.251	124.090	103.272	146.037	118.709	84.494	146.506	99.606	76.205	146.413
111.691	63.976	227.851	82.603	91.708	148.978	90.124	113.366	148.464	111.170	114.368	148.026	124.709	100.984	145.990	117.266	82.917	146.543	97.394	77.177	147.322
108.057	63.664	227.844	82.205	93.984	149.033	92.267	114.861	148.528	113.033	113.388	147.916	125.031	98.594	145.877	115.387	81.216	146.362	96.018	78.470	147.945
104.744	63.912	228.204	81.894	96.202	148.884	94.261	115.857	148.296	114.685	112.146	147.616	125.053	96.082	145.749	113.857	80.033	146.610	94.816	79.640	147.720
101.196	64.479	228.392	81.995	98.645	148.910	96.602	116.771	148.223	116.589	110.755	147.592	125.078	93.602	145.862	112.109	78.940	146.825	92.616	80.821	148.262
97.689	65.480	228.606	82.442	101.085	148.926	98.829	117.339	147.963	118.141	109.144	147.460	124.550	91.131	145.817	110.085	78.049	146.979	90.416	81.894	148.191
94.305	66.864	228.797	83.157	103.470	148.931	101.464	117.776	147.977	119.395	107.263	147.224	123.606	88.672	145.701	107.835	77.388	147.076	88.667	83.441	148.249
91.004	68.713	229.016	84.147	105.814	148.896	104.020	117.853	147.829	120.546	105.231	147.090	122.651	86.352	145.826	105.534	76.980	147.162	87.211	85.269	148.375
87.945	70.976	229.218	85.436	108.039	148.847	106.554	117.622	147.619	121.459	103.044	147.007	121.150	84.029	145.773	103.038	76.823	147.178	85.971	87.320	148.490
85.082	73.587	229.399	87.018	110.161	148.783	108.975	117.042	147.328	122.115	100.760	146.921	119.679	81.928	145.971	100.810	77.035	147.423	84.965	89.546	148.578
82.575	76.619	229.582	88.844	112.127	148.686	111.811	116.187	147.352	122.522	98.354	146.875	117.688	79.944	146.013	98.406	77.505	147.526	84.225	91.921	148.635
80.424	80.007	229.757	90.804	113.814	148.457	114.198	114.972	147.190	122.839	95.913	147.023	115.450	78.241	146.109	96.026	78.322	147.646	83.672	94.334	148.580
78.729	83.740	229.929	93.252	115.369	148.446	116.282	113.343	146.851	122.520	93.321	146.860	112.829	76.750	146.067	93.747	79.412	147.815	83.663	96.940	148.688
77.456	87.654	230.023	95.778	116.461	148.194	118.667	111.498	146.864	122.061	90.895	146.972	110.341	75.696	146.340	91.594	80.804	147.965	83.849	99.459	148.627
76.749	91.807	230.133	98.513	117.268	148.003	120.518	109.318	146.723	121.121	88.430	146.982	107.522	74.951	146.496	89.597	82.495	148.125	84.458	102.008	148.607
76.610	96.085	230.227	101.548	117.726	147.978	122.043	106.818	146.848	119.847	86.091	147.018	104.411	74.510	146.501	87.685	84.432	148.167	85.406	104.443	148.596
76.990	100.427	230.228	104.474	117.793	147.782	123.308	104.176	146.452	118.237	83.941	147.074	101.606	74.589	146.817	86.331	86.737	148.416	86.836	106.846	148.681
78.067	104.722	230.254	107.474	117.442	147.630	124.183	101.334	146.381	116.311	81.960	147.121	98.582	75.006	146.968	85.139	89.241	148.486	88.457	109.096	148.615
79.733	108.820	230.204	110.216	116.578	147.287	124.675	98.331	146.295	114.135	80.262	147.204	95.574	75.895	147.161	84.353	91.930	148.590	90.389	111.094	148.520
81.964	112.717	230.141	113.239	115.430	147.237	124.776	95.197	146.271	111.727	78.876	147.329	92.783	77.279	147.353	84.190	94.703	148.828	92.642	112.802	148.410
84.862	116.308	230.048	115.910	113.793	147.040	124.256	92.044	146.142	108.993	77.803	147.357	90.103	78.974	147.549	83.894	97.526	148.637	95.363	114.180	148.382
88.241	119.464	229.908	118.388	111.720	146.854	123.528	89.012	146.260	106.343	77.148	147.631	87.555	81.073	147.679	84.204	100.359	148.636	97.903	115.145	148.110
92.149	122.122	229.747	120.517	109.292	146.657	122.150	86.076	146.264	103.716	76.989	147.920	85.475	83.606	147.855	84.940	103.132	148.582	100.777	115.708	147.935
96.468	124.181	229.554	122.256	106.577	146.520	120.387	83.313	146.335	100.501	77.051	148.034	83.744	86.470	148.032	86.065	105.809	148.465	103.729	115.858	147.763
101.131	125.611	229.312	123.630	103.513	146.393	118.191	80.813	146.436	97.649	77.784	148.213	82.428	89.663	148.126	87.893	108.393	148.541	106.727	115.593	147.596
106.038	126.293	229.088	124.522	100.276	146.320	115.678	78.702	146.594	94.707	78.949	148.279	81.622	93.005	148.198	89.977	110.662	148.469	109.711	114.836	147.424
110.997	126.214	228.793	124.838	96.810	146.277	112.646	76.990	146.682	92.127	80.489	148.533	81.377	96.459	148.253	92.409	112.585	148.365	112.581	113.636	147.204
115.966	125.343	228.525	124.785	93.382	146.259	109.403	75.714	146.820	89.723	82.491	148.671	81.663	99.954	148.245	95.649	113.617	148.266	115.431	112.032	147.092
120.810	123.617	228.245	123.692	89.791	146.172	105.967	74.988	147.004	87.642	84.885	148.820	83.400	102.307	148.944	99.184	113.902	148.678	117.858	109.863	146.934
125.280	121.133	227.935	122.620	86.681	146.242	102.446	74.843	147.219	86.021	87.575	149.026	83.487	107.131	148.231	100.287	116.909	147.623	119.663	107.273	146.725
129.358	117.929	227.663	120.641	83.563	146.267	98.882	75.286	147.432	85.184	90.201	149.185	85.973	109.751	148.203	104.245	116.221	147.751	121.013	104.303	146.505
132.887	113.974	227.401	118.213	80.804	146.360	95.370	76.352	147.621	83.497	94.159	149.607	88.443	112.485	148.098	107.888	115.340	147.630	122.155	101.213	146.395
135.746	109.475	227.177	115.340	78.463	146.460	92.057	78.005	147.816	83.969	96.990	149.366	91.395	114.763	147.968	111.056	114.328	147.425	122.623	97.869	146.205
137.792	104.490	226.998	112.472	76.395	146.479	89.172	80.039	148.048	84.367	100.486	149.164	94.761	116.516	147.827	114.022	112.734	147.220	122.804	94.591	146.284
138.962	99.083	226.805	108.510	75.444	146.775	86.455	82.902	148.191	85.303	103.790	149.321	98.471	117.651	147.683	116.741	110.589	147.048	122.089	91.121	146.131
139.165	93.571	226.713	105.137	74.514	146.943	84.367	86.092	148.352	86.849	106.844	149.195	102.278	118.163	147.511	118.532	107.654	146.623	120.972	87.799	145.879
138.394	88.008	226.695	100.941	74.751	146.891	82.784	89.687	148.481	89.028	109.630	149.081	105.469	117.634	147.210	119.886	104.404	146.371	119.613	84.574	146.306
136.620	82.692	226.714	97.080	75.792	147.597	81.920	93.478	148.552	91.613	111.991	148.957	110.275	117.364	147.208	122.373	102.005	146.803	116.132	82.922	146.368
133.927	77.646	226.834	93.197	77.251	147.664	81.742	97.407	148.625	93.856	113.428	148.662	113.717	115.643	146.836	122.895	98.421	146.690	114.054	80.022	146.562
130.287	73.168	226.957	89.892	79.367	147.904	82.303	101.335	148.657	98.003	115.187	148.797	117.072	113.392	146.624	122.747	94.665	146.526	110.912	78.333	146.757
125.825	69.383	227.128	86.993	82.124	148.160	83.035	104.709	148.388	101.613	115.822	148.659	120.012	110.537	146.441	122.065	91.070	146.426	107.456	77.209	146.944
120.710	66.465	227.381	84.847	85.440	148.513	85.783	108.761	148.693	105.355	115.830	148.442	122.338	107.172	146.234	120.734	87.664	146.459	103.820	76.756	147.172
115.044	64.549	227.657	82.861	88.990	148.568	88.253	111.779	148.526	109.030	115.110	148.262	124.036	103.345	146.062	118.734	84.556	146.523	99.685	76.241	146.468
109.052	63.752	227.985	82.813	93.843	149.351	91.535	114.380	148.409	112.490	113.657	147.967	124.964	99.288	146.005	115.965	81.731	146.462	95.478	77.328	147.297
103.022	64.097	228.290	81.848	97.303	148.870	95.268	116.289	148.228	115.631	111.554	147.684	125.179	94.959	145.892	113.159	79.486	146.775	93.185	79.932	148.149
97.025	65.650	228.630	82.492	101.449	148.895	99.341	117.480	148.074	118.306	108.872	147.449	124.446	90.755	145.878	109.717	77.925	147.008	90.081	82.083	148.166
91.432	68.371	228.952	83.920	105.423	148.894	103.532	117.860	147.827	120.374	105.585	147.148	122.830	86.758	145.853	105.727	76.955	146.997	87.432	84.938	148.358
86.397	72.164	229.295	86.118	109.060	148.794	107.771	117.456	147.556	121.774	101.996	146.972	120.559	83.049	145.949	102.030	76.911	147.340	85.444	88.355	148.510
82.250	76.941	229.598	88.992	112.312	148.642	111.765	116.021	147.146	122.667	98.181	147.002	117.480	79.797	146.050	98.176	77.568	147.534	84.155	92.138	148.637
79.092	82.549	229.847	92.456	114.920	148.435	115.738	113.970	147.058	122.721	94.225	147.019	113.825	77.255	146.207	94.446	79.033	147.757	83.655	96.125	148.675
77.134	88.711	230.039	96.619	116.744	148.269	119.104	111.029	146.833	121.829	90.314	146.987	109.679	75.497	146.417	91.082	81.186	148.005	83.943	100.082	148.582
76.454	95.162	230.185	100.848	117.699	147.975	121.736	107.471	146.622	120.146	86.616	147.033	105.237	74.630	146.627	88.189	84.035	148.246	85.314	103.964	148.696
77.105	101.769	230.192	105.310	117.752	147.687	123.627	103.404	146.467	117.666	83.346	147.095	100.691	74.674	146.880	85.935	87.465	148.419	87.233	107.543	148.645
79.208	108.065	230.186	109.769	116.870	147.436	124.573	98.990	146.320	114.597	80.608	147.215	96.172	75.703	147.135	84.447	91.367	148.541	90.016	110.701	148.592
82.623	113.860	230.111	113.971	115.037	147.166	124.698	94.364	146.259	111.023	78.590	147.377	92.062	77.692	147.496	84.133	95.526	148.795	93.282	113.227	148.335
87.216	118.801	229.904	117.747	112.334	146.884	123.768	89.824	146.264	107.066	77.321	147.607	88.302	80.526	147.715	84.135	99.658	148.669	97.158	114.948	148.110
92.853	122.679	229.680	120.855	108.845	146.612	121.874	85.584	146.311	102.948	76.956	147.850	85.243	84.148	147.968	85.175	103.687	148.602	101.319	115.810	147.906
99.233	125.255	229.364	123.112	104.719	146.373	119.087	81.765	146.423	98.788	77.496	148.163	82.877	88.412	148.073	87.177	107.473	148.546	105.534	115.771	147.601
106.120	126.421	229.007	124.542	100.220	146.315	115.606	78.670	146.623	94.631	79.008	148.311	81.612	93.114	148.187	90.045	110.758	148.476	109.774	114.846	147.378
113.122	126.075	228.614	124.797	95.311	146.218	111.294	76.398	146.757	91.067	81.304	148.605	81.431	97.970	148.249	93.652	113.214	148.273	113.788	113.025	147.135
119.931	124.099	228.236	124.183	90.615	146.260	106.721	75.127	147.046	87.994	84.443	148.809	83.093	102.025	148.346	99.033	113.713	149.254	117.254	110.226	146.845
126.140	120.693	227.832	122.275	86.080	146.242	101.755	74.893	147.264	85.757	88.135	149.066	84.133	107.457	148.237	101.500	116.287	147.935	119.966	106.746	146.632
131.434	115.919	227.455	119.383	82.003	146.344	96.905	75.817	147.564	84.352	92.345	149.129	87.451	111.158	148.309	106.397	115.704	147.680	121.752	102.609	146.425
135.571	110.020	227.165	115.616	78.660	146.435	92.339	77.848	147.810	83.982	96.698	149.379	91.115	114.592	147.952	110.788	114.452	147.409	122.698	98.257	146.307
138.240	103.264	226.912	111.221	76.305	146.671	87.573	81.609	148.043	84.504	101.337	149.344	95.676	116.871	147.765	114.546	112.201	146.993	122.761	93.767	146.266
139.298	95.974	226.735	106.414	74.928	146.953	85.160	84.713	148.314	86.142	105.603	149.248	100.652	118.019	147.538	117.966	109.023	146.817	121.975	88.873	146.232
138.620	88.615	226.667	100.442	75.492	147.865	82.931	89.342	148.492	88.811	109.395	149.103	105.034	117.686	147.299	119.499	104.680	146.297	116.814	85.651	151.303
136.251	81.588	226.708	96.527	75.834	147.656	81.848	94.342	148.601	92.209	112.443	148.876	110.967	116.975	147.057	122.398	101.129	146.705	116.660	81.389	146.392
132.232	75.256	226.872	91.527	78.295	147.878	81.960	99.481	148.651	97.207	115.363	149.358	115.545	114.545	146.689	122.836	96.380	146.532	112.439	79.079	146.657
126.770	70.016	227.069	87.673	81.667	148.285	83.245	104.398	148.627	100.983	115.755	148.642	119.548	111.075	146.464	122.276	91.713	146.470	108.094	77.365	146.926
120.181	66.233	227.425	84.646	85.838	148.569	85.965	109.079	148.645	105.743	115.757	148.380	122.564	106.773	146.184	120.542	87.292	146.468	103.400	76.747	147.190
112.861	64.359	227.102	82.387	90.724	148.719	89.489	112.873	148.463	110.434	114.618	148.109	124.500	101.770	145.992	117.771	83.425	146.541	97.654	76.199	146.293
105.114	63.865	228.195	81.917	95.945	148.884	94.000	115.751	148.320	114.472	112.294	147.630	125.032	96.364	145.764	114.063	80.171	146.618	94.824	79.947	148.611
97.501	65.507	228.593	82.431	101.186	148.903	99.085	117.429	148.084	118.174	109.060	147.451	124.535	91.029	145.863	109.775	77.929	146.826	90.311	81.943	148.185
90.458	69.036	229.034	84.296	106.160	148.873	104.366	117.837	147.787	120.877	104.985	147.249	122.441	85.987	145.838	105.171	76.949	147.213	86.999	85.579	148.408
84.509	74.311	228.868	87.218	110.524	148.656	109.507	116.896	147.303	122.371	100.319	147.055	119.276	81.503	145.986	100.292	77.104	147.437	84.769	90.025	148.609
79.983	80.724	229.793	91.343	114.181	148.517	114.626	114.695	147.141	122.753	95.397	146.956	114.973	77.946	146.158	95.544	78.520	147.697	83.744	94.902	148.708
77.224	88.237	230.038	96.350	116.628	148.293	118.911	111.220	146.846	121.880	90.534	146.964	109.953	75.579	146.398	91.271	81.025	147.991	83.874	99.843	148.624
76.523	96.273	230.228	101.635	117.738	147.960	122.208	107.009	145.897	119.757	86.008	147.019	104.456	74.572	146.673	87.738	84.574	148.287	85.598	104.594	148.731
77.800	104.316	230.213	107.082	117.496	147.577	124.085	101.655	146.389	116.504	82.169	147.117	98.858	74.949	146.970	85.215	88.985	148.479	88.319	108.873	148.689
81.189	111.726	230.148	112.438	115.820	147.291	124.765	96.092	146.267	112.400	79.244	147.310	93.448	76.833	147.295	84.074	93.940	148.684	92.029	112.353	148.501
86.455	118.071	229.964	117.196	112.790	146.922	124.002	90.511	146.257	107.671	77.454	147.552	88.604	79.866	147.660	83.598	98.890	148.476	96.550	114.754	148.181
93.216	122.831	229.681	121.017	108.614	146.601	121.693	85.322	146.277	102.705	76.971	147.865	85.075	84.391	147.990	85.241	103.916	148.579	101.557	115.832	147.896
101.060	125.710	229.292	123.610	103.560	146.380	118.202	80.854	146.454	97.649	77.803	148.223	82.425	89.666	148.123	87.861	108.410	148.536	106.701	115.614	147.576
109.441	126.430	228.850	124.745	97.894	146.246	113.507	77.444	146.618	92.849	80.020	148.415	81.396	95.402	148.233	91.615	112.066	148.384	111.687	114.082	147.233
117.774	124.889	228.374	124.662	92.182	146.309	108.177	75.406	146.884	88.923	83.363	148.750	82.041	101.126	148.263	95.848	114.967	148.129	116.159	111.376	146.806
125.371	121.209	227.898	122.612	86.661	146.246	102.404	74.865	147.235	86.002	87.637	149.032	83.540	107.183	148.219	100.357	116.866	147.913	119.699	107.271	146.701
131.763	115.587	227.469	119.169	81.772	146.338	96.612	75.927	147.568	84.301	92.602	149.145	87.651	111.376	148.275	106.610	115.596	147.595	121.819	102.352	146.392
136.400	108.363	227.078	114.603	77.992	146.502	91.405	78.391	147.890	84.027	97.868	149.368	92.204	115.292	147.920	111.622	113.939	147.184	122.772	97.148	146.248
138.940	100.094	226.821	109.144	75.611	146.750	86.848	82.466	148.172	85.177	103.259	149.042	97.852	117.521	147.715	116.313	111.022	147.054	122.409	91.805	146.256
139.178	91.687	225.851	105.026	75.156	142.198	83.688	87.476	148.412	87.665	107.986	149.152	104.071	118.436	147.675	119.991	107.107	146.974	121.393	85.957	145.737
136.861	83.015	226.702	97.584	75.494	147.564	81.978	93.267	148.578	91.459	111.860	148.931	110.039	117.441	147.131	122.284	102.165	146.760	117.390	82.065	146.375
132.431	75.436	226.859	91.698	78.183	147.845	81.943	99.293	148.637	96.955	115.251	149.306	115.394	114.659	146.700	122.803	96.534	146.485	112.621	79.155	146.631
125.980	69.380	227.102	87.025	82.102	148.165	83.069	104.700	148.407	101.605	115.816	148.644	120.008	110.557	146.415	122.084	91.086	146.384	107.504	77.222	146.934
118.069	65.373	227.524	83.912	87.225	148.612	86.858	110.238	148.578	107.206	115.554	148.334	123.249	105.289	146.094	119.829	86.071	146.462	101.866	76.699	147.244
109.231	63.709	227.940	82.795	93.744	149.325	91.456	114.313	148.381	112.435	113.693	147.953	124.961	99.355	145.965	116.037	81.772	146.452	95.203	76.982	146.936
100.132	64.552	228.299	82.048	99.197	148.895	97.087	116.908	148.149	116.936	110.381	147.578	124.969	93.034	145.857	111.623	78.706	146.878	91.857	80.873	147.996
91.900	68.025	228.922	83.769	105.087	148.897	103.174	117.845	147.856	120.296	105.894	147.229	122.988	87.070	145.830	106.243	77.076	147.156	87.607	84.662	148.324
84.768	73.736	229.387	87.129	110.272	148.813	109.161	117.033	147.379	122.290	100.641	147.056	119.506	81.776	145.969	100.622	77.057	147.417	84.895	89.702	148.584
79.570	81.305	229.781	91.705	114.421	148.478	115.002	114.448	147.127	122.718	94.974	146.969	114.568	77.699	146.156	95.153	78.673	147.705	83.688	95.298	148.676
76.802	90.087	230.086	97.297	116.977	148.049	119.742	110.279	146.805	121.494	89.431	146.966	108.691	75.227	146.478	90.225	81.710	147.950	84.127	100.961	148.590
76.663	99.380	230.232	103.744	117.813	147.874	123.026	104.927	146.540	118.631	84.482	147.062	102.336	74.539	146.779	86.641	86.150	148.359	86.458	106.263	148.684
79.296	108.302	230.212	109.915	116.805	147.436	124.579	98.803	146.319	114.452	80.509	147.230	95.967	75.760	147.140	84.386	91.532	148.544	90.111	110.807	148.599
84.427	116.106	230.020	115.636	113.970	147.046	124.435	92.382	146.289	109.392	77.956	147.508	90.300	78.831	147.544	83.843	97.296	148.625	95.070	114.090	148.353
91.687	122.064	229.735	120.315	109.535	146.675	122.236	86.321	146.294	103.957	77.023	147.954	85.601	83.404	147.850	84.831	102.949	148.597	100.526	115.717	147.930
100.488	125.634	229.310	123.383	103.934	146.451	118.428	81.106	146.444	97.873	77.720	148.116	82.531	89.301	148.101	87.671	108.170	148.553	106.358	115.676	147.580
109.972	126.438	228.800	124.762	97.505	146.244	113.194	77.293	146.676	92.590	80.194	148.520	81.370	95.806	148.233	91.881	112.278	148.354	111.977	113.922	147.180
119.337	124.352	228.285	124.259	91.011	146.207	107.163	75.214	147.034	88.225	84.157	148.782	82.398	102.143	148.422	98.390	113.862	149.093	117.032	110.542	146.937
127.609	119.597	227.732	121.533	84.927	146.243	100.470	75.026	147.332	85.316	89.168	149.137	84.993	108.426	148.212	102.447	116.652	147.754	120.527	106.011	145.624
134.101	112.482	227.262	117.197	79.885	146.388	94.085	76.932	147.695	83.948	94.964	149.423	89.499	113.422	148.020	109.094	115.050	147.529	122.417	100.009	146.338
138.136	103.739	226.938	111.551	76.449	146.674	87.787	81.304	148.348	84.446	101.049	149.345	95.391	116.778	147.797	114.500	112.436	147.152	122.784	94.054	146.263
139.311	94.067	226.715	105.673	74.212	147.133	84.519	85.860	148.341	86.768	106.658	149.230	101.988	118.141	147.454	118.460	107.906	146.619	120.484	88.754	146.167
137.442	84.470	226.639	98.326	75.238	147.030	82.157	92.202	148.549	90.713	111.251	148.975	109.031	117.816	147.380	121.942	103.078	146.809	118.083	82.759	146.337
132.761	75.872	226.836	91.995	77.996	147.839	81.891	98.913	148.647	96.753	115.129	149.198	115.063	114.860	146.699	122.804	96.890	146.498	112.898	79.316	146.630
125.558	69.114	227.129	87.232	82.677	148.570	83.892	105.571	148.821	101.898	115.825	148.570	120.215	110.296	146.384	122.037	90.809	146.453	107.192	77.152	146.969
116.622	64.921	227.589	83.454	88.182	148.634	87.543	111.029	148.558	108.096	115.315	148.223	123.686	104.323	146.084	119.310	85.294	146.487	100.588	76.529	147.048
106.712	63.706	228.082	82.196	95.013	148.983	92.983	115.230	148.346	113.757	112.890	147.796	125.008	97.558	145.822	114.836	80.761	146.536	95.973	79.506	148.362
96.803	65.610	228.548	82.529	101.558	148.908	99.461	117.493	148.061	118.374	108.770	147.424	124.375	90.609	145.837	109.600	77.875	147.004	89.982	82.154	148.159
88.063	70.570	229.078	85.235	107.802	148.839	106.263	117.672	147.654	121.534	103.363	147.195	121.447	84.317	145.906	103.222	76.776	147.120	86.066	87.072	148.488
81.370	78.147	229.646	89.758	113.009	148.617	112.874	115.663	147.249	122.760	97.242	147.041	116.637	79.124	146.103	97.250	77.851	147.599	83.949	93.076	148.662
77.363	87.508	230.037	95.600	116.421	148.177	118.525	111.595	146.872	122.048	91.012	146.990	110.433	75.757	146.370	91.488	80.679	147.851	83.787	99.360	148.607
76.503	97.681	230.245	102.543	117.783	147.904	122.518	105.976	146.580	119.246	85.312	147.048	103.484	74.531	146.713	87.209	85.268	148.317	85.953	105.344	148.695
78.953	107.607	230.200	109.493	116.958	147.544	124.534	99.336	146.375	114.827	80.783	147.199	96.457	75.590	147.111	84.481	91.083	148.542	89.773	110.488	148.611
84.567	116.273	230.027	115.745	113.898	147.033	124.371	92.246	146.264	109.278	77.922	147.530	90.199	78.904	147.558	83.826	97.409	148.619	95.196	114.155	148.371
92.683	122.639	229.691	120.778	108.920	146.623	121.868	85.658	146.293	103.188	77.034	147.939	85.145	84.060	147.896	85.116	103.626	148.607	101.203	115.813	147.903
102.524	126.073	229.199	123.904	102.589	146.374	117.453	80.185	146.490	96.636	78.133	148.191	82.116	90.687	148.151	88.447	109.166	148.500	107.587	115.428	147.473
112.967	126.146	228.623	124.790	95.426	146.230	111.366	76.453	146.747	91.123	81.268	148.593	81.427	97.897	148.249	93.554	113.196	148.265	113.702	113.079	147.125
122.882	122.768	228.025	123.400	88.464	146.206	104.384	74.882	147.116	86.915	86.038	148.955	83.242	104.749	148.368	99.721	115.343	148.068	119.827	107.419	148.077
131.155	116.341	227.473	119.618	82.269	146.335	97.235	75.734	147.535	84.431	92.065	149.129	87.204	110.925	148.264	106.077	115.805	147.683	121.649	102.906	146.402
136.884	107.476	227.039	113.996	77.644	146.534	91.035	78.605	147.964	84.079	98.545	149.366	92.839	115.617	147.870	112.407	113.715	147.284	122.841	96.503	146.247
139.326	97.183	226.732	107.198	75.141	146.873	85.647	84.054	148.272	85.826	104.951	149.262	99.895	117.934	147.609	117.610	109.668	146.916	122.074	89.756	146.225
138.182	86.601	226.637	99.729	75.284	147.394	82.530	90.697	148.532	89.982	110.577	149.278	107.187	117.895	147.210	121.437	104.376	146.818	118.013	86.302	147.931
133.644	76.973	226.781	92.749	77.520	147.726	81.815	97.960	148.637	95.344	114.266	148.837	114.456	115.572	146.994	122.907	97.860	146.589	113.666	79.736	146.569
126.075	69.391	227.087	87.071	82.061	148.170	83.102	104.677	148.429	101.588	115.808	148.639	119.997	110.568	146.406	122.098	91.108	146.382	107.542	77.220	146.935
116.370	64.806	227.602	83.203	88.299	148.506	87.700	111.169	148.563	108.294	115.277	148.242	123.775	104.122	146.075	119.211	85.132	146.483	100.367	76.510	147.032
105.598	63.713	228.123	81.993	95.629	148.931	93.667	115.559	148.309	114.218	112.456	147.655	125.031	96.705	145.783	114.323	80.327	146.588	94.800	79.371	148.081
95.072	66.355	228.710	82.931	102.822	148.949	100.776	117.678	147.995	119.028	107.745	147.278	123.953	89.300	145.819	108.403	77.504	147.039	89.037	82.955	148.186
85.974	72.435	229.302	86.317	109.350	148.785	108.109	117.340	147.537	122.068	101.706	147.133	120.311	82.710	145.949	101.673	76.922	147.355	85.096	88.579	148.370
79.508	81.310	229.780	91.725	114.427	148.474	115.020	114.416	147.126	122.699	94.930	146.965	114.529	77.672	146.159	95.106	78.681	147.695	83.674	95.319	148.677
76.497	91.845	230.078	98.642	117.313	148.099	120.492	109.285	146.736	121.056	88.390	147.007	107.433	74.948	146.528	89.516	82.520	148.128	84.626	102.086	148.724
77.260	102.884	230.189	106.074	117.585	147.672	123.791	102.609	146.437	117.146	82.803	147.135	99.844	74.765	146.925	85.565	88.120	148.437	87.693	108.127	148.685
81.865	112.952	230.117	113.281	115.383	147.236	124.728	95.106	146.291	111.598	78.854	147.375	92.663	77.359	147.371	84.092	94.859	148.740	92.635	112.860	148.348
89.704	120.832	229.810	119.310	110.731	146.753	122.931	87.730	146.266	104.920	76.936	147.589	86.579	82.172	147.771	84.245	101.516	148.549	99.102	115.480	148.017
99.855	125.504	229.341	123.279	104.274	146.377	118.725	81.412	146.442	98.223	77.619	148.117	82.676	88.896	148.094	87.430	107.850	148.576	105.947	115.715	147.558
111.043	126.392	228.752	124.794	96.740	146.267	112.562	76.984	146.707	92.061	80.540	148.545	81.373	96.564	148.243	92.467	112.666	148.353	112.622	113.628	147.178
121.863	123.287	228.110	123.696	89.198	146.225	105.164	74.932	147.076	87.314	85.423	148.915	83.003	103.942	148.407	100.013	114.354	148.966	119.357	107.963	148.074
130.885	116.619	227.504	119.789	82.457	146.337	97.504	75.642	147.510	84.492	91.816	149.112	87.050	110.671	148.306	105.802	115.858	147.694	121.559	103.133	146.409
137.002	107.143	227.023	113.776	77.517	146.539	90.987	78.573	147.992	84.101	98.767	149.363	93.079	115.748	147.883	112.422	113.540	147.115	122.872	96.285	146.261
139.386	96.071	226.723	106.492	74.942	146.946	85.214	84.670	148.302	86.142	105.562	149.244	100.615	118.008	147.521	117.954	109.076	146.804	122.004	88.946	146.219
137.654	84.854	226.642	98.619	75.186	147.018	82.226	91.938	148.536	90.544	111.080	148.980	108.282	117.553	146.994	122.727	103.886	147.100	118.249	82.980	146.319
132.066	74.919	226.831	91.349	78.429	147.890	82.024	99.725	148.656	97.327	115.308	149.206	115.772	114.393	146.653	122.842	96.145	146.505	112.278	78.971	146.651
123.264	67.619	227.229	85.869	83.894	148.428	85.443	107.784	149.174	103.696	115.825	148.367	121.397	108.733	146.285	121.458	89.153	146.427	105.493	76.862	147.074
112.354	63.940	227.778	82.640	91.164	148.891	89.750	113.066	148.447	110.721	114.504	148.108	124.600	101.423	145.994	117.581	83.196	146.534	98.457	77.599	147.834
100.859	64.438	228.390	81.997	98.806	148.902	96.761	116.806	148.191	116.688	110.607	147.584	125.021	93.383	145.855	111.945	78.838	146.851	92.375	80.852	148.240
90.181	69.089	229.030	84.353	106.275	148.868	104.384	117.737	147.656	120.915	104.834	147.246	122.369	85.840	145.860	105.006	76.915	147.213	86.896	85.673	148.398
81.910	77.218	229.592	89.178	112.499	148.637	112.215	115.961	147.311	122.660	97.870	146.989	117.210	79.561	146.053	97.856	77.623	147.539	84.068	92.401	148.656
77.158	87.873	230.011	95.861	116.509	148.156	118.714	111.381	146.866	121.946	90.739	146.998	110.135	75.643	146.384	91.405	80.888	147.960	83.817	99.613	148.617
76.624	99.623	230.244	103.870	117.807	147.864	123.023	104.754	146.495	118.511	84.364	147.072	102.147	74.544	146.792	86.532	86.261	148.357	86.488	106.383	148.674
80.402	110.679	230.152	111.659	116.159	147.395	124.736	96.982	146.333	113.045	79.629	147.283	94.220	76.443	147.243	84.149	93.216	148.606	91.346	111.881	148.537
88.055	119.654	229.882	118.155	111.699	146.705	123.473	89.048	146.284	106.289	77.181	147.667	87.482	81.111	147.677	84.178	100.414	148.619	97.850	115.187	148.056
98.515	125.160	229.393	122.902	105.214	146.550	119.375	82.121	146.432	99.152	77.428	148.144	83.011	88.017	148.064	86.926	107.158	148.549	105.092	115.835	147.617
110.336	126.504	228.760	124.802	97.283	146.264	112.973	77.205	146.685	92.361	80.356	148.461	81.354	96.080	148.220	92.062	112.433	148.337	112.211	113.849	147.197
121.823	123.368	228.100	123.714	89.243	146.222	105.210	74.953	147.084	87.334	85.407	148.920	82.989	103.926	148.406	99.967	114.370	148.937	119.335	108.009	148.075
131.326	116.217	227.446	119.517	82.160	146.319	97.113	75.786	147.545	84.398	92.212	149.123	87.309	111.041	148.251	106.226	115.772	147.668	121.693	102.789	146.385
137.481	106.018	226.962	113.035	77.115	146.568	90.694	78.500	148.657	84.215	99.561	149.379	93.851	116.137	147.805	113.292	113.238	147.212	122.892	95.537	146.258
139.405	94.191	226.671	105.750	74.265	147.114	84.591	85.798	148.350	86.731	106.585	149.208	101.942	118.147	147.445	118.458	107.990	146.614	120.629	88.776	146.191
136.785	82.521	226.655	96.982	75.853	147.598	81.967	93.641	148.575	91.742	112.062	148.910	110.437	117.289	147.113	122.334	101.781	146.672	116.161	82.796	146.389
129.941	72.578	226.919	89.630	79.695	148.021	82.496	101.836	148.671	98.431	115.242	148.661	117.539	113.031	146.531	122.761	94.185	146.472	110.530	78.162	146.775
119.860	65.956	227.421	84.522	86.084	148.574	86.108	109.254	148.620	106.044	115.709	148.365	122.735	106.466	146.138	120.432	87.040	146.437	102.991	76.638	147.049
107.940	63.594	227.990	82.120	94.103	148.966	92.240	114.785	148.345	113.171	113.277	147.880	125.017	98.395	145.886	115.566	81.276	146.588	95.349	78.097	147.543
96.009	65.927	228.659	82.688	102.162	148.892	100.093	117.577	148.038	118.736	108.287	147.388	124.168	89.965	145.788	109.029	77.682	147.023	89.502	82.492	148.146
85.742	72.604	229.306	86.420	109.493	148.779	108.271	117.291	147.520	122.102	101.535	147.118	120.164	82.539	145.938	101.506	76.942	147.356	85.194	88.833	148.537
78.835	82.764	229.853	92.591	115.028	148.427	115.896	113.815	147.065	122.654	93.987	147.007	113.582	77.124	146.204	94.223	79.115	147.755	83.667	96.289	148.689
76.279	94.721	230.140	100.619	117.644	148.067	121.562	107.674	146.657	120.195	86.791	147.016	105.438	74.656	146.610	88.139	83.793	148.105	85.018	103.702	148.600
78.534	106.849	230.204	108.924	117.093	147.578	124.400	99.851	146.351	115.194	81.076	147.191	97.001	75.419	147.085	84.607	90.565	148.511	89.298	110.142	148.545
85.334	117.192	229.990	116.370	113.385	146.952	124.184	91.424	146.283	108.457	77.674	147.529	89.265	79.342	147.499	83.628	98.089	148.534	95.679	114.428	148.175
95.589	124.097	229.545	122.063	107.361	145.602	120.649	83.773	146.349	100.964	76.877	148.012	83.948	86.035	148.014	85.983	105.490	148.587	103.196	115.896	147.751
107.803	126.567	228.914	124.737	99.083	146.320	114.587	78.045	146.673	93.747	79.505	148.477	81.451	94.344	148.211	90.831	111.476	148.410	110.768	114.483	147.282
120.053	124.148	228.221	124.159	90.539	146.267	106.658	75.144	147.070	87.938	84.528	148.804	83.139	102.089	148.357	99.141	113.735	149.279	117.317	110.191	146.837
130.380	117.250	227.546	120.134	82.892	146.295	98.040	75.510	147.486	85.276	90.433	149.768	86.531	110.485	148.145	105.243	116.003	147.716	121.396	103.615	146.439
137.220	106.771	226.984	113.536	77.376	146.536	90.947	78.571	148.040	84.154	99.035	149.365	93.329	115.868	147.828	112.845	113.492	147.248	122.842	96.002	146.206
139.434	94.454	226.656	105.840	74.385	147.066	84.672	85.638	148.335	86.639	106.430	149.197	101.788	118.152	147.499	118.404	108.146	146.635	120.729	88.882	146.170
136.686	82.241	226.635	96.788	75.907	147.611	81.928	93.830	148.566	91.912	112.181	148.923	110.584	117.192	147.092	122.331	101.566	146.639	116.073	82.616	146.373
129.328	71.984	226.942	89.182	80.050	148.034	82.646	102.384	148.671	98.830	115.308	148.568	117.982	112.643	146.515	122.699	93.671	146.449	110.031	77.958	146.797
118.569	65.420	227.471	84.070	86.923	148.594	86.664	109.983	148.585	106.927	115.576	148.315	123.161	105.582	146.108	119.998	86.295	146.438	102.198	76.695	147.247
106.027	63.666	228.112	82.048	95.383	148.931	93.396	115.423	148.297	114.164	112.647	147.790	125.017	96.989	145.770	114.526	80.467	146.567	95.071	79.279	148.085
93.737	66.923	228.807	83.221	103.741	148.898	101.580	117.701	147.806	119.523	106.971	147.200	123.586	88.385	145.828	107.517	77.296	147.085	88.426	83.626	148.251
83.653	74.834	229.454	87.617	111.022	148.618	110.134	116.659	147.283	122.438	99.689	147.034	118.741	80.955	146.002	99.651	77.200	147.480	84.531	90.602	148.597
77.590	86.085	229.947	94.662	116.051	148.233	117.579	112.206	146.784	122.247	91.829	146.998	111.338	76.078	146.335	92.318	80.225	147.893	83.629	98.471	148.597
76.445	98.799	230.362	103.365	117.803	147.914	122.850	105.215	146.573	118.774	84.722	147.074	102.637	74.535	146.776	86.758	85.880	148.354	86.256	105.978	148.698
80.529	111.033	230.142	111.825	116.075	147.324	124.702	96.730	146.304	112.833	79.515	147.308	93.959	76.573	147.265	84.264	93.388	148.817	91.512	112.027	148.531
89.174	120.578	229.821	119.035	111.041	146.788	123.066	88.109	146.277	105.385	77.077	147.723	86.818	81.900	147.745	83.918	101.129	148.388	98.721	115.414	147.995
100.990	125.885	229.263	123.587	103.554	146.399	118.144	80.869	146.469	97.604	77.852	148.245	82.378	89.729	148.111	87.848	108.457	148.504	106.677	115.641	147.540
113.969	126.072	228.551	124.761	94.738	146.223	110.701	76.209	146.791	90.628	81.685	148.631	81.467	98.624	148.246	94.209	113.427	148.234	114.283	112.783	147.086
125.934	121.006	227.810	122.425	86.315	146.250	101.974	74.916	147.252	85.844	88.017	149.059	83.963	107.380	148.220	101.174	116.474	147.901	119.899	106.971	146.648
134.840	111.594	227.172	116.609	79.412	146.423	93.388	77.318	147.727	83.930	95.773	149.300	90.184	113.961	147.994	109.811	114.854	147.445	122.592	99.361	146.293
139.238	99.345	226.740	108.623	75.488	146.779	86.545	82.900	148.197	85.346	103.760	149.310	98.464	117.663	147.645	116.736	110.665	146.984	122.304	91.264	146.209
138.207	86.367	226.641	99.620	75.279	147.398	82.503	90.878	148.516	90.019	110.602	149.187	107.389	117.868	147.161	121.514	104.214	146.780	117.945	86.193	147.871
132.103	74.836	226.795	91.338	78.452	147.894	82.060	99.767	148.663	97.348	115.294	149.187	115.827	114.360	146.638	122.860	96.099	146.483	112.255	78.953	146.643
121.779	66.770	227.283	85.237	84.858	148.488	85.679	108.391	148.869	104.748	115.758	148.286	122.041	107.723	146.201	121.036	88.174	146.416	104.470	76.760	147.113
109.028	63.592	227.930	82.196	93.387	148.947	91.622	114.387	148.374	112.559	113.572	147.901	124.956	99.126	145.906	115.924	81.638	146.429	95.929	77.764	147.466
96.075	65.861	228.658	82.677	102.106	148.900	100.037	117.560	148.031	118.697	108.321	147.383	124.061	89.965	145.689	108.912	77.644	146.901	89.376	82.347	147.963
85.046	73.251	229.351	86.820	109.986	148.759	108.731	117.058	147.346	122.182	100.935	147.063	119.730	82.036	145.949	100.916	76.988	147.391	84.964	89.364	148.559
78.059	84.523	229.892	93.596	115.564	148.255	116.928	112.983	147.024	122.411	92.783	146.956	112.368	76.527	146.273	93.176	79.671	147.834	83.499	97.430	148.545
76.349	97.677	230.231	102.513	117.776	147.908	122.489	105.951	146.598	119.200	85.301	147.056	103.437	74.522	146.701	87.160	85.268	148.309	85.918	105.343	148.692
80.147	110.391	230.153	111.365	116.258	147.364	124.674	97.205	146.326	113.209	79.734	147.289	94.420	76.343	147.211	84.144	92.999	148.584	91.057	111.770	148.445
88.936	120.401	229.841	118.899	111.159	146.794	123.126	88.275	146.275	105.547	77.085	147.703	86.941	81.752	147.728	84.040	101.013	148.534	98.565	115.384	148.033
101.157	125.911	229.270	123.623	103.438	146.397	118.040	80.766	146.457	97.511	77.878	148.250	82.340	89.838	148.127	87.946	108.561	148.543	106.775	115.612	147.533
114.573	125.941	228.529	124.770	94.342	146.261	110.319	76.070	146.820	90.346	81.942	148.647	81.521	99.045	148.257	94.633	113.515	148.226	114.623	112.593	147.076
126.791	120.379	227.762	122.048	85.661	146.250	101.255	74.964	147.310	85.572	88.582	149.090	84.516	107.830	148.219	101.604	116.818	147.776	120.233	106.402	146.626
135.582	110.286	227.124	115.877	78.828	146.529	92.509	77.795	147.793	83.995	96.588	149.355	91.015	114.531	147.942	110.684	114.522	147.376	122.682	98.397	146.217
139.393	97.402	226.683	107.349	75.164	146.842	85.764	83.936	148.264	85.800	104.827	149.254	99.763	117.908	147.588	117.550	109.780	146.897	122.137	89.918	146.208
137.486	84.104	226.612	98.162	75.483	147.519	82.165	92.443	148.548	90.933	111.382	148.953	109.692	117.968	147.391	122.256	102.974	146.803	116.700	83.813	146.339
130.199	72.756	226.881	89.809	79.560	147.988	82.444	101.626	148.666	98.309	115.226	148.693	117.390	113.157	146.538	122.834	94.353	146.476	110.714	78.226	146.736
118.805	65.455	227.407	84.148	86.764	148.580	86.562	109.841	148.582	106.788	115.599	148.312	123.091	105.733	146.100	120.082	86.429	146.416	102.372	76.695	147.241
105.384	63.658	228.117	81.953	95.754	148.903	93.833	115.630	148.318	114.330	112.360	147.640	125.031	96.533	145.755	114.214	80.231	146.590	94.852	79.556	148.162
92.352	67.629	228.870	83.601	104.694	148.903	102.587	117.750	147.737	120.204	106.200	147.309	123.155	87.423	145.841	106.571	77.106	147.133	87.715	84.263	148.177
82.139	76.700	229.560	88.885	112.235	148.647	111.872	116.083	147.347	122.618	98.195	147.012	117.475	79.802	146.031	98.183	77.533	147.533	84.118	92.062	148.640
76.736	89.261	230.021	96.765	116.810	148.106	119.348	110.643	146.827	121.630	89.894	147.009	109.145	75.351	146.435	90.677	81.430	148.023	83.961	100.472	148.589
77.138	102.955	230.189	106.143	117.626	147.749	123.759	102.576	146.454	117.075	82.791	147.146	99.761	74.773	146.915	85.501	88.157	148.442	87.672	108.153	148.696
83.376	115.166	230.045	114.824	114.483	147.121	124.526	93.301	146.313	110.048	78.221	147.436	91.249	78.380	147.634	83.982	96.557	148.714	94.076	113.737	148.290
94.230	123.610	229.596	121.447	107.935	146.690	121.259	84.602	146.394	101.839	77.047	147.944	84.403	85.199	147.968	85.560	104.723	148.591	102.311	115.905	147.814
107.702	126.653	228.902	124.607	99.102	146.274	114.259	77.931	146.544	93.774	79.504	148.478	81.435	94.312	148.214	90.777	111.470	148.403	110.706	114.522	147.261
121.215	123.729	228.125	123.877	89.725	146.218	105.675	75.017	147.054	87.486	85.186	148.860	83.399	102.731	148.844	99.465	112.699	151.785	117.909	109.672	146.832
132.176	115.351	227.356	118.965	81.560	146.326	96.383	76.010	147.592	84.277	92.924	149.142	87.899	111.651	148.219	107.158	115.430	147.719	121.933	102.092	146.346
138.523	103.147	226.853	111.141	76.271	146.660	87.605	81.453	148.627	84.601	101.490	149.335	95.875	116.941	147.718	114.703	112.131	146.923	122.751	93.625	146.168
138.993	89.293	226.591	100.906	75.572	147.683	83.160	88.898	148.446	88.405	109.030	149.037	105.163	118.027	147.182	120.693	105.911	146.827	116.630	87.797	154.556
133.508	76.561	226.726	92.616	77.660	147.764	82.073	98.463	148.829	95.704	114.429	148.888	114.558	115.195	146.728	122.766	97.496	146.399	113.326	79.548	146.443
123.088	67.393	227.195	85.791	84.068	148.455	85.616	108.006	149.259	103.901	115.815	148.359	121.375	108.480	146.107	121.259	88.928	146.278	105.352	76.837	147.064
109.683	63.593	227.875	82.943	93.556	149.313	91.263	114.146	148.389	112.216	113.755	147.910	124.902	99.537	145.883	116.360	81.977	146.557	95.917	77.294	147.364
95.927	65.897	228.664	82.700	102.192	148.896	100.059	117.531	147.945	118.759	108.232	147.383	124.153	89.898	145.785	108.976	77.657	147.013	89.313	82.398	147.972
84.379	73.822	229.382	87.103	110.412	148.663	109.376	116.886	147.328	122.302	100.369	147.056	119.299	81.537	145.976	100.349	77.057	147.418	84.762	89.912	148.594
77.514	86.121	229.940	94.217	115.779	147.754	117.606	112.156	146.796	122.180	91.760	146.967	111.266	76.051	146.330	92.271	80.235	147.897	83.586	98.492	148.569
76.569	100.137	230.199	104.047	117.719	147.704	123.169	104.394	146.535	118.263	84.098	147.102	101.730	74.573	146.812	86.332	86.563	148.394	86.479	106.635	148.577
81.831	113.138	230.109	113.339	115.341	147.241	124.695	95.010	146.324	111.446	78.807	147.367	92.532	77.443	147.390	84.045	94.989	148.745	92.675	112.932	148.338
92.293	122.595	229.703	120.628	109.079	146.645	121.913	85.844	146.290	103.380	77.059	147.958	85.207	83.910	147.867	84.977	103.453	148.578	100.988	115.799	147.903
105.961	126.470	229.020	124.492	100.339	146.322	115.644	78.758	146.628	94.670	79.006	148.298	81.585	93.059	148.169	89.920	110.717	148.442	109.612	114.877	147.337
119.879	124.305	228.227	124.171	90.705	146.225	106.671	75.145	146.989	88.018	84.444	148.786	83.037	102.026	148.309	98.950	113.666	149.388	117.275	110.331	146.884
131.429	116.204	227.418	119.495	82.138	146.301	97.113	75.770	147.567	84.397	92.264	149.119	87.223	111.277	148.102	106.289	115.762	147.654	121.735	102.785	146.401
138.293	103.889	226.852	111.648	76.487	146.630	87.880	81.294	148.334	84.476	100.997	149.327	95.372	116.774	147.773	114.496	112.479	147.110	122.797	94.105	146.186
139.094	89.732	226.586	101.293	75.568	147.474	83.276	88.599	148.449	88.289	108.816	149.009	104.264	117.577	146.818	119.757	105.615	146.588	118.313	85.859	149.891
133.599	76.646	226.733	92.691	77.614	147.762	82.069	98.371	148.823	95.546	114.318	148.811	114.491	115.226	146.736	122.924	97.618	146.530	113.534	79.629	146.553
122.901	67.287	227.199	85.695	84.175	148.453	85.401	107.875	149.066	104.033	115.800	148.346	121.613	108.407	146.224	121.355	88.846	146.393	105.245	76.826	147.074
109.123	63.549	227.909	82.202	93.309	148.942	91.569	114.341	148.377	112.541	113.606	147.938	124.977	99.185	145.931	115.969	81.663	146.421	96.005	77.750	147.469
95.102	66.223	228.701	82.894	102.745	148.941	100.711	117.637	147.997	118.943	107.746	147.230	123.954	89.335	145.805	108.437	77.496	147.021	89.047	82.884	148.170
83.578	74.821	229.452	87.632	111.026	148.633	110.143	116.635	147.288	122.425	99.648	147.036	118.702	80.919	146.000	99.612	77.192	147.471	84.498	90.608	148.591
77.068	87.584	229.984	95.650	116.448	148.176	118.555	111.479	146.893	121.787	90.826	146.877	110.110	75.644	146.269	91.482	80.781	147.947	83.747	99.442	148.607
76.862	101.986	230.211	105.457	117.698	147.797	123.539	103.214	146.463	117.494	83.245	147.120	100.441	74.695	146.891	85.762	87.581	148.417	87.218	107.647	148.647
83.105	114.906	230.051	114.615	114.617	147.137	124.523	93.531	146.287	110.236	78.302	147.443	91.475	78.240	147.671	84.005	96.355	148.729	93.853	113.623	148.285
94.500	123.761	229.588	121.538	107.688	146.542	121.038	84.405	146.346	101.401	76.940	147.899	84.272	85.382	147.955	85.657	104.918	148.607	102.504	115.925	147.806
108.688	126.670	228.858	124.691	98.427	146.307	113.827	77.687	146.619	93.162	79.842	148.403	81.380	94.986	148.199	91.250	111.855	148.383	111.246	114.304	147.245
122.688	123.033	228.020	123.490	88.667	146.205	104.575	74.923	147.107	86.996	85.934	148.947	83.193	104.612	148.376	99.592	115.358	148.096	119.717	107.583	148.077
133.602	113.566	227.245	117.845	80.450	146.360	94.872	76.627	147.667	83.844	94.452	149.452	88.933	112.929	148.030	108.255	115.210	147.371	122.311	100.757	146.323
139.156	100.218	226.755	109.229	75.641	146.739	86.917	82.472	148.169	85.143	103.247	149.265	97.891	117.532	147.662	116.350	111.042	147.007	122.462	91.849	146.207
138.131	85.817	226.600	99.320	75.303	147.424	82.430	91.257	148.516	90.131	110.659	149.004	107.975	117.915	147.245	121.665	103.874	146.740	117.342	84.647	146.579
130.834	73.317	226.834	90.255	79.223	147.948	82.347	101.107	148.663	97.855	115.130	148.696	116.790	113.454	146.404	122.831	94.851	146.429	111.168	78.407	146.688
118.666	65.364	227.421	84.097	86.893	148.595	86.676	109.949	148.582	106.922	115.565	148.309	123.176	105.585	146.086	120.023	86.311	146.405	102.250	76.686	147.236
104.212	63.739	228.177	81.856	96.499	148.854	94.577	115.959	148.256	114.946	111.897	147.594	125.046	95.671	145.728	113.602	79.806	146.606	94.454	79.675	147.633
90.334	68.715	228.898	84.219	106.029	148.867	104.240	117.787	147.792	120.804	105.005	147.249	122.460	86.042	145.838	105.214	76.908	147.188	87.007	85.461	148.364
80.362	79.269	229.629	90.505	113.610	148.559	113.740	115.136	147.211	122.747	96.242	147.038	115.717	78.454	146.126	96.271	78.156	147.628	83.753	93.992	148.642
76.221	93.375	230.157	99.571	117.506	148.019	121.038	108.418	146.716	120.544	87.530	147.019	106.317	74.758	146.566	88.775	83.211	148.176	84.711	102.901	148.580
78.786	107.793	230.182	109.526	116.919	147.556	124.481	99.214	146.408	114.654	80.716	147.220	96.276	75.634	147.110	84.388	91.188	148.544	89.779	110.566	148.616
87.653	119.481	229.901	118.115	111.918	146.876	123.484	89.265	146.271	106.441	77.224	147.656	87.452	80.852	147.518	83.898	100.053	148.631	97.594	115.141	148.080
100.919	125.918	229.272	123.565	103.581	146.404	118.151	80.886	146.485	97.616	77.848	148.256	82.366	89.720	148.121	87.848	108.467	148.549	106.642	115.648	147.559
115.676	125.733	228.467	124.770	93.643	146.248	109.580	75.839	146.844	89.841	82.432	148.679	81.625	99.825	148.239	95.398	113.660	148.214	115.123	112.121	147.051
128.720	118.916	227.623	121.077	84.206	146.227	99.618	75.197	147.383	85.174	89.863	149.158	85.541	109.189	148.171	103.506	116.465	147.724	120.739	104.956	146.482
137.273	106.923	226.940	113.631	77.426	146.526	90.988	78.583	148.015	84.163	98.979	149.358	93.287	115.845	147.819	112.818	113.535	147.227	122.912	96.116	146.227
139.459	92.372	226.619	104.955	73.673	147.510	84.035	86.915	148.382	87.281	107.488	149.066	103.101	118.126	147.251	119.349	107.298	146.782	121.613	86.645	145.373
134.773	78.385	226.682	93.964	76.959	147.669	82.008	96.944	148.816	94.476	113.827	148.953	113.115	116.054	146.756	123.011	99.053	146.628	114.592	80.375	146.504
124.263	68.049	227.176	86.446	83.503	148.546	84.449	106.576	148.764	103.111	115.803	148.400	121.022	109.274	146.273	121.721	89.730	146.373	106.161	76.930	146.984
110.102	63.591	227.859	83.044	93.289	149.335	91.027	113.982	148.401	111.989	113.878	147.943	124.901	99.836	145.914	116.532	82.139	146.513	95.983	77.049	147.249
95.465	66.043	228.651	82.789	102.495	148.903	100.416	117.595	147.981	118.894	108.012	147.356	124.060	89.610	145.818	108.688	77.563	147.003	89.242	82.698	148.142
83.458	74.912	229.455	87.675	111.104	148.621	110.230	116.605	147.295	122.499	99.776	146.389	118.633	80.856	146.008	99.518	77.209	147.476	84.464	90.703	148.595
76.871	88.267	230.014	96.307	116.634	148.292	118.862	111.141	146.879	121.804	90.478	147.030	109.776	75.540	146.413	91.125	81.051	147.990	83.809	99.861	148.601
77.115	103.167	230.192	106.259	117.605	147.759	123.776	102.436	146.464	116.948	82.692	147.171	99.594	74.805	146.937	85.416	88.284	148.448	87.732	108.261	148.707
84.252	116.281	230.021	115.601	113.951	147.063	124.312	92.334	146.305	109.257	77.953	147.543	90.173	78.886	147.561	83.769	97.380	148.626	95.063	114.152	148.387
96.623	124.662	229.489	122.331	106.349	146.533	120.123	83.133	146.383	100.168	77.169	148.076	83.530	86.839	148.048	86.302	106.180	148.573	103.906	115.914	147.705
111.529	126.503	228.688	124.784	96.415	146.261	112.215	76.872	146.739	91.783	80.783	148.578	81.349	96.965	148.231	92.707	112.865	148.314	112.897	113.527	147.178
125.610	121.316	227.833	122.553	86.588	146.235	102.274	74.913	147.238	85.949	87.812	149.031	83.706	107.274	148.218	100.824	116.549	147.884	119.779	107.198	146.667
135.688	110.283	227.095	115.758	78.759	146.427	92.471	77.836	147.790	84.007	96.655	149.345	91.238	114.354	148.060	110.859	114.367	147.453	122.707	98.372	146.209
139.590	95.826	226.644	106.401	74.893	146.939	85.168	84.869	148.303	86.159	105.699	149.115	100.758	118.018	147.394	118.100	108.934	146.754	122.012	88.740	146.151
136.331	81.233	226.649	96.115	76.156	147.661	81.903	94.573	148.594	92.477	112.550	148.867	111.246	116.848	146.948	122.537	100.900	146.601	115.796	81.959	146.361
126.721	69.679	227.000	87.592	81.802	148.280	83.281	104.474	148.552	101.315	115.739	148.483	119.745	110.873	146.369	122.305	91.489	146.385	107.966	77.290	146.884
112.870	63.893	227.715	82.547	90.757	148.813	89.553	112.859	148.453	110.466	114.555	148.065	124.569	101.684	145.961	117.772	83.357	146.493	97.658	76.170	146.277
97.791	65.113	228.500	82.351	100.869	148.894	98.768	117.297	148.062	118.004	109.196	147.461	124.553	91.242	145.781	110.189	78.042	146.940	90.366	81.633	148.001
85.004	73.217	229.377	86.805	109.974	148.762	108.716	117.041	147.363	122.164	100.915	147.074	119.702	82.018	145.951	100.887	76.979	147.393	84.953	89.367	148.571
77.380	86.279	229.937	94.781	116.113	148.222	117.672	112.064	146.799	122.115	91.641	146.971	111.120	76.001	146.358	92.139	80.303	147.908	83.604	98.612	148.600
76.738	101.436	230.248	104.939	117.738	147.704	123.439	103.600	146.532	117.702	83.488	147.144	100.797	74.644	146.872	85.901	87.268	148.422	87.067	107.332	148.728
83.206	115.076	230.059	114.715	114.535	147.141	124.488	93.385	146.305	110.089	78.254	147.446	91.317	78.335	147.645	83.995	96.490	148.748	93.965	113.700	148.303
95.353	124.157	229.550	121.883	107.130	146.562	120.654	83.869	146.360	100.782	76.973	147.972	83.943	85.991	148.004	85.907	105.449	148.591	103.093	115.942	147.780
110.409	126.605	228.757	124.776	97.221	146.287	112.879	77.190	146.698	92.294	80.431	148.475	81.334	96.184	148.220	92.115	112.504	148.338	112.244	113.841	147.187
124.864	121.799	227.870	122.704	87.071	146.183	102.869	74.897	147.206	86.192	87.323	148.999	83.105	107.068	148.167	99.949	116.863	147.814	119.153	107.468	146.605
135.408	110.860	227.121	116.122	79.023	146.408	92.867	77.619	147.770	84.012	96.240	149.353	90.869	114.096	148.077	110.492	114.485	147.491	122.660	98.779	146.243
139.588	96.258	226.642	106.649	74.979	146.908	85.332	84.609	148.286	86.038	105.445	149.129	100.459	117.978	147.393	117.975	109.151	146.781	122.079	89.081	146.175
136.458	81.428	226.649	96.257	76.101	147.649	81.930	94.426	148.598	92.373	112.468	148.870	111.127	116.917	146.964	122.441	100.985	146.571	115.864	82.081	146.356
126.724	69.665	226.999	87.590	81.797	148.280	83.289	104.471	148.548	101.326	115.724	148.485	119.751	110.867	146.362	122.295	91.495	146.384	107.964	77.281	146.882
112.650	63.846	227.743	81.619	90.178	148.388	89.672	112.952	148.455	110.597	114.509	148.068	124.626	101.541	145.977	117.670	83.252	146.493	97.478	76.151	146.276
97.394	65.276	228.560	82.416	101.147	148.897	99.079	117.379	148.080	118.162	108.981	147.452	124.471	90.947	145.814	109.925	77.947	146.961	90.117	81.778	147.986
84.509	73.697	229.381	87.129	110.306	148.822	109.155	116.925	147.345	122.298	100.545	147.115	119.408	81.673	145.987	100.483	77.033	147.412	84.790	89.747	148.583
77.142	87.120	229.980	95.327	116.330	148.189	118.091	111.633	146.768	122.014	91.163	147.011	110.533	75.791	146.361	91.689	80.607	147.945	83.677	99.160	148.608
76.939	102.507	230.251	105.776	117.672	147.791	123.658	102.900	146.512	117.240	83.012	147.150	100.051	74.735	146.903	85.584	87.873	148.424	87.368	107.912	148.645
84.040	116.080	230.036	115.445	114.045	147.083	124.329	92.514	146.310	109.931	78.134	147.910	90.305	78.783	147.557	83.727	97.199	148.605	94.875	114.074	148.362
96.758	124.732	229.490	122.382	106.244	146.524	120.032	83.037	146.389	100.058	77.198	148.080	83.470	86.941	148.049	86.354	106.285	148.587	103.995	115.926	147.707
112.128	126.444	228.662	124.778	96.007	146.250	111.826	76.699	146.740	91.457	81.032	148.521	81.361	97.394	148.253	93.063	113.063	148.312	113.227	113.351	147.160
126.478	120.739	227.774	122.122	85.917	146.215	101.566	74.967	147.286	85.684	88.363	149.064	84.317	107.650	148.208	101.687	116.393	147.815	120.121	106.663	146.630
136.412	108.964	227.002	114.933	78.193	146.447	91.709	78.291	147.837	84.052	97.583	149.313	92.099	114.907	148.035	111.705	114.001	147.406	122.827	97.495	146.225
139.610	93.929	226.592	105.707	74.150	147.106	84.551	85.988	148.345	86.764	106.701	149.077	102.059	118.122	147.310	118.591	107.833	146.553	120.597	88.638	146.138
135.287	79.141	226.652	94.902	76.526	147.713	81.848	96.146	148.618	93.412	113.066	148.615	112.691	116.193	146.826	123.064	99.682	146.672	115.464	80.350	146.359
124.491	68.128	227.100	86.556	83.376	148.549	84.027	106.200	148.520	102.846	115.755	148.288	120.949	109.395	146.270	121.778	89.856	146.362	106.326	76.949	146.975
109.710	63.541	227.871	81.809	92.568	148.551	91.279	114.129	148.386	112.223	113.730	147.908	124.915	99.516	145.875	116.550	82.132	146.674	96.780	78.014	147.822
94.483	66.441	228.730	83.012	103.172	148.927	101.003	117.627	147.844	119.215	107.387	147.242	123.772	88.898	145.783	108.034	77.387	147.052	88.764	83.183	148.187
82.340	76.161	229.460	88.597	111.971	148.682	111.521	116.199	147.364	122.556	98.504	147.040	117.716	80.012	146.019	98.455	77.440	147.516	84.153	91.733	148.609
76.383	90.561	230.062	97.769	117.106	148.177	119.889	109.932	146.809	121.267	89.090	147.011	108.190	75.116	146.487	89.847	81.928	147.965	84.117	101.291	148.610
78.012	106.054	230.235	108.193	117.209	147.715	124.223	100.464	146.428	115.554	81.443	147.208	97.522	75.236	147.057	84.697	90.029	148.501	88.847	109.733	148.590
86.810	118.854	229.932	117.564	112.417	146.937	123.679	89.921	146.300	107.029	77.357	147.634	88.249	80.504	147.720	84.019	99.618	148.677	96.953	114.951	148.111
100.743	125.931	229.289	123.511	103.687	146.424	118.183	80.963	146.476	97.690	77.830	148.252	82.381	89.636	148.120	87.770	108.409	148.552	106.530	115.680	147.566
116.362	125.588	228.417	124.804	93.200	146.283	109.099	75.721	146.884	89.515	82.776	148.717	81.731	100.320	148.256	95.899	113.751	148.232	115.374	112.019	146.758
129.929	117.867	227.512	120.457	83.325	146.242	98.569	75.421	147.449	85.202	90.347	149.053	86.101	110.064	148.051	104.712	116.165	147.702	121.205	104.058	146.429
138.180	104.661	226.863	112.552	76.403	146.412	89.227	80.126	148.024	84.410	100.516	149.349	94.867	116.565	147.757	114.120	112.752	147.112	122.878	94.579	146.195
139.054	89.084	226.554	102.036	74.618	147.153	83.154	89.017	148.447	88.587	109.123	149.005	105.335	118.023	147.156	120.369	106.407	147.502	120.061	85.121	146.184
132.412	74.994	226.768	91.540	78.330	147.861	82.070	99.569	148.647	97.307	115.272	149.176	115.884	114.628	146.794	123.091	96.396	146.560	112.456	79.015	146.593
119.820	65.759	227.356	84.502	86.162	148.560	86.202	109.308	148.616	106.205	115.684	148.364	122.796	106.308	146.074	120.414	86.919	146.381	102.926	76.599	147.029
104.299	63.682	228.159	81.854	96.428	148.844	94.527	115.917	148.264	114.900	111.911	147.592	125.046	95.718	145.714	113.654	79.814	146.597	94.179	79.858	148.296
89.531	69.270	229.013	84.523	106.598	148.876	104.871	117.722	147.708	121.034	104.441	147.243	122.084	85.417	145.825	104.563	76.852	147.205	86.473	85.856	148.224
79.314	81.216	229.805	91.622	114.402	148.486	114.927	114.395	147.154	122.620	94.925	146.980	114.466	77.648	146.162	95.046	78.653	147.691	83.586	95.274	148.669
76.113	96.561	230.197	101.739	117.766	148.000	122.015	106.383	147.292	119.530	85.852	147.086	104.125	74.552	146.696	87.486	84.716	148.292	85.571	104.717	148.730
80.639	111.586	230.142	112.188	115.905	147.397	124.668	96.326	146.372	112.595	79.162	147.404	93.595	76.664	147.322	83.850	93.735	148.612	91.750	112.252	148.531
91.964	122.549	229.720	120.484	109.246	146.673	121.969	86.023	146.316	103.541	77.084	147.996	85.272	83.791	147.868	84.871	103.318	148.584	100.791	115.799	147.925
107.225	126.727	228.932	124.523	99.397	146.266	114.540	78.090	146.619	93.975	79.393	148.444	81.452	94.027	148.202	90.549	111.320	148.423	110.418	114.643	147.301
122.610	123.130	228.030	123.526	88.751	146.223	104.647	74.942	147.109	87.038	85.891	148.954	82.956	104.635	148.172	99.308	115.423	147.857	119.675	107.659	148.097
134.359	112.627	227.208	117.237	79.905	146.353	94.122	76.994	147.682	83.991	95.038	149.391	89.583	113.466	148.000	109.085	115.030	147.386	122.501	100.041	146.298
139.536	97.759	226.640	107.606	75.235	146.820	85.933	83.772	148.242	85.640	104.617	149.143	99.446	117.825	147.439	117.479	109.939	146.878	122.204	90.156	146.158
136.925	82.271	226.571	96.906	75.891	147.581	82.005	93.776	148.556	91.802	112.094	148.789	110.471	117.151	146.934	122.217	101.528	146.454	116.090	82.914	145.111
127.109	69.906	226.989	87.809	81.577	148.240	83.181	104.244	148.518	100.931	115.629	148.338	119.578	111.084	146.388	122.378	91.730	146.368	108.243	77.346	146.836
112.564	63.801	227.730	81.962	90.295	148.127	89.736	112.992	148.450	110.692	114.495	148.090	124.617	101.435	145.942	117.632	83.197	146.482	97.400	76.173	146.295
96.773	65.473	228.595	82.520	101.556	148.899	99.500	117.446	148.059	118.388	108.668	147.408	124.343	90.516	145.791	109.541	77.809	146.972	89.801	82.045	148.008
83.693	74.552	229.440	87.477	110.875	148.625	109.936	116.678	147.318	122.377	99.813	147.061	118.834	81.064	146.004	99.762	77.146	147.451	84.557	90.437	148.617
76.686	88.779	230.023	96.630	116.761	148.287	119.083	110.868	146.883	121.667	90.156	147.029	109.405	75.438	146.423	90.837	81.240	148.007	83.849	100.182	148.595
77.461	104.628	230.207	107.259	117.461	147.725	124.004	101.447	146.465	116.240	82.050	147.187	98.539	74.990	147.001	85.000	89.158	148.477	88.306	109.009	148.703
85.927	118.078	229.973	116.950	112.929	146.985	123.931	90.710	146.326	107.706	77.518	147.594	88.586	79.773	147.670	83.439	98.747	148.470	96.267	114.731	148.190
99.894	125.746	229.330	123.265	104.199	146.393	118.598	81.384	146.480	98.070	77.701	148.127	82.564	89.065	148.097	87.430	107.970	148.554	106.008	115.766	147.583
115.924	125.939	227.820	124.777	93.528	146.263	109.440	75.816	146.859	89.742	82.529	148.686	81.649	99.979	148.249	95.526	113.700	148.214	115.385	112.152	147.071
129.793	118.034	227.532	120.539	83.446	146.237	98.705	75.387	147.439	85.258	90.344	149.152	86.133	109.992	148.148	104.565	116.213	147.693	121.156	104.188	146.440
138.212	104.553	226.833	112.456	76.398	146.420	89.186	80.174	148.029	84.435	100.583	149.344	94.950	116.595	147.749	114.186	112.713	147.108	122.856	94.496	146.148
138.994	88.684	226.580	101.758	74.653	147.170	83.066	89.297	148.461	88.770	109.317	148.984	105.636	117.977	147.119	120.900	105.551	146.775	119.913	84.911	146.185
131.978	74.434	226.776	91.132	78.604	147.881	82.158	100.061	148.649	97.450	115.223	149.074	116.150	114.143	146.584	122.906	95.790	146.426	112.061	78.800	146.599
118.852	65.345	227.370	84.161	86.782	148.565	86.633	109.853	148.573	106.858	115.565	148.294	123.152	105.655	146.055	120.091	86.370	146.373	102.368	76.666	147.217
102.965	63.824	228.233	81.871	97.346	148.866	95.375	116.262	148.210	115.561	111.385	147.528	125.019	94.758	145.665	112.939	79.368	146.635	93.620	79.888	147.510
88.198	70.256	229.140	85.081	107.558	148.855	105.999	117.643	147.691	121.411	103.486	147.215	121.498	84.443	145.863	103.538	76.812	147.246	86.105	86.846	148.444
78.487	82.994	229.868	92.606	115.036	148.311	116.006	113.647	147.089	122.553	93.757	147.037	113.290	76.992	146.234	93.957	79.184	147.780	83.557	96.497	148.696
76.321	98.683	230.440	103.122	117.742	147.812	122.768	105.220	146.610	118.695	84.732	147.110	102.571	74.528	146.789	86.682	85.870	148.356	86.031	105.927	148.617
82.044	113.719	230.091	113.667	115.137	147.232	124.575	94.567	146.333	111.190	78.502	147.504	93.876	76.319	148.187	84.053	95.371	148.837	92.958	113.161	148.350
94.496	123.852	229.600	121.534	107.636	146.564	120.966	84.364	146.365	101.538	76.525	148.314	84.261	85.407	147.935	85.515	104.926	148.509	102.370	115.875	147.688
110.372	126.658	228.760	124.779	97.243	146.289	112.886	77.216	146.701	92.298	80.426	148.484	81.329	96.177	148.224	92.093	112.504	148.345	112.217	113.859	147.189
125.583	121.385	227.838	122.468	86.583	146.191	102.323	74.920	147.237	85.977	87.779	149.025	83.517	107.233	148.117	100.493	116.441	147.634	119.790	107.249	146.691
136.235	109.398	227.034	115.220	78.369	146.431	91.956	78.162	147.834	84.040	97.289	149.356	91.834	114.741	148.033	111.450	114.136	147.416	122.809	97.777	146.221
139.654	93.764	226.582	105.669	74.072	147.120	84.508	86.082	148.328	86.843	106.784	149.070	102.200	118.129	147.299	118.658	107.731	146.527	121.867	87.711	145.085
134.917	78.427	226.621	94.330	76.707	147.539	81.870	96.680	148.621	93.997	113.484	148.786	113.105	116.068	146.722	123.055	99.107	146.600	115.117	80.046	146.379
123.294	67.395	227.166	85.877	83.970	148.415	85.564	107.867	149.195	103.860	115.798	148.329	121.369	108.528	146.073	121.330	88.984	146.231	105.460	76.807	147.018
107.671	63.438	227.968	82.090	94.272	148.934	92.453	114.861	148.332	113.349	113.127	147.838	125.040	98.127	145.823	115.408	81.107	146.549	95.670	78.541	147.919
92.084	67.659	228.877	83.648	104.827	148.890	102.927	117.785	147.882	120.263	106.044	147.301	123.061	87.219	145.811	106.391	77.046	147.110	87.546	84.329	148.117
80.517	78.935	229.680	90.246	113.406	148.592	113.456	115.277	147.241	122.669	96.456	146.998	115.915	78.606	146.108	96.509	78.039	147.619	83.756	93.722	148.656
76.015	94.415	230.144	100.238	117.605	148.008	121.378	107.809	146.722	120.196	86.945	147.077	105.542	74.663	146.636	88.278	83.698	148.209	84.908	103.486	148.617
79.781	110.145	230.179	111.071	116.345	147.413	124.616	97.463	146.409	113.454	79.677	147.385	94.609	76.190	147.261	84.094	92.793	148.612	90.809	111.639	148.486
90.848	121.900	229.767	119.942	109.907	146.729	122.346	86.762	146.320	104.156	77.072	147.856	85.766	83.083	147.841	84.408	102.521	148.476	99.852	115.640	147.849
106.451	126.924	228.262	124.461	99.969	146.323	115.114	78.484	146.611	94.362	79.192	148.354	81.507	93.444	148.189	90.156	110.968	148.456	109.935	114.823	147.356
122.233	123.331	228.053	123.634	89.015	146.218	104.929	74.957	147.088	87.198	85.651	148.919	82.884	104.308	148.201	99.060	115.365	147.871	117.803	109.376	146.427
134.372	112.643	227.202	117.251	79.916	146.345	94.135	76.993	147.683	83.987	95.035	149.386	89.733	113.268	148.113	109.161	114.947	147.404	122.508	100.056	146.286
139.607	97.367	226.633	107.810	75.252	147.127	85.793	83.984	148.245	85.764	104.833	149.141	99.735	117.872	147.428	117.641	109.749	146.844	122.194	89.872	146.150
136.611	81.553	226.605	96.385	76.058	147.615	81.979	94.316	148.581	92.201	112.377	148.759	110.928	116.903	146.834	122.608	101.189	146.608	115.944	82.161	146.327
126.157	69.166	227.009	87.083	82.120	148.141	82.989	104.624	148.251	101.614	115.745	148.439	119.950	110.402	146.175	122.190	91.008	146.341	107.534	77.163	146.873
110.929	63.567	227.766	82.421	92.130	148.888	90.612	113.646	148.400	111.576	114.070	147.964	124.696	100.278	145.769	116.836	82.405	146.394	96.952	77.259	147.268
94.908	66.213	228.694	82.921	102.840	148.934	100.823	117.637	147.981	119.042	107.644	147.265	123.930	89.218	145.805	108.324	77.446	147.012	88.979	82.956	148.171
82.142	76.332	229.475	88.709	112.082	148.688	111.673	116.127	147.370	122.557	98.344	147.045	117.593	79.902	146.041	98.287	77.466	147.509	84.099	91.870	148.611
76.193	91.515	230.088	98.348	117.254	148.141	120.233	109.396	146.770	121.006	88.540	147.035	107.515	74.968	146.540	89.530	82.387	148.123	84.471	101.889	148.737
78.556	107.623	230.188	109.328	116.962	147.604	124.408	99.363	146.438	114.870	80.638	147.340	96.424	75.519	147.153	84.356	91.057	148.548	89.612	110.465	148.644
88.603	120.401	229.867	118.745	111.255	146.833	123.093	88.409	146.306	105.591	77.117	147.735	86.942	81.677	147.735	83.910	100.914	148.533	98.374	115.390	148.069
103.784	126.521	229.139	124.094	101.678	146.364	117.003	79.635	146.841	95.742	78.514	148.261	81.812	91.706	148.176	89.034	109.884	148.517	108.233	115.223	147.317
120.002	124.351	228.187	124.145	90.625	146.241	106.564	75.159	147.004	87.957	84.537	148.805	83.012	102.047	148.246	99.060	113.724	149.189	117.343	110.297	146.884
132.996	114.528	227.272	118.426	81.007	146.318	95.634	76.353	147.624	83.488	94.192	149.528	88.365	112.418	148.048	107.777	115.452	147.554	122.171	101.454	146.327
139.384	99.559	226.663	108.821	75.509	146.725	86.708	82.812	148.180	85.216	103.589	149.164	98.238	117.582	147.484	116.713	110.747	146.941	122.416	91.407	146.175
137.474	83.477	226.527	97.791	75.602	147.508	82.140	92.893	148.532	91.199	111.603	148.812	109.351	117.254	146.854	122.218	102.414	146.651	117.814	82.186	146.412
127.763	70.374	226.911	88.200	81.187	148.221	83.079	103.786	148.542	100.329	115.556	148.456	119.228	111.475	146.391	122.463	92.183	146.306	108.753	77.477	146.804
112.861	63.822	227.690	82.704	90.867	148.833	89.597	112.863	148.444	110.518	114.530	148.054	124.468	101.585	145.822	117.665	83.263	146.363	98.199	77.040	147.320
96.539	65.496	228.575	82.563	101.702	148.892	99.650	117.461	148.048	118.471	108.561	147.398	124.332	90.371	145.810	109.410	77.764	146.969	89.794	82.205	148.113
83.203	75.075	229.463	87.794	111.224	148.637	110.401	116.516	147.291	122.436	99.348	147.037	118.453	80.685	146.000	99.316	77.218	147.481	84.379	90.870	148.600
76.407	89.970	230.050	97.174	116.957	148.098	119.605	110.246	146.858	121.380	89.440	147.041	108.571	75.203	146.497	90.108	81.685	147.961	84.007	100.921	148.627
77.973	106.259	230.211	108.126	117.181	147.443	124.248	100.330	146.484	115.568	81.177	147.292	97.382	75.235	147.088	84.616	90.155	148.509	88.760	109.795	148.480
87.524	119.545	229.921	117.889	111.875	146.769	123.422	89.265	146.312	106.384	77.233	147.688	87.395	80.876	147.545	83.959	100.198	148.597	97.539	115.150	148.095
102.524	126.336	229.203	123.879	102.501	146.403	117.320	80.170	146.549	96.575	78.218	148.319	82.005	90.861	148.160	88.483	109.283	148.519	107.636	115.471	147.503
118.925	124.761	228.270	124.347	91.389	146.229	107.346	75.294	146.973	88.390	83.991	148.765	82.415	101.671	148.166	96.603	115.069	148.022	116.810	110.795	146.925
132.340	115.343	227.328	118.942	81.524	146.303	96.295	76.101	147.565	83.582	93.661	149.310	87.772	111.804	148.009	107.020	115.525	147.434	121.993	102.059	146.330
139.247	100.501	226.710	109.451	75.694	146.689	87.054	82.363	148.147	85.009	103.047	149.160	97.600	117.424	147.521	116.267	111.160	146.968	122.528	92.006	146.158
137.763	84.254	226.547	98.362	75.456	147.471	82.249	92.335	148.529	90.811	111.267	148.851	108.798	117.417	146.900	122.055	102.902	146.656	116.964	84.189	145.256
128.344	70.822	226.876	88.470	80.758	148.069	82.922	103.325	148.538	100.008	115.473	148.360	118.867	111.844	146.419	122.599	92.665	146.365	109.192	77.603	146.761
113.489	63.897	227.649	82.494	90.263	148.663	89.274	112.581	148.479	110.136	114.653	148.048	124.441	102.033	145.902	118.051	83.611	146.447	98.173	76.106	146.210
97.073	65.330	228.566	82.468	101.348	148.891	99.293	117.396	148.063	118.275	108.817	147.420	124.278	90.673	145.693	109.571	77.823	146.844	89.951	81.883	147.974
83.462	74.746	229.450	87.604	111.008	148.639	110.111	116.611	147.315	122.393	99.629	147.050	118.680	80.903	146.011	99.583	77.165	147.478	84.465	90.590	148.594
76.451	89.636	230.042	97.139	116.935	148.243	119.446	110.415	146.859	121.426	89.621	147.017	108.802	75.269	146.487	90.269	81.543	147.939	83.948	100.720	148.592
77.869	106.029	230.212	108.129	117.225	147.723	124.182	100.474	146.449	115.674	81.271	147.291	97.546	75.187	147.077	84.661	90.015	148.512	88.801	109.722	148.602
87.394	119.475	229.925	117.983	111.997	146.904	123.453	89.362	146.317	106.469	77.253	147.689	87.447	80.807	147.532	83.927	100.109	148.607	97.458	115.136	148.102
102.467	126.343	229.204	123.859	102.536	146.400	117.331	80.192	146.549	96.599	78.216	148.319	82.009	90.834	148.158	88.454	109.270	148.519	107.604	115.477	147.505
118.972	124.757	228.271	124.330	91.355	146.219	107.298	75.289	146.970	88.376	84.014	148.777	82.440	101.694	148.177	96.619	115.096	148.011	116.836	110.785	146.925
132.441	115.242	227.323	118.872	81.455	146.306	96.199	76.138	147.573	83.511	93.807	149.317	87.853	111.883	148.013	107.122	115.495	147.438	122.011	101.960	146.319
139.294	100.257	226.677	109.299	75.640	146.700	86.981	82.470	148.153	85.070	103.192	149.150	97.768	117.474	147.509	116.388	111.058	146.963	122.506	91.867	146.169
137.676	83.926	226.510	98.131	75.515	147.487	82.224	92.559	148.532	90.980	111.401	148.838	109.035	117.353	146.884	122.125	102.710	146.655	116.899	84.009	145.258
128.035	70.550	226.919	88.367	81.053	148.216	83.019	103.596	148.534	100.184	115.544	148.471	119.085	111.616	146.392	122.554	92.401	146.356	108.932	77.524	146.776
112.964	63.814	227.683	82.510	90.640	148.773	89.570	112.825	148.466	110.488	114.567	148.086	124.564	101.687	145.908	117.825	83.367	146.452	97.754	76.147	146.269
96.462	65.518	228.578	82.579	101.750	148.899	99.706	117.472	148.040	118.498	108.523	147.391	124.315	90.304	145.808	109.357	77.747	146.972	89.619	82.118	147.962
83.018	75.293	229.476	88.044	111.405	148.715	110.688	116.452	147.340	122.459	99.179	147.036	118.169	80.508	145.898	99.129	77.251	147.472	84.326	91.039	148.597
76.302	90.425	230.058	97.653	117.075	148.198	119.795	109.998	146.839	121.259	89.159	147.032	108.240	75.132	146.493	90.013	81.919	148.075	84.167	101.208	148.686
78.225	106.906	230.264	108.779	117.110	147.620	124.280	99.873	146.427	115.251	80.929	147.332	96.933	75.365	147.136	84.482	90.557	148.532	89.169	110.137	148.568
88.165	120.095	229.895	118.485	111.511	146.884	123.197	88.727	146.325	105.876	77.163	147.732	87.138	81.408	147.718	83.790	100.612	148.519	98.034	115.298	148.074
103.543	126.500	229.150	124.023	101.809	146.344	116.862	79.702	146.678	95.957	78.457	148.356	81.830	91.569	148.175	88.911	109.776	148.507	108.261	115.323	147.471
120.072	124.335	228.190	124.154	90.587	146.262	106.518	75.165	147.014	87.924	84.577	148.810	82.968	101.920	148.946	99.121	113.731	149.210	117.366	110.264	146.873
133.253	114.260	227.281	118.253	80.831	146.326	95.404	76.445	147.622	83.607	94.284	149.539	88.560	112.594	148.040	108.004	115.411	147.544	122.243	101.250	146.328
139.485	98.923	226.643	108.412	75.421	146.748	86.440	83.151	148.198	85.475	103.950	148.941	98.693	117.673	147.470	117.011	110.473	146.909	122.355	90.973	146.159
137.147	82.591	226.538	97.188	75.802	147.555	82.072	93.525	148.542	91.660	111.949	148.787	110.325	117.274	146.958	122.298	101.768	146.547	116.321	82.850	146.256
126.839	69.620	226.970	87.633	81.787	148.249	83.191	104.403	148.420	101.127	115.670	148.444	119.802	110.847	146.321	122.339	91.476	146.342	108.015	77.263	146.840
111.317	63.579	227.755	82.050	91.507	148.521	90.409	113.489	148.407	111.362	114.154	147.967	124.806	100.586	145.896	117.117	82.638	146.474	97.750	77.687	147.736
94.895	66.192	228.687	82.928	102.833	148.937	100.825	117.628	147.973	119.046	107.632	147.265	123.936	89.204	145.807	108.323	77.434	147.009	89.034	83.164	147.485
81.918	76.726	229.576	88.894	112.262	148.666	111.883	116.028	147.358	122.571	98.090	147.024	117.341	79.713	146.032	98.044	77.518	147.519	84.039	92.112	148.624
76.069	92.279	230.113	98.839	117.382	148.127	120.554	108.993	146.768	120.789	88.117	147.063	106.978	74.864	146.565	89.029	82.672	148.040	84.396	102.294	148.621
78.979	108.685	230.199	109.991	116.741	147.484	124.486	98.593	146.431	114.251	80.233	147.364	95.653	75.779	147.191	84.181	91.760	148.561	90.017	110.986	148.523
89.812	121.303	229.808	119.428	110.506	146.784	122.650	87.465	146.324	104.679	77.046	147.803	86.225	82.489	147.805	84.091	101.830	148.470	99.128	115.537	147.893
105.667	126.711	229.034	124.478	100.458	146.401	115.659	78.835	146.668	94.690	79.014	148.332	81.555	93.016	148.199	89.833	110.708	148.461	109.528	114.951	147.400
122.076	123.428	228.066	123.652	89.126	146.226	105.040	74.978	147.095	87.243	85.571	148.931	82.840	104.218	148.210	98.955	115.355	147.874	119.447	107.951	148.058
134.557	112.389	227.162	117.081	79.770	146.332	93.945	77.092	147.691	84.015	95.206	149.384	89.900	113.418	148.111	109.322	114.916	147.341	122.532	99.847	146.297
139.693	96.577	226.595	106.891	75.035	146.867	85.495	84.432	148.259	86.011	105.267	149.134	100.297	117.951	147.382	117.937	109.336	146.782	122.121	89.281	146.107
136.101	80.369	226.574	95.554	76.229	147.242	81.926	95.165	148.577	92.847	112.783	148.702	111.687	116.516	146.738	122.793	100.420	146.601	116.215	80.869	146.268
124.760	68.186	227.029	86.542	83.076	148.338	83.174	105.472	148.154	102.754	115.738	148.267	120.894	109.500	146.238	121.863	89.962	146.320	106.484	76.945	146.943
108.740	63.425	227.903	82.164	93.571	148.922	91.863	114.479	148.347	112.791	113.427	147.869	125.039	98.814	145.857	116.093	81.677	146.637	95.799	77.872	147.489
92.382	67.342	228.776	83.526	104.530	148.905	102.609	117.765	147.877	120.120	106.269	147.302	123.202	87.510	145.803	106.681	77.079	147.087	87.725	84.107	148.103
80.397	79.028	229.680	90.290	113.457	148.588	113.511	115.214	147.231	122.652	96.375	147.007	115.826	78.547	146.115	96.400	78.060	147.623	83.737	93.798	148.666
75.934	95.124	230.160	100.699	117.679	148.017	121.581	107.409	146.700	119.949	86.574	147.094	105.028	74.609	146.655	87.843	83.987	148.157	84.999	103.918	148.615
80.328	111.269	230.155	111.897	116.006	147.442	124.592	96.589	146.370	112.763	79.287	147.431	93.542	76.676	147.103	83.880	93.565	148.552	91.498	112.121	148.563
92.394	122.873	229.712	120.640	108.902	146.641	121.727	85.681	146.362	103.085	77.087	147.996	84.882	84.098	147.820	84.870	103.639	148.520	101.076	115.841	147.899
108.765	126.772	228.866	124.665	98.343	146.337	113.703	77.672	146.647	93.050	79.925	148.437	81.338	95.111	148.230	91.296	111.957	148.421	111.271	114.271	147.238
124.830	121.910	227.873	122.720	87.124	146.197	102.913	74.913	147.211	86.215	87.310	149.007	82.906	107.044	148.087	99.713	116.897	147.697	119.129	107.520	146.618
136.180	109.589	227.022	115.343	78.454	146.415	92.066	78.115	147.819	84.048	97.171	149.354	91.529	114.767	147.854	111.109	114.287	147.166	122.846	97.920	146.211
139.696	93.275	226.545	105.507	73.730	147.669	84.378	86.366	148.351	87.032	107.019	149.060	102.546	118.137	147.271	118.797	107.436	146.460	121.818	87.342	145.147
134.397	77.466	226.647	93.664	77.038	147.582	81.916	97.468	148.609	93.860	113.338	148.434	113.793	115.510	146.582	123.035	98.294	146.496	114.511	79.664	146.350
121.740	66.523	227.200	86.509	85.883	149.285	85.646	108.387	148.703	104.818	115.649	148.111	122.193	107.519	146.117	121.025	88.003	146.344	104.518	76.507	146.678
105.221	63.530	228.076	81.937	95.837	148.859	93.960	115.637	148.271	114.478	112.241	147.607	125.063	96.327	145.690	114.038	80.213	146.490	93.727	81.364	149.048
89.349	69.326	229.009	84.577	106.693	148.878	105.018	117.718	147.737	121.079	104.315	147.229	122.031	85.300	145.840	104.491	76.768	147.277	86.562	86.060	148.386
78.659	82.322	229.815	92.292	114.855	148.444	115.413	113.841	146.957	122.532	94.139	147.005	113.684	77.203	146.209	94.309	78.981	147.757	83.516	96.078	148.691
76.207	98.826	230.412	103.140	117.741	147.813	122.746	105.165	146.618	118.627	84.689	147.129	102.465	74.521	146.802	86.611	85.914	148.370	86.007	105.980	148.620
82.474	114.434	230.086	114.190	114.843	147.279	124.492	93.980	146.355	110.657	78.296	147.521	92.517	77.183	148.212	83.913	95.944	148.778	93.389	113.432	148.339
95.933	124.527	229.538	122.095	106.701	146.586	120.299	83.478	146.418	100.413	77.103	148.103	83.644	86.482	148.046	85.932	105.836	148.513	103.349	115.902	147.634
112.757	126.446	228.657	124.783	95.599	146.290	111.426	76.553	146.803	91.144	81.267	148.613	81.373	97.840	148.267	93.410	113.227	148.293	113.566	113.183	147.144
128.147	119.573	227.680	121.408	84.722	146.230	100.197	75.140	147.370	85.261	89.470	149.117	85.085	108.690	148.096	102.679	116.582	147.584	120.121	106.002	146.000
137.866	105.861	226.871	112.956	77.056	146.525	90.598	78.694	148.515	84.305	99.732	149.366	94.260	116.067	147.955	113.583	113.045	147.245	122.926	95.369	146.167
139.174	89.145	226.518	102.100	74.626	147.102	83.207	88.990	148.435	88.621	109.084	148.991	105.343	118.021	147.120	120.376	106.437	147.457	120.118	85.147	146.131
131.792	74.102	226.727	91.221	78.517	147.795	82.122	100.272	148.533	97.478	115.166	148.899	116.540	114.144	146.713	123.100	95.689	146.483	112.231	78.383	146.472
117.789	64.872	227.457	83.805	87.558	148.573	87.287	110.399	148.586	107.533	115.415	148.329	123.534	104.838	146.000	119.702	85.694	146.363	101.510	76.597	147.162
100.883	64.198	228.324	82.005	98.745	148.882	96.757	116.742	148.168	116.691	110.543	147.558	125.024	93.333	145.802	111.961	78.776	146.792	92.356	80.785	148.200
85.780	72.096	229.178	86.182	109.206	148.801	107.926	117.322	147.550	122.116	101.788	147.217	120.408	82.779	145.987	101.713	76.862	147.331	85.071	88.410	148.329
77.134	86.566	229.954	94.935	116.186	148.229	117.967	111.949	146.973	122.044	91.454	147.030	110.840	75.903	146.389	91.783	80.356	147.828	83.565	98.804	148.598
77.011	103.448	230.257	106.172	117.526	147.639	123.769	102.283	146.544	116.891	82.418	147.261	99.375	74.778	147.032	85.267	88.425	148.477	87.624	108.342	148.644
85.596	117.912	229.994	116.733	113.072	147.032	123.909	90.914	146.355	107.990	77.382	147.688	88.530	79.598	147.714	83.342	98.560	148.465	96.037	114.662	148.205
100.475	125.974	229.313	123.377	103.788	146.428	118.226	81.069	146.518	97.759	77.819	148.289	82.380	89.536	148.144	87.523	108.284	148.467	106.225	115.655	147.464
117.426	125.331	228.375	124.817	92.533	146.395	108.356	75.531	146.928	89.018	83.283	148.764	81.829	100.960	148.179	96.603	113.800	148.169	115.906	111.399	146.937
131.645	116.204	227.384	119.440	82.078	146.293	97.021	75.846	147.565	84.398	92.375	149.101	87.332	111.407	148.128	106.424	115.759	147.631	121.789	102.694	146.353
139.201	101.117	226.713	109.871	75.817	146.678	87.281	82.121	148.120	84.910	102.683	149.193	97.205	117.323	147.545	115.988	111.401	146.970	122.609	92.373	146.128
137.883	84.371	226.498	98.467	75.426	147.442	82.298	92.229	148.524	90.777	111.201	148.851	108.726	117.447	146.899	122.028	102.975	146.641	117.035	84.260	145.263
128.169	70.611	226.888	88.434	80.972	148.178	83.136	103.549	148.629	100.120	115.513	148.481	119.149	111.819	146.517	122.735	92.609	146.444	109.023	77.537	146.751
112.763	63.768	227.673	81.978	90.117	148.036	89.753	112.807	148.471	110.508	114.543	148.144	124.468	101.463	145.779	117.622	83.190	146.347	97.563	76.148	146.252
95.923	65.743	228.623	82.681	102.130	148.883	99.922	117.459	147.871	118.734	108.213	147.368	124.150	89.891	145.761	108.992	77.616	146.989	89.324	82.348	147.958
82.354	75.961	229.435	88.467	111.865	148.674	111.350	116.237	147.355	122.685	98.668	147.161	118.882	79.069	147.086	98.543	77.372	147.531	84.163	91.606	148.604
76.099	91.714	230.098	98.443	117.285	148.131	120.137	109.250	146.674	120.912	88.426	147.060	107.341	74.934	146.563	89.400	82.478	148.135	84.476	102.008	148.739
78.817	108.419	230.201	109.690	116.740	147.430	124.414	98.784	146.417	114.395	80.337	147.383	95.806	75.732	147.193	84.206	91.591	148.569	89.748	110.821	148.454
89.768	121.304	229.828	119.368	110.498	146.778	122.638	87.485	146.348	104.674	77.055	147.814	86.222	82.476	147.824	84.262	101.901	148.539	99.106	115.532	147.917
105.903	126.739	229.027	124.454	100.281	146.369	115.519	78.752	146.702	94.546	79.092	148.352	81.516	93.180	148.195	89.933	110.818	148.470	109.646	114.908	147.396
122.615	123.356	227.529	123.539	88.820	146.228	104.697	74.956	147.120	87.057	85.854	148.958	82.937	104.596	148.194	99.254	115.429	147.865	119.646	107.710	148.102
134.983	111.744	227.120	116.689	79.444	146.384	93.484	77.315	147.717	83.963	95.775	149.245	90.339	113.724	148.074	109.926	114.740	147.498	122.633	99.411	146.280
139.753	95.552	226.547	106.333	74.797	146.936	85.136	85.027	148.295	86.318	105.823	149.116	101.004	118.031	147.369	118.247	108.776	146.691	122.046	88.533	146.075
135.509	79.231	226.584	94.971	76.408	147.480	81.904	96.034	148.586	93.661	112.729	148.880	112.443	116.248	146.542	123.129	99.767	146.636	115.601	80.389	146.287
123.448	67.403	227.123	85.928	83.902	148.373	85.486	107.765	149.126	103.689	115.731	148.195	121.188	108.470	145.988	121.706	89.235	146.454	105.547	76.801	146.973
106.966	63.430	227.991	82.235	94.852	148.947	92.938	115.115	148.334	113.757	112.886	147.786	125.123	97.599	145.794	115.067	80.796	146.554	95.953	79.315	148.205
90.643	68.421	228.921	83.966	105.739	148.779	103.842	117.707	147.684	120.685	105.179	147.255	122.544	86.225	145.804	105.411	76.895	147.158	87.114	85.234	148.346
79.234	81.062	229.773	91.526	114.351	148.498	114.824	114.421	147.175	122.587	94.975	146.993	114.491	77.679	146.171	95.075	78.613	147.693	83.566	95.208	148.683
76.037	97.724	230.247	102.306	117.731	147.872	122.381	105.905	146.661	119.083	85.318	147.015	103.281	74.485	146.864	87.017	85.289	148.337	85.650	105.319	148.615
81.828	113.605	230.106	113.507	115.150	147.399	124.531	94.696	146.371	111.226	78.558	147.528	92.366	77.515	147.446	84.030	95.288	148.869	92.746	113.201	148.331
95.106	124.203	229.588	121.780	107.216	146.618	120.648	83.955	146.429	100.777	77.029	147.946	83.902	85.942	148.021	85.690	105.364	148.528	102.792	115.902	147.688
112.034	126.528	228.686	124.775	96.071	146.300	111.831	76.737	146.774	91.452	81.039	148.553	81.208	97.334	148.180	92.871	113.013	148.224	113.168	113.384	147.189
127.807	120.131	226.865	121.593	85.038	146.232	100.547	75.086	147.346	85.341	89.209	149.126	84.858	108.397	148.102	102.272	116.659	147.603	120.469	105.783	146.584
137.725	106.182	226.855	113.170	77.168	146.534	90.785	78.508	148.624	84.281	99.513	149.355	94.037	115.924	147.899	113.165	113.255	147.008	122.964	95.606	146.200
139.248	89.331	226.494	102.243	74.625	147.092	83.261	88.854	148.425	88.475	108.970	149.013	105.216	118.028	147.137	120.744	105.870	146.695	119.700	86.053	146.970
131.831	74.122	226.710	91.236	78.517	147.794	82.132	100.250	148.531	97.486	115.163	148.892	116.535	114.160	146.701	123.111	95.698	146.472	112.268	78.393	146.456
117.638	64.864	227.424	83.781	87.628	148.570	87.358	110.466	148.578	107.655	115.400	148.377	123.575	104.749	145.978	119.660	85.627	146.350	101.275	76.485	147.003
100.589	64.249	228.317	82.038	98.942	148.874	96.959	116.801	148.155	116.797	110.405	147.510	124.994	93.135	145.790	111.795	78.702	146.798	92.170	80.851	148.174
85.559	72.437	229.285	86.371	109.444	148.783	108.211	117.247	147.529	122.174	101.525	147.202	121.407	81.299	147.204	101.465	76.847	147.383	84.966	88.697	148.362
76.968	87.157	229.985	95.317	116.338	148.197	118.272	111.655	146.963	121.934	91.108	147.033	110.438	75.770	146.392	91.596	80.615	147.946	83.631	99.191	148.622
77.158	104.167	230.213	106.610	117.473	147.536	123.857	101.780	146.492	116.549	82.073	147.282	98.843	74.879	147.033	85.057	88.868	148.489	87.927	108.721	148.638
86.256	118.545	229.980	117.214	112.656	146.982	123.725	90.295	146.365	107.435	77.259	147.742	89.430	79.343	148.533	83.883	99.292	148.682	96.576	114.864	148.189
101.518	126.211	229.264	123.645	103.116	146.452	117.699	80.569	146.551	96.993	78.023	148.212	82.133	90.245	148.172	87.943	108.812	148.461	106.874	115.539	147.417
118.607	124.924	228.321	124.406	91.630	146.278	107.540	75.345	146.972	88.505	83.856	148.788	82.246	101.556	148.192	96.263	115.154	148.043	116.647	110.958	146.973
132.580	115.154	227.342	118.824	81.395	146.328	96.115	76.184	147.598	83.480	93.904	149.377	87.937	111.959	148.007	107.212	115.484	147.430	122.051	101.896	146.339
139.464	99.601	226.665	109.347	75.616	147.060	86.747	82.799	148.178	85.245	103.568	149.162	98.240	117.582	147.476	116.721	110.765	146.927	122.446	91.427	146.154
137.297	82.817	226.488	97.624	75.531	147.464	82.111	93.356	148.526	91.563	111.848	148.788	110.221	117.366	146.974	122.302	101.938	146.553	117.460	81.991	146.208
126.731	69.483	226.917	87.585	81.870	148.239	83.179	104.449	148.375	101.280	115.688	148.419	119.902	110.752	146.302	122.329	91.367	146.315	107.921	77.234	146.815
110.767	63.503	227.770	82.407	92.245	148.869	90.818	113.616	148.422	111.644	114.046	148.038	124.886	100.181	145.857	116.852	82.370	146.466	97.452	77.827	147.764
93.989	66.583	228.732	83.124	103.476	148.876	101.356	117.636	147.807	119.393	107.093	147.195	123.647	88.541	145.770	107.698	77.287	147.037	88.540	83.411	148.182
81.054	77.800	229.537	89.598	112.895	148.624	112.785	115.862	146.575	122.773	97.279	147.128	117.843	77.930	147.311	97.203	77.756	147.608	83.846	92.962	148.639
75.915	94.118	230.157	99.865	117.528	147.921	121.224	107.968	146.745	120.235	87.105	147.102	105.690	74.692	146.638	88.345	83.559	148.208	84.755	103.356	148.619
79.958	110.711	230.185	111.286	116.118	147.430	124.579	97.055	146.421	113.076	79.502	147.431	94.167	76.385	147.315	84.004	93.189	148.642	90.771	112.064	148.240
92.069	122.743	229.737	120.537	109.115	146.718	121.815	85.877	146.373	103.311	77.096	148.035	85.106	83.953	147.909	84.755	103.441	148.523	100.740	115.780	147.825
108.748	126.792	228.876	124.649	98.353	146.339	113.695	77.675	146.669	93.040	79.927	148.450	81.329	95.116	148.237	91.265	111.944	148.409	111.273	114.295	147.272
125.111	121.759	227.855	122.605	86.921	146.191	102.686	74.921	147.237	86.115	87.484	149.011	83.128	107.136	148.097	99.840	116.972	147.763	119.213	107.492	146.441
136.533	109.027	227.001	114.977	78.206	146.436	91.756	78.286	147.830	84.079	97.585	149.297	91.930	114.997	147.833	111.485	114.106	147.122	122.835	97.489	146.163
139.675	92.313	226.494	104.967	73.704	147.442	84.095	86.954	148.352	87.397	107.511	149.043	103.216	118.132	147.206	119.517	107.308	146.729	121.706	86.582	145.368
133.684	76.383	226.627	92.908	77.457	147.639	82.144	98.495	148.774	95.310	114.973	149.464	114.598	115.090	146.432	123.010	97.441	146.436	113.861	79.219	146.348
120.299	65.828	227.229	84.675	85.903	148.499	86.000	109.091	148.443	105.616	115.877	148.306	122.744	106.542	146.046	120.577	87.114	146.300	103.373	76.673	147.092
103.353	63.731	228.195	81.890	97.093	148.841	95.171	116.152	148.197	115.566	111.547	147.627	125.193	95.020	145.773	113.308	79.471	146.684	93.561	80.013	148.247
87.592	70.683	229.156	85.224	107.938	148.727	106.493	117.562	147.638	121.731	103.075	147.268	121.310	84.026	145.926	103.076	76.801	147.260	85.736	87.211	148.340
77.702	84.677	229.899	93.654	115.631	148.278	116.961	112.839	147.031	122.284	92.616	146.993	112.095	76.416	146.297	92.934	79.735	147.854	83.413	97.575	148.561
76.577	101.766	230.250	104.939	117.675	147.632	123.415	103.391	146.568	117.493	83.366	147.174	100.508	74.674	146.927	85.720	87.451	148.439	86.908	107.464	148.597
84.506	116.844	230.042	115.890	113.695	147.094	124.125	91.889	146.358	108.841	77.660	147.621	90.710	78.245	148.479	83.702	97.804	148.656	95.150	114.315	148.257
99.207	125.652	229.395	122.946	104.551	146.363	118.682	81.648	146.411	98.476	77.624	148.246	82.657	88.697	148.125	87.042	107.651	148.481	105.437	115.779	147.510
116.390	125.679	228.434	124.677	93.095	146.323	109.028	75.725	146.916	89.453	82.829	148.737	81.599	100.346	148.182	95.835	113.732	148.176	115.380	112.020	146.772
131.117	116.822	227.447	119.809	82.500	146.299	97.557	75.688	147.520	84.531	91.890	149.109	87.091	110.776	148.266	106.078	115.645	147.741	121.620	103.171	146.380
139.076	101.677	226.714	110.243	75.926	146.635	87.485	81.906	148.069	84.803	102.360	149.195	96.832	117.220	147.552	115.721	111.629	146.983	122.678	92.718	146.099
138.002	84.689	226.507	98.521	75.281	147.218	82.346	92.009	148.500	90.635	111.071	148.843	108.556	117.548	146.927	122.845	103.808	146.960	117.150	84.448	145.289
128.297	70.672	226.839	88.499	80.916	148.155	83.003	103.433	148.519	100.048	115.497	148.458	119.113	111.865	146.500	122.761	92.669	146.420	109.104	77.549	146.721
112.664	63.728	227.664	82.003	90.238	148.079	89.824	112.861	148.465	110.618	114.512	148.182	124.652	101.439	145.893	117.689	83.179	146.487	99.005	74.738	145.415
95.593	65.844	228.599	82.754	102.351	148.870	100.191	117.497	147.872	118.843	108.062	147.337	124.108	89.677	145.776	108.873	77.448	147.055	89.499	82.436	148.040
82.021	76.391	229.463	88.734	112.144	148.708	111.709	116.087	147.357	122.495	98.243	146.977	118.673	78.742	147.175	98.225	77.451	147.550	84.082	91.943	148.623
76.029	92.511	230.135	98.954	117.411	148.128	120.612	108.871	146.779	120.551	87.939	146.944	108.014	73.763	147.659	89.037	82.812	148.155	84.387	102.364	148.619
79.216	109.338	230.196	110.259	116.528	147.358	124.476	98.101	146.408	0.000	0.000	0.000	95.136	75.969	147.252	84.098	92.210	148.618	90.180	111.234	148.424
90.768	121.976	229.784	119.911	109.897	146.769	122.084	86.670	146.241	0.000	0.000	0.000	85.696	83.128	147.870	84.364	102.559	148.510	99.826	115.672	147.878
107.324	126.804	228.952	124.596	99.355	146.338	0.000	0.000	0.000	0.000	0.000	0.000	81.393	94.163	148.238	90.701	111.255	148.517	110.415	114.643	147.401
123.956	122.456	227.934	122.487	87.505	146.027	0.000	0.000	0.000	0.000	0.000	0.000	83.411	105.580	148.238	100.235	115.613	147.804	118.665	108.013	146.609
135.925	110.148	227.020	0.000	0.000	0.000	0.000	0.000	0.000	0.000	0.000	0.000	91.372	114.458	148.048	110.958	114.350	147.360	122.805	98.285	146.204
139.746	93.493	226.525	0.000	0.000	0.000	0.000	0.000	0.000	0.000	0.000	0.000	101.857	118.026	146.882	118.767	107.572	146.453	122.124	87.401	144.483
134.346	77.303	226.620	0.000	0.000	0.000	0.000	0.000	0.000	0.000	0.000	0.000	113.944	115.453	146.456	123.047	98.176	146.463	0.000	0.000	0.000
121.259	66.263	227.201	0.000	0.000	0.000	0.000	0.000	0.000	0.000	0.000	0.000	122.418	107.167	146.082	120.671	87.579	146.145	0.000	0.000	0.000
104.321	63.598	228.108	0.000	0.000	0.000	0.000	0.000	0.000	0.000	0.000	0.000	125.082	95.675	145.659	113.669	79.780	146.542	0.000	0.000	0.000
88.296	70.108	229.108	0.000	0.000	0.000	0.000	0.000	0.000	0.000	0.000	0.000	121.633	84.527	145.894	105.125	77.827	148.106	0.000	0.000	0.000
78.109	83.952	229.884	0.000	0.000	0.000	0.000	0.000	0.000	0.000	0.000	0.000	112.635	76.667	146.277	93.381	79.473	147.822	0.000	0.000	0.000
76.496	101.042	230.240	0.000	0.000	0.000	0.000	0.000	0.000	0.000	0.000	0.000	101.130	74.731	146.983	85.942	87.016	148.438	0.000	0.000	0.000
84.130	116.398	230.077	0.000	0.000	0.000	0.000	0.000	0.000	0.000	0.000	0.000	91.098	77.943	148.455	83.653	97.376	148.639	0.000	0.000	0.000
98.712	125.539	229.455	0.000	0.000	0.000	0.000	0.000	0.000	0.000	0.000	0.000	82.800	88.288	148.092	86.929	107.361	148.582	0.000	0.000	0.000
116.006	126.056	227.959	0.000	0.000	0.000	0.000	0.000	0.000	0.000	0.000	0.000	81.502	99.971	148.177	95.432	113.680	148.152	0.000	0.000	0.000
130.898	117.253	227.501	0.000	0.000	0.000	0.000	0.000	0.000	0.000	0.000	0.000	86.661	110.605	148.081	105.551	115.751	147.542	0.000	0.000	0.000
139.129	102.160	226.788	0.000	0.000	0.000	0.000	0.000	0.000	0.000	0.000	0.000	96.550	117.140	147.566	115.517	111.802	147.000	0.000	0.000	0.000
138.221	85.063	226.504	0.000	0.000	0.000	0.000	0.000	0.000	0.000	0.000	0.000	108.265	117.568	146.924	121.897	103.374	146.606	0.000	0.000	0.000
128.606	70.886	226.840	0.000	0.000	0.000	0.000	0.000	0.000	0.000	0.000	0.000	118.977	112.017	146.513	122.795	92.837	146.425	0.000	0.000	0.000
113.062	63.807	227.679	0.000	0.000	0.000	0.000	0.000	0.000	0.000	0.000	0.000	124.611	101.597	145.881	117.825	83.236	146.486	0.000	0.000	0.000
95.924	65.852	228.660	0.000	0.000	0.000	0.000	0.000	0.000	0.000	0.000	0.000	124.150	89.790	145.762	108.983	77.471	147.047	0.000	0.000	0.000
82.189	76.369	229.476	0.000	0.000	0.000	0.000	0.000	0.000	0.000	0.000	0.000	118.820	78.717	147.258	98.274	77.429	147.535	0.000	0.000	0.000
76.028	92.474	230.134	0.000	0.000	0.000	0.000	0.000	0.000	0.000	0.000	0.000	106.829	74.837	146.580	89.164	82.834	148.251	0.000	0.000	0.000
79.221	109.370	230.202	0.000	0.000	0.000	0.000	0.000	0.000	0.000	0.000	0.000	95.110	75.974	147.258	84.027	92.168	148.368	0.000	0.000	0.000
90.839	122.034	229.792	0.000	0.000	0.000	0.000	0.000	0.000	0.000	0.000	0.000	85.649	83.175	147.874	84.377	102.601	148.558	0.000	0.000	0.000
107.547	126.677	229.073	0.000	0.000	0.000	0.000	0.000	0.000	0.000	0.000	0.000	81.381	94.265	148.239	90.761	111.321	148.503	0.000	0.000	0.000
124.213	122.228	228.025	0.000	0.000	0.000	0.000	0.000	0.000	0.000	0.000	0.000	82.978	106.191	148.317	99.351	116.721	147.683	0.000	0.000	0.000
136.150	109.784	227.154	0.000	0.000	0.000	0.000	0.000	0.000	0.000	0.000	0.000	91.344	114.651	147.866	110.917	114.372	147.175	0.000	0.000	0.000
139.729	93.147	226.512	0.000	0.000	0.000	0.000	0.000	0.000	0.000	0.000	0.000	102.655	118.136	147.250	118.846	107.363	146.439	0.000	0.000	0.000
134.115	76.954	226.599	0.000	0.000	0.000	0.000	0.000	0.000	0.000	0.000	0.000	114.200	115.311	146.449	122.994	97.884	146.405	0.000	0.000	0.000
120.863	66.070	227.243	0.000	0.000	0.000	0.000	0.000	0.000	0.000	0.000	0.000	122.385	106.868	145.935	120.788	87.425	146.296	0.000	0.000	0.000
103.778	63.629	228.112	0.000	0.000	0.000	0.000	0.000	0.000	0.000	0.000	0.000	125.073	95.304	145.667	113.289	79.726	146.513	0.000	0.000	0.000
87.840	70.467	229.137	0.000	0.000	0.000	0.000	0.000	0.000	0.000	0.000	0.000	121.412	84.187	145.899	103.311	76.745	147.313	0.000	0.000	0.000
77.699	84.437	229.821	0.000	0.000	0.000	0.000	0.000	0.000	0.000	0.000	0.000	112.631	76.620	146.631	93.035	79.665	147.840	0.000	0.000	0.000
76.694	101.461	230.445	0.000	0.000	0.000	0.000	0.000	0.000	0.000	0.000	0.000	100.545	74.669	146.922	85.724	87.405	148.439	0.000	0.000	0.000
84.664	116.687	230.194	0.000	0.000	0.000	0.000	0.000	0.000	0.000	0.000	0.000	90.671	78.279	148.480	83.464	97.763	148.491	0.000	0.000	0.000
99.355	125.701	229.388	0.000	0.000	0.000	0.000	0.000	0.000	0.000	0.000	0.000	82.608	88.814	148.131	87.102	107.739	148.496	0.000	0.000	0.000
116.722	125.572	228.440	0.000	0.000	0.000	0.000	0.000	0.000	0.000	0.000	0.000	81.538	100.451	148.122	96.046	113.760	148.179	0.000	0.000	0.000
131.389	116.494	227.408	0.000	0.000	0.000	0.000	0.000	0.000	0.000	0.000	0.000	0.000	0.000	0.000	106.327	115.619	147.721	0.000	0.000	0.000
139.202	101.136	226.681	0.000	0.000	0.000	0.000	0.000	0.000	0.000	0.000	0.000	0.000	0.000	0.000	115.844	111.352	146.838	0.000	0.000	0.000
137.821	84.058	226.478	0.000	0.000	0.000	0.000	0.000	0.000	0.000	0.000	0.000	0.000	0.000	0.000	121.677	102.457	146.265	0.000	0.000	0.000
127.593	70.127	226.763	0.000	0.000	0.000	0.000	0.000	0.000	0.000	0.000	0.000	0.000	0.000	0.000	122.581	92.043	146.311	0.000	0.000	0.000
111.760	63.580	227.689	0.000	0.000	0.000	0.000	0.000	0.000	0.000	0.000	0.000	0.000	0.000	0.000	117.374	82.678	146.508	0.000	0.000	0.000
94.673	66.262	228.675	0.000	0.000	0.000	0.000	0.000	0.000	0.000	0.000	0.000	0.000	0.000	0.000	108.172	77.391	146.986	0.000	0.000	0.000
81.396	77.402	229.589	0.000	0.000	0.000	0.000	0.000	0.000	0.000	0.000	0.000	0.000	0.000	0.000	97.539	77.635	147.588	0.000	0.000	0.000
75.931	93.776	230.185	0.000	0.000	0.000	0.000	0.000	0.000	0.000	0.000	0.000	0.000	0.000	0.000	88.492	83.392	148.203	0.000	0.000	0.000
79.853	110.574	230.180	0.000	0.000	0.000	0.000	0.000	0.000	0.000	0.000	0.000	0.000	0.000	0.000	83.934	93.034	148.581	0.000	0.000	0.000
92.061	122.762	229.738	0.000	0.000	0.000	0.000	0.000	0.000	0.000	0.000	0.000	0.000	0.000	0.000	84.745	103.464	148.539	0.000	0.000	0.000
108.947	126.800	228.867	0.000	0.000	0.000	0.000	0.000	0.000	0.000	0.000	0.000	0.000	0.000	0.000	91.471	111.892	148.443	0.000	0.000	0.000
125.594	121.594	227.891	0.000	0.000	0.000	0.000	0.000	0.000	0.000	0.000	0.000	0.000	0.000	0.000	100.026	117.048	147.870	0.000	0.000	0.000
136.894	108.540	227.008	0.000	0.000	0.000	0.000	0.000	0.000	0.000	0.000	0.000	0.000	0.000	0.000	107.480	124.937	156.841	0.000	0.000	0.000
139.732	91.578	226.551	0.000	0.000	0.000	0.000	0.000	0.000	0.000	0.000	0.000	0.000	0.000	0.000	112.536	124.090	163.302	0.000	0.000	0.000
133.135	75.603	226.645	0.000	0.000	0.000	0.000	0.000	0.000	0.000	0.000	0.000	0.000	0.000	0.000	0.000	0.000	0.000	0.000	0.000	0.000
119.258	65.397	227.296	0.000	0.000	0.000	0.000	0.000	0.000	0.000	0.000	0.000	0.000	0.000	0.000	0.000	0.000	0.000	0.000	0.000	0.000
102.054	63.931	228.247	0.000	0.000	0.000	0.000	0.000	0.000	0.000	0.000	0.000	0.000	0.000	0.000	0.000	0.000	0.000	0.000	0.000	0.000
86.382	71.562	229.143	0.000	0.000	0.000	0.000	0.000	0.000	0.000	0.000	0.000	0.000	0.000	0.000	0.000	0.000	0.000	0.000	0.000	0.000
77.181	86.275	229.949	0.000	0.000	0.000	0.000	0.000	0.000	0.000	0.000	0.000	0.000	0.000	0.000	0.000	0.000	0.000	0.000	0.000	0.000
76.952	103.554	230.241	0.000	0.000	0.000	0.000	0.000	0.000	0.000	0.000	0.000	0.000	0.000	0.000	0.000	0.000	0.000	0.000	0.000	0.000
86.053	118.363	230.011	0.000	0.000	0.000	0.000	0.000	0.000	0.000	0.000	0.000	0.000	0.000	0.000	0.000	0.000	0.000	0.000	0.000	0.000
101.360	126.202	229.280	0.000	0.000	0.000	0.000	0.000	0.000	0.000	0.000	0.000	0.000	0.000	0.000	0.000	0.000	0.000	0.000	0.000	0.000
118.772	124.804	228.463	0.000	0.000	0.000	0.000	0.000	0.000	0.000	0.000	0.000	0.000	0.000	0.000	0.000	0.000	0.000	0.000	0.000	0.000
132.862	114.749	227.399	0.000	0.000	0.000	0.000	0.000	0.000	0.000	0.000	0.000	0.000	0.000	0.000	0.000	0.000	0.000	0.000	0.000	0.000
139.648	98.832	226.722	0.000	0.000	0.000	0.000	0.000	0.000	0.000	0.000	0.000	0.000	0.000	0.000	0.000	0.000	0.000	0.000	0.000	0.000
137.062	81.855	226.678	0.000	0.000	0.000	0.000	0.000	0.000	0.000	0.000	0.000	0.000	0.000	0.000	0.000	0.000	0.000	0.000	0.000	0.000
126.907	67.963	227.853	0.000	0.000	0.000	0.000	0.000	0.000	0.000	0.000	0.000	0.000	0.000	0.000	0.000	0.000	0.000	0.000	0.000	0.000
110.505	62.583	228.658	0.000	0.000	0.000	0.000	0.000	0.000	0.000	0.000	0.000	0.000	0.000	0.000	0.000	0.000	0.000	0.000	0.000	0.000
92.685	67.394	228.867	0.000	0.000	0.000	0.000	0.000	0.000	0.000	0.000	0.000	0.000	0.000	0.000	0.000	0.000	0.000	0.000	0.000	0.000
80.059	79.489	229.611	0.000	0.000	0.000	0.000	0.000	0.000	0.000	0.000	0.000	0.000	0.000	0.000	0.000	0.000	0.000	0.000	0.000	0.000
75.991	96.302	230.190	0.000	0.000	0.000	0.000	0.000	0.000	0.000	0.000	0.000	0.000	0.000	0.000	0.000	0.000	0.000	0.000	0.000	0.000
81.255	112.778	230.144	0.000	0.000	0.000	0.000	0.000	0.000	0.000	0.000	0.000	0.000	0.000	0.000	0.000	0.000	0.000	0.000	0.000	0.000
94.488	123.981	229.660	0.000	0.000	0.000	0.000	0.000	0.000	0.000	0.000	0.000	0.000	0.000	0.000	0.000	0.000	0.000	0.000	0.000	0.000
111.690	126.678	228.750	0.000	0.000	0.000	0.000	0.000	0.000	0.000	0.000	0.000	0.000	0.000	0.000	0.000	0.000	0.000	0.000	0.000	0.000
127.631	119.993	227.707	0.000	0.000	0.000	0.000	0.000	0.000	0.000	0.000	0.000	0.000	0.000	0.000	0.000	0.000	0.000	0.000	0.000	0.000
137.812	106.013	226.838	0.000	0.000	0.000	0.000	0.000	0.000	0.000	0.000	0.000	0.000	0.000	0.000	0.000	0.000	0.000	0.000	0.000	0.000
139.188	88.838	226.494	0.000	0.000	0.000	0.000	0.000	0.000	0.000	0.000	0.000	0.000	0.000	0.000	0.000	0.000	0.000	0.000	0.000	0.000
131.239	73.465	226.630	0.000	0.000	0.000	0.000	0.000	0.000	0.000	0.000	0.000	0.000	0.000	0.000	0.000	0.000	0.000	0.000	0.000	0.000
116.558	64.509	227.365	0.000	0.000	0.000	0.000	0.000	0.000	0.000	0.000	0.000	0.000	0.000	0.000	0.000	0.000	0.000	0.000	0.000	0.000
99.193	64.596	228.318	0.000	0.000	0.000	0.000	0.000	0.000	0.000	0.000	0.000	0.000	0.000	0.000	0.000	0.000	0.000	0.000	0.000	0.000
84.403	73.714	229.330	0.000	0.000	0.000	0.000	0.000	0.000	0.000	0.000	0.000	0.000	0.000	0.000	0.000	0.000	0.000	0.000	0.000	0.000
76.619	89.253	230.085	0.000	0.000	0.000	0.000	0.000	0.000	0.000	0.000	0.000	0.000	0.000	0.000	0.000	0.000	0.000	0.000	0.000	0.000
78.006	106.470	230.247	0.000	0.000	0.000	0.000	0.000	0.000	0.000	0.000	0.000	0.000	0.000	0.000	0.000	0.000	0.000	0.000	0.000	0.000
88.234	120.269	229.915	0.000	0.000	0.000	0.000	0.000	0.000	0.000	0.000	0.000	0.000	0.000	0.000	0.000	0.000	0.000	0.000	0.000	0.000
104.581	126.736	229.158	0.000	0.000	0.000	0.000	0.000	0.000	0.000	0.000	0.000	0.000	0.000	0.000	0.000	0.000	0.000	0.000	0.000	0.000
121.745	123.762	228.160	0.000	0.000	0.000	0.000	0.000	0.000	0.000	0.000	0.000	0.000	0.000	0.000	0.000	0.000	0.000	0.000	0.000	0.000
134.784	112.340	227.191	0.000	0.000	0.000	0.000	0.000	0.000	0.000	0.000	0.000	0.000	0.000	0.000	0.000	0.000	0.000	0.000	0.000	0.000
139.907	95.848	226.577	0.000	0.000	0.000	0.000	0.000	0.000	0.000	0.000	0.000	0.000	0.000	0.000	0.000	0.000	0.000	0.000	0.000	0.000
135.586	79.122	226.580	0.000	0.000	0.000	0.000	0.000	0.000	0.000	0.000	0.000	0.000	0.000	0.000	0.000	0.000	0.000	0.000	0.000	0.000
123.152	67.158	227.146	0.000	0.000	0.000	0.000	0.000	0.000	0.000	0.000	0.000	0.000	0.000	0.000	0.000	0.000	0.000	0.000	0.000	0.000
106.246	63.486	228.054	0.000	0.000	0.000	0.000	0.000	0.000	0.000	0.000	0.000	0.000	0.000	0.000	0.000	0.000	0.000	0.000	0.000	0.000
89.574	69.139	228.970	0.000	0.000	0.000	0.000	0.000	0.000	0.000	0.000	0.000	0.000	0.000	0.000	0.000	0.000	0.000	0.000	0.000	0.000
78.647	82.614	229.824	0.000	0.000	0.000	0.000	0.000	0.000	0.000	0.000	0.000	0.000	0.000	0.000	0.000	0.000	0.000	0.000	0.000	0.000
76.203	99.768	230.261	0.000	0.000	0.000	0.000	0.000	0.000	0.000	0.000	0.000	0.000	0.000	0.000	0.000	0.000	0.000	0.000	0.000	0.000
83.376	115.583	230.095	0.000	0.000	0.000	0.000	0.000	0.000	0.000	0.000	0.000	0.000	0.000	0.000	0.000	0.000	0.000	0.000	0.000	0.000
97.809	125.274	229.504	0.000	0.000	0.000	0.000	0.000	0.000	0.000	0.000	0.000	0.000	0.000	0.000	0.000	0.000	0.000	0.000	0.000	0.000
115.066	125.986	228.535	0.000	0.000	0.000	0.000	0.000	0.000	0.000	0.000	0.000	0.000	0.000	0.000	0.000	0.000	0.000	0.000	0.000	0.000
130.319	117.610	227.522	0.000	0.000	0.000	0.000	0.000	0.000	0.000	0.000	0.000	0.000	0.000	0.000	0.000	0.000	0.000	0.000	0.000	0.000
138.929	102.555	226.779	0.000	0.000	0.000	0.000	0.000	0.000	0.000	0.000	0.000	0.000	0.000	0.000	0.000	0.000	0.000	0.000	0.000	0.000
138.377	85.393	226.567	0.000	0.000	0.000	0.000	0.000	0.000	0.000	0.000	0.000	0.000	0.000	0.000	0.000	0.000	0.000	0.000	0.000	0.000
128.610	70.887	226.792	0.000	0.000	0.000	0.000	0.000	0.000	0.000	0.000	0.000	0.000	0.000	0.000	0.000	0.000	0.000	0.000	0.000	0.000
112.911	63.779	227.669	0.000	0.000	0.000	0.000	0.000	0.000	0.000	0.000	0.000	0.000	0.000	0.000	0.000	0.000	0.000	0.000	0.000	0.000
95.429	65.815	228.503	0.000	0.000	0.000	0.000	0.000	0.000	0.000	0.000	0.000	0.000	0.000	0.000	0.000	0.000	0.000	0.000	0.000	0.000
81.747	76.651	229.459	0.000	0.000	0.000	0.000	0.000	0.000	0.000	0.000	0.000	0.000	0.000	0.000	0.000	0.000	0.000	0.000	0.000	0.000
75.822	92.966	230.039	0.000	0.000	0.000	0.000	0.000	0.000	0.000	0.000	0.000	0.000	0.000	0.000	0.000	0.000	0.000	0.000	0.000	0.000
79.264	109.856	230.076	0.000	0.000	0.000	0.000	0.000	0.000	0.000	0.000	0.000	0.000	0.000	0.000	0.000	0.000	0.000	0.000	0.000	0.000
91.556	122.526	229.691	0.000	0.000	0.000	0.000	0.000	0.000	0.000	0.000	0.000	0.000	0.000	0.000	0.000	0.000	0.000	0.000	0.000	0.000
108.427	126.831	228.854	0.000	0.000	0.000	0.000	0.000	0.000	0.000	0.000	0.000	0.000	0.000	0.000	0.000	0.000	0.000	0.000	0.000	0.000
125.037	121.722	227.814	0.000	0.000	0.000	0.000	0.000	0.000	0.000	0.000	0.000	0.000	0.000	0.000	0.000	0.000	0.000	0.000	0.000	0.000
136.615	108.682	226.971	0.000	0.000	0.000	0.000	0.000	0.000	0.000	0.000	0.000	0.000	0.000	0.000	0.000	0.000	0.000	0.000	0.000	0.000
139.587	91.655	226.544	0.000	0.000	0.000	0.000	0.000	0.000	0.000	0.000	0.000	0.000	0.000	0.000	0.000	0.000	0.000	0.000	0.000	0.000
133.014	75.897	227.124	0.000	0.000	0.000	0.000	0.000	0.000	0.000	0.000	0.000	0.000	0.000	0.000	0.000	0.000	0.000	0.000	0.000	0.000
118.963	65.701	227.852	0.000	0.000	0.000	0.000	0.000	0.000	0.000	0.000	0.000	0.000	0.000	0.000	0.000	0.000	0.000	0.000	0.000	0.000
101.543	64.507	229.041	0.000	0.000	0.000	0.000	0.000	0.000	0.000	0.000	0.000	0.000	0.000	0.000	0.000	0.000	0.000	0.000	0.000	0.000
85.887	71.556	229.026	0.000	0.000	0.000	0.000	0.000	0.000	0.000	0.000	0.000	0.000	0.000	0.000	0.000	0.000	0.000	0.000	0.000	0.000
76.766	86.412	229.769	0.000	0.000	0.000	0.000	0.000	0.000	0.000	0.000	0.000	0.000	0.000	0.000	0.000	0.000	0.000	0.000	0.000	0.000
76.810	103.867	230.093	0.000	0.000	0.000	0.000	0.000	0.000	0.000	0.000	0.000	0.000	0.000	0.000	0.000	0.000	0.000	0.000	0.000	0.000
86.036	118.521	229.860	0.000	0.000	0.000	0.000	0.000	0.000	0.000	0.000	0.000	0.000	0.000	0.000	0.000	0.000	0.000	0.000	0.000	0.000
101.900	126.307	229.184	0.000	0.000	0.000	0.000	0.000	0.000	0.000	0.000	0.000	0.000	0.000	0.000	0.000	0.000	0.000	0.000	0.000	0.000
119.319	124.611	228.192	0.000	0.000	0.000	0.000	0.000	0.000	0.000	0.000	0.000	0.000	0.000	0.000	0.000	0.000	0.000	0.000	0.000	0.000
133.234	114.164	227.182	0.000	0.000	0.000	0.000	0.000	0.000	0.000	0.000	0.000	0.000	0.000	0.000	0.000	0.000	0.000	0.000	0.000	0.000
139.683	98.065	226.615	0.000	0.000	0.000	0.000	0.000	0.000	0.000	0.000	0.000	0.000	0.000	0.000	0.000	0.000	0.000	0.000	0.000	0.000
136.454	81.007	226.431	0.000	0.000	0.000	0.000	0.000	0.000	0.000	0.000	0.000	0.000	0.000	0.000	0.000	0.000	0.000	0.000	0.000	0.000
124.647	67.992	226.794	0.000	0.000	0.000	0.000	0.000	0.000	0.000	0.000	0.000	0.000	0.000	0.000	0.000	0.000	0.000	0.000	0.000	0.000
107.871	63.108	227.661	0.000	0.000	0.000	0.000	0.000	0.000	0.000	0.000	0.000	0.000	0.000	0.000	0.000	0.000	0.000	0.000	0.000	0.000
91.063	67.694	228.645	0.000	0.000	0.000	0.000	0.000	0.000	0.000	0.000	0.000	0.000	0.000	0.000	0.000	0.000	0.000	0.000	0.000	0.000
79.068	80.514	229.576	0.000	0.000	0.000	0.000	0.000	0.000	0.000	0.000	0.000	0.000	0.000	0.000	0.000	0.000	0.000	0.000	0.000	0.000
75.683	97.611	230.083	0.000	0.000	0.000	0.000	0.000	0.000	0.000	0.000	0.000	0.000	0.000	0.000	0.000	0.000	0.000	0.000	0.000	0.000
81.803	113.872	229.992	0.000	0.000	0.000	0.000	0.000	0.000	0.000	0.000	0.000	0.000	0.000	0.000	0.000	0.000	0.000	0.000	0.000	0.000
95.727	124.501	229.495	0.000	0.000	0.000	0.000	0.000	0.000	0.000	0.000	0.000	0.000	0.000	0.000	0.000	0.000	0.000	0.000	0.000	0.000
113.146	126.258	228.635	0.000	0.000	0.000	0.000	0.000	0.000	0.000	0.000	0.000	0.000	0.000	0.000	0.000	0.000	0.000	0.000	0.000	0.000
128.710	118.590	227.416	0.000	0.000	0.000	0.000	0.000	0.000	0.000	0.000	0.000	0.000	0.000	0.000	0.000	0.000	0.000	0.000	0.000	0.000
138.482	104.247	226.867	0.000	0.000	0.000	0.000	0.000	0.000	0.000	0.000	0.000	0.000	0.000	0.000	0.000	0.000	0.000	0.000	0.000	0.000
138.567	87.301	227.210	0.000	0.000	0.000	0.000	0.000	0.000	0.000	0.000	0.000	0.000	0.000	0.000	0.000	0.000	0.000	0.000	0.000	0.000
129.934	72.083	226.865	0.000	0.000	0.000	0.000	0.000	0.000	0.000	0.000	0.000	0.000	0.000	0.000	0.000	0.000	0.000	0.000	0.000	0.000
114.459	64.049	227.611	0.000	0.000	0.000	0.000	0.000	0.000	0.000	0.000	0.000	0.000	0.000	0.000	0.000	0.000	0.000	0.000	0.000	0.000
97.039	65.362	228.580	0.000	0.000	0.000	0.000	0.000	0.000	0.000	0.000	0.000	0.000	0.000	0.000	0.000	0.000	0.000	0.000	0.000	0.000
82.634	75.486	229.398	0.000	0.000	0.000	0.000	0.000	0.000	0.000	0.000	0.000	0.000	0.000	0.000	0.000	0.000	0.000	0.000	0.000	0.000
75.943	91.552	230.016	0.000	0.000	0.000	0.000	0.000	0.000	0.000	0.000	0.000	0.000	0.000	0.000	0.000	0.000	0.000	0.000	0.000	0.000
78.798	108.745	230.140	0.000	0.000	0.000	0.000	0.000	0.000	0.000	0.000	0.000	0.000	0.000	0.000	0.000	0.000	0.000	0.000	0.000	0.000
90.132	121.638	229.680	0.000	0.000	0.000	0.000	0.000	0.000	0.000	0.000	0.000	0.000	0.000	0.000	0.000	0.000	0.000	0.000	0.000	0.000
106.871	126.620	228.792	0.000	0.000	0.000	0.000	0.000	0.000	0.000	0.000	0.000	0.000	0.000	0.000	0.000	0.000	0.000	0.000	0.000	0.000
123.774	122.177	227.764	0.000	0.000	0.000	0.000	0.000	0.000	0.000	0.000	0.000	0.000	0.000	0.000	0.000	0.000	0.000	0.000	0.000	0.000
135.866	109.576	226.843	0.000	0.000	0.000	0.000	0.000	0.000	0.000	0.000	0.000	0.000	0.000	0.000	0.000	0.000	0.000	0.000	0.000	0.000
139.501	92.641	226.371	0.000	0.000	0.000	0.000	0.000	0.000	0.000	0.000	0.000	0.000	0.000	0.000	0.000	0.000	0.000	0.000	0.000	0.000
133.578	76.307	226.443	0.000	0.000	0.000	0.000	0.000	0.000	0.000	0.000	0.000	0.000	0.000	0.000	0.000	0.000	0.000	0.000	0.000	0.000
119.874	65.506	227.026	0.000	0.000	0.000	0.000	0.000	0.000	0.000	0.000	0.000	0.000	0.000	0.000	0.000	0.000	0.000	0.000	0.000	0.000
102.745	63.703	228.075	0.000	0.000	0.000	0.000	0.000	0.000	0.000	0.000	0.000	0.000	0.000	0.000	0.000	0.000	0.000	0.000	0.000	0.000
86.888	71.102	229.088	0.000	0.000	0.000	0.000	0.000	0.000	0.000	0.000	0.000	0.000	0.000	0.000	0.000	0.000	0.000	0.000	0.000	0.000
77.208	85.724	229.859	0.000	0.000	0.000	0.000	0.000	0.000	0.000	0.000	0.000	0.000	0.000	0.000	0.000	0.000	0.000	0.000	0.000	0.000
76.586	103.040	230.101	0.000	0.000	0.000	0.000	0.000	0.000	0.000	0.000	0.000	0.000	0.000	0.000	0.000	0.000	0.000	0.000	0.000	0.000
85.422	117.970	229.868	0.000	0.000	0.000	0.000	0.000	0.000	0.000	0.000	0.000	0.000	0.000	0.000	0.000	0.000	0.000	0.000	0.000	0.000
101.225	126.199	229.341	0.000	0.000	0.000	0.000	0.000	0.000	0.000	0.000	0.000	0.000	0.000	0.000	0.000	0.000	0.000	0.000	0.000	0.000
120.754	126.208	229.309	0.000	0.000	0.000	0.000	0.000	0.000	0.000	0.000	0.000	0.000	0.000	0.000	0.000	0.000	0.000	0.000	0.000	0.000
132.917	114.742	227.330	0.000	0.000	0.000	0.000	0.000	0.000	0.000	0.000	0.000	0.000	0.000	0.000	0.000	0.000	0.000	0.000	0.000	0.000
139.652	98.738	226.681	0.000	0.000	0.000	0.000	0.000	0.000	0.000	0.000	0.000	0.000	0.000	0.000	0.000	0.000	0.000	0.000	0.000	0.000
136.823	81.603	226.533	0.000	0.000	0.000	0.000	0.000	0.000	0.000	0.000	0.000	0.000	0.000	0.000	0.000	0.000	0.000	0.000	0.000	0.000
125.556	68.559	227.053	0.000	0.000	0.000	0.000	0.000	0.000	0.000	0.000	0.000	0.000	0.000	0.000	0.000	0.000	0.000	0.000	0.000	0.000
108.891	63.422	227.926	0.000	0.000	0.000	0.000	0.000	0.000	0.000	0.000	0.000	0.000	0.000	0.000	0.000	0.000	0.000	0.000	0.000	0.000
91.750	67.764	228.776	0.000	0.000	0.000	0.000	0.000	0.000	0.000	0.000	0.000	0.000	0.000	0.000	0.000	0.000	0.000	0.000	0.000	0.000
79.459	80.295	229.647	0.000	0.000	0.000	0.000	0.000	0.000	0.000	0.000	0.000	0.000	0.000	0.000	0.000	0.000	0.000	0.000	0.000	0.000
75.810	97.362	230.127	0.000	0.000	0.000	0.000	0.000	0.000	0.000	0.000	0.000	0.000	0.000	0.000	0.000	0.000	0.000	0.000	0.000	0.000
81.799	113.784	230.015	0.000	0.000	0.000	0.000	0.000	0.000	0.000	0.000	0.000	0.000	0.000	0.000	0.000	0.000	0.000	0.000	0.000	0.000
95.596	124.504	229.503	0.000	0.000	0.000	0.000	0.000	0.000	0.000	0.000	0.000	0.000	0.000	0.000	0.000	0.000	0.000	0.000	0.000	0.000
113.229	126.487	228.688	0.000	0.000	0.000	0.000	0.000	0.000	0.000	0.000	0.000	0.000	0.000	0.000	0.000	0.000	0.000	0.000	0.000	0.000
130.475	120.004	228.388	0.000	0.000	0.000	0.000	0.000	0.000	0.000	0.000	0.000	0.000	0.000	0.000	0.000	0.000	0.000	0.000	0.000	0.000
139.379	103.472	227.572	0.000	0.000	0.000	0.000	0.000	0.000	0.000	0.000	0.000	0.000	0.000	0.000	0.000	0.000	0.000	0.000	0.000	0.000
138.814	86.972	226.513	0.000	0.000	0.000	0.000	0.000	0.000	0.000	0.000	0.000	0.000	0.000	0.000	0.000	0.000	0.000	0.000	0.000	0.000
130.008	72.078	226.823	0.000	0.000	0.000	0.000	0.000	0.000	0.000	0.000	0.000	0.000	0.000	0.000	0.000	0.000	0.000	0.000	0.000	0.000
114.261	64.041	227.441	0.000	0.000	0.000	0.000	0.000	0.000	0.000	0.000	0.000	0.000	0.000	0.000	0.000	0.000	0.000	0.000	0.000	0.000
96.754	65.270	228.471	0.000	0.000	0.000	0.000	0.000	0.000	0.000	0.000	0.000	0.000	0.000	0.000	0.000	0.000	0.000	0.000	0.000	0.000
82.405	75.320	229.292	0.000	0.000	0.000	0.000	0.000	0.000	0.000	0.000	0.000	0.000	0.000	0.000	0.000	0.000	0.000	0.000	0.000	0.000
76.120	91.726	230.112	0.000	0.000	0.000	0.000	0.000	0.000	0.000	0.000	0.000	0.000	0.000	0.000	0.000	0.000	0.000	0.000	0.000	0.000
80.516	109.900	230.904	0.000	0.000	0.000	0.000	0.000	0.000	0.000	0.000	0.000	0.000	0.000	0.000	0.000	0.000	0.000	0.000	0.000	0.000
90.435	121.848	229.742	0.000	0.000	0.000	0.000	0.000	0.000	0.000	0.000	0.000	0.000	0.000	0.000	0.000	0.000	0.000	0.000	0.000	0.000
107.380	126.834	228.985	0.000	0.000	0.000	0.000	0.000	0.000	0.000	0.000	0.000	0.000	0.000	0.000	0.000	0.000	0.000	0.000	0.000	0.000
124.286	122.279	227.938	0.000	0.000	0.000	0.000	0.000	0.000	0.000	0.000	0.000	0.000	0.000	0.000	0.000	0.000	0.000	0.000	0.000	0.000
136.345	109.628	227.127	0.000	0.000	0.000	0.000	0.000	0.000	0.000	0.000	0.000	0.000	0.000	0.000	0.000	0.000	0.000	0.000	0.000	0.000
139.798	92.580	226.580	0.000	0.000	0.000	0.000	0.000	0.000	0.000	0.000	0.000	0.000	0.000	0.000	0.000	0.000	0.000	0.000	0.000	0.000
133.715	76.282	226.662	0.000	0.000	0.000	0.000	0.000	0.000	0.000	0.000	0.000	0.000	0.000	0.000	0.000	0.000	0.000	0.000	0.000	0.000
119.923	65.671	227.331	0.000	0.000	0.000	0.000	0.000	0.000	0.000	0.000	0.000	0.000	0.000	0.000	0.000	0.000	0.000	0.000	0.000	0.000
102.101	63.533	227.965	0.000	0.000	0.000	0.000	0.000	0.000	0.000	0.000	0.000	0.000	0.000	0.000	0.000	0.000	0.000	0.000	0.000	0.000
86.268	71.215	228.987	0.000	0.000	0.000	0.000	0.000	0.000	0.000	0.000	0.000	0.000	0.000	0.000	0.000	0.000	0.000	0.000	0.000	0.000
76.862	85.992	229.767	0.000	0.000	0.000	0.000	0.000	0.000	0.000	0.000	0.000	0.000	0.000	0.000	0.000	0.000	0.000	0.000	0.000	0.000
76.701	103.523	230.106	0.000	0.000	0.000	0.000	0.000	0.000	0.000	0.000	0.000	0.000	0.000	0.000	0.000	0.000	0.000	0.000	0.000	0.000
85.819	118.345	229.854	0.000	0.000	0.000	0.000	0.000	0.000	0.000	0.000	0.000	0.000	0.000	0.000	0.000	0.000	0.000	0.000	0.000	0.000
101.476	126.109	229.109	0.000	0.000	0.000	0.000	0.000	0.000	0.000	0.000	0.000	0.000	0.000	0.000	0.000	0.000	0.000	0.000	0.000	0.000
118.953	124.443	228.073	0.000	0.000	0.000	0.000	0.000	0.000	0.000	0.000	0.000	0.000	0.000	0.000	0.000	0.000	0.000	0.000	0.000	0.000
133.211	114.197	227.188	0.000	0.000	0.000	0.000	0.000	0.000	0.000	0.000	0.000	0.000	0.000	0.000	0.000	0.000	0.000	0.000	0.000	0.000
139.618	98.005	226.644	0.000	0.000	0.000	0.000	0.000	0.000	0.000	0.000	0.000	0.000	0.000	0.000	0.000	0.000	0.000	0.000	0.000	0.000
136.435	80.875	226.414	0.000	0.000	0.000	0.000	0.000	0.000	0.000	0.000	0.000	0.000	0.000	0.000	0.000	0.000	0.000	0.000	0.000	0.000
124.639	68.061	226.886	0.000	0.000	0.000	0.000	0.000	0.000	0.000	0.000	0.000	0.000	0.000	0.000	0.000	0.000	0.000	0.000	0.000	0.000
107.778	63.333	227.797	0.000	0.000	0.000	0.000	0.000	0.000	0.000	0.000	0.000	0.000	0.000	0.000	0.000	0.000	0.000	0.000	0.000	0.000
90.888	68.148	228.846	0.000	0.000	0.000	0.000	0.000	0.000	0.000	0.000	0.000	0.000	0.000	0.000	0.000	0.000	0.000	0.000	0.000	0.000
79.146	81.128	229.665	0.000	0.000	0.000	0.000	0.000	0.000	0.000	0.000	0.000	0.000	0.000	0.000	0.000	0.000	0.000	0.000	0.000	0.000
75.912	98.307	230.106	0.000	0.000	0.000	0.000	0.000	0.000	0.000	0.000	0.000	0.000	0.000	0.000	0.000	0.000	0.000	0.000	0.000	0.000
82.340	114.501	230.010	0.000	0.000	0.000	0.000	0.000	0.000	0.000	0.000	0.000	0.000	0.000	0.000	0.000	0.000	0.000	0.000	0.000	0.000
96.490	124.851	229.467	0.000	0.000	0.000	0.000	0.000	0.000	0.000	0.000	0.000	0.000	0.000	0.000	0.000	0.000	0.000	0.000	0.000	0.000
113.899	126.206	228.567	0.000	0.000	0.000	0.000	0.000	0.000	0.000	0.000	0.000	0.000	0.000	0.000	0.000	0.000	0.000	0.000	0.000	0.000
129.741	118.143	227.646	0.000	0.000	0.000	0.000	0.000	0.000	0.000	0.000	0.000	0.000	0.000	0.000	0.000	0.000	0.000	0.000	0.000	0.000
138.719	103.343	226.765	0.000	0.000	0.000	0.000	0.000	0.000	0.000	0.000	0.000	0.000	0.000	0.000	0.000	0.000	0.000	0.000	0.000	0.000
138.491	85.945	226.491	0.000	0.000	0.000	0.000	0.000	0.000	0.000	0.000	0.000	0.000	0.000	0.000	0.000	0.000	0.000	0.000	0.000	0.000
129.236	71.341	226.891	0.000	0.000	0.000	0.000	0.000	0.000	0.000	0.000	0.000	0.000	0.000	0.000	0.000	0.000	0.000	0.000	0.000	0.000
113.328	63.772	227.522	0.000	0.000	0.000	0.000	0.000	0.000	0.000	0.000	0.000	0.000	0.000	0.000	0.000	0.000	0.000	0.000	0.000	0.000
96.125	65.795	228.667	0.000	0.000	0.000	0.000	0.000	0.000	0.000	0.000	0.000	0.000	0.000	0.000	0.000	0.000	0.000	0.000	0.000	0.000
82.133	76.466	229.474	0.000	0.000	0.000	0.000	0.000	0.000	0.000	0.000	0.000	0.000	0.000	0.000	0.000	0.000	0.000	0.000	0.000	0.000
76.104	92.955	230.151	0.000	0.000	0.000	0.000	0.000	0.000	0.000	0.000	0.000	0.000	0.000	0.000	0.000	0.000	0.000	0.000	0.000	0.000
79.641	110.083	230.237	0.000	0.000	0.000	0.000	0.000	0.000	0.000	0.000	0.000	0.000	0.000	0.000	0.000	0.000	0.000	0.000	0.000	0.000
91.647	122.557	229.783	0.000	0.000	0.000	0.000	0.000	0.000	0.000	0.000	0.000	0.000	0.000	0.000	0.000	0.000	0.000	0.000	0.000	0.000
108.701	126.834	228.916	0.000	0.000	0.000	0.000	0.000	0.000	0.000	0.000	0.000	0.000	0.000	0.000	0.000	0.000	0.000	0.000	0.000	0.000
125.444	121.558	227.874	0.000	0.000	0.000	0.000	0.000	0.000	0.000	0.000	0.000	0.000	0.000	0.000	0.000	0.000	0.000	0.000	0.000	0.000
136.906	108.315	227.000	0.000	0.000	0.000	0.000	0.000	0.000	0.000	0.000	0.000	0.000	0.000	0.000	0.000	0.000	0.000	0.000	0.000	0.000
139.605	91.095	226.500	0.000	0.000	0.000	0.000	0.000	0.000	0.000	0.000	0.000	0.000	0.000	0.000	0.000	0.000	0.000	0.000	0.000	0.000
132.808	75.106	226.678	0.000	0.000	0.000	0.000	0.000	0.000	0.000	0.000	0.000	0.000	0.000	0.000	0.000	0.000	0.000	0.000	0.000	0.000
118.511	65.099	227.371	0.000	0.000	0.000	0.000	0.000	0.000	0.000	0.000	0.000	0.000	0.000	0.000	0.000	0.000	0.000	0.000	0.000	0.000
101.009	64.137	228.313	0.000	0.000	0.000	0.000	0.000	0.000	0.000	0.000	0.000	0.000	0.000	0.000	0.000	0.000	0.000	0.000	0.000	0.000
85.492	72.485	229.284	0.000	0.000	0.000	0.000	0.000	0.000	0.000	0.000	0.000	0.000	0.000	0.000	0.000	0.000	0.000	0.000	0.000	0.000
76.783	87.703	230.003	0.000	0.000	0.000	0.000	0.000	0.000	0.000	0.000	0.000	0.000	0.000	0.000	0.000	0.000	0.000	0.000	0.000	0.000
77.469	105.193	230.258	0.000	0.000	0.000	0.000	0.000	0.000	0.000	0.000	0.000	0.000	0.000	0.000	0.000	0.000	0.000	0.000	0.000	0.000
87.325	119.553	229.964	0.000	0.000	0.000	0.000	0.000	0.000	0.000	0.000	0.000	0.000	0.000	0.000	0.000	0.000	0.000	0.000	0.000	0.000
103.434	126.564	229.210	0.000	0.000	0.000	0.000	0.000	0.000	0.000	0.000	0.000	0.000	0.000	0.000	0.000	0.000	0.000	0.000	0.000	0.000
120.853	124.060	228.205	0.000	0.000	0.000	0.000	0.000	0.000	0.000	0.000	0.000	0.000	0.000	0.000	0.000	0.000	0.000	0.000	0.000	0.000
134.310	112.848	227.193	0.000	0.000	0.000	0.000	0.000	0.000	0.000	0.000	0.000	0.000	0.000	0.000	0.000	0.000	0.000	0.000	0.000	0.000
139.794	96.278	226.576	0.000	0.000	0.000	0.000	0.000	0.000	0.000	0.000	0.000	0.000	0.000	0.000	0.000	0.000	0.000	0.000	0.000	0.000
135.715	79.378	226.555	0.000	0.000	0.000	0.000	0.000	0.000	0.000	0.000	0.000	0.000	0.000	0.000	0.000	0.000	0.000	0.000	0.000	0.000
123.236	67.186	227.100	0.000	0.000	0.000	0.000	0.000	0.000	0.000	0.000	0.000	0.000	0.000	0.000	0.000	0.000	0.000	0.000	0.000	0.000
106.147	63.407	228.002	0.000	0.000	0.000	0.000	0.000	0.000	0.000	0.000	0.000	0.000	0.000	0.000	0.000	0.000	0.000	0.000	0.000	0.000
89.485	69.190	228.982	0.000	0.000	0.000	0.000	0.000	0.000	0.000	0.000	0.000	0.000	0.000	0.000	0.000	0.000	0.000	0.000	0.000	0.000
78.432	82.822	229.865	0.000	0.000	0.000	0.000	0.000	0.000	0.000	0.000	0.000	0.000	0.000	0.000	0.000	0.000	0.000	0.000	0.000	0.000
76.227	100.173	230.220	0.000	0.000	0.000	0.000	0.000	0.000	0.000	0.000	0.000	0.000	0.000	0.000	0.000	0.000	0.000	0.000	0.000	0.000
83.641	115.979	230.102	0.000	0.000	0.000	0.000	0.000	0.000	0.000	0.000	0.000	0.000	0.000	0.000	0.000	0.000	0.000	0.000	0.000	0.000
98.364	125.446	229.463	0.000	0.000	0.000	0.000	0.000	0.000	0.000	0.000	0.000	0.000	0.000	0.000	0.000	0.000	0.000	0.000	0.000	0.000
116.218	125.652	228.115	0.000	0.000	0.000	0.000	0.000	0.000	0.000	0.000	0.000	0.000	0.000	0.000	0.000	0.000	0.000	0.000	0.000	0.000
131.096	116.877	227.485	0.000	0.000	0.000	0.000	0.000	0.000	0.000	0.000	0.000	0.000	0.000	0.000	0.000	0.000	0.000	0.000	0.000	0.000
139.204	101.340	226.715	0.000	0.000	0.000	0.000	0.000	0.000	0.000	0.000	0.000	0.000	0.000	0.000	0.000	0.000	0.000	0.000	0.000	0.000
137.859	84.010	226.487	0.000	0.000	0.000	0.000	0.000	0.000	0.000	0.000	0.000	0.000	0.000	0.000	0.000	0.000	0.000	0.000	0.000	0.000
127.520	69.965	226.874	0.000	0.000	0.000	0.000	0.000	0.000	0.000	0.000	0.000	0.000	0.000	0.000	0.000	0.000	0.000	0.000	0.000	0.000
111.245	63.514	227.728	0.000	0.000	0.000	0.000	0.000	0.000	0.000	0.000	0.000	0.000	0.000	0.000	0.000	0.000	0.000	0.000	0.000	0.000
93.869	66.522	228.630	0.000	0.000	0.000	0.000	0.000	0.000	0.000	0.000	0.000	0.000	0.000	0.000	0.000	0.000	0.000	0.000	0.000	0.000
80.795	78.177	229.561	0.000	0.000	0.000	0.000	0.000	0.000	0.000	0.000	0.000	0.000	0.000	0.000	0.000	0.000	0.000	0.000	0.000	0.000
75.855	95.058	230.176	0.000	0.000	0.000	0.000	0.000	0.000	0.000	0.000	0.000	0.000	0.000	0.000	0.000	0.000	0.000	0.000	0.000	0.000
80.601	111.915	230.188	0.000	0.000	0.000	0.000	0.000	0.000	0.000	0.000	0.000	0.000	0.000	0.000	0.000	0.000	0.000	0.000	0.000	0.000
93.633	123.605	229.696	0.000	0.000	0.000	0.000	0.000	0.000	0.000	0.000	0.000	0.000	0.000	0.000	0.000	0.000	0.000	0.000	0.000	0.000
110.953	126.693	228.791	0.000	0.000	0.000	0.000	0.000	0.000	0.000	0.000	0.000	0.000	0.000	0.000	0.000	0.000	0.000	0.000	0.000	0.000
127.321	120.237	227.749	0.000	0.000	0.000	0.000	0.000	0.000	0.000	0.000	0.000	0.000	0.000	0.000	0.000	0.000	0.000	0.000	0.000	0.000
137.777	106.186	226.864	0.000	0.000	0.000	0.000	0.000	0.000	0.000	0.000	0.000	0.000	0.000	0.000	0.000	0.000	0.000	0.000	0.000	0.000
139.243	88.816	226.497	0.000	0.000	0.000	0.000	0.000	0.000	0.000	0.000	0.000	0.000	0.000	0.000	0.000	0.000	0.000	0.000	0.000	0.000
131.225	73.323	226.714	0.000	0.000	0.000	0.000	0.000	0.000	0.000	0.000	0.000	0.000	0.000	0.000	0.000	0.000	0.000	0.000	0.000	0.000
116.212	64.390	227.470	0.000	0.000	0.000	0.000	0.000	0.000	0.000	0.000	0.000	0.000	0.000	0.000	0.000	0.000	0.000	0.000	0.000	0.000
98.652	64.757	228.440	0.000	0.000	0.000	0.000	0.000	0.000	0.000	0.000	0.000	0.000	0.000	0.000	0.000	0.000	0.000	0.000	0.000	0.000
83.756	74.191	229.309	0.000	0.000	0.000	0.000	0.000	0.000	0.000	0.000	0.000	0.000	0.000	0.000	0.000	0.000	0.000	0.000	0.000	0.000
76.278	90.115	230.057	0.000	0.000	0.000	0.000	0.000	0.000	0.000	0.000	0.000	0.000	0.000	0.000	0.000	0.000	0.000	0.000	0.000	0.000
78.324	107.488	230.242	0.000	0.000	0.000	0.000	0.000	0.000	0.000	0.000	0.000	0.000	0.000	0.000	0.000	0.000	0.000	0.000	0.000	0.000
89.325	121.086	229.889	0.000	0.000	0.000	0.000	0.000	0.000	0.000	0.000	0.000	0.000	0.000	0.000	0.000	0.000	0.000	0.000	0.000	0.000
105.974	126.790	229.067	0.000	0.000	0.000	0.000	0.000	0.000	0.000	0.000	0.000	0.000	0.000	0.000	0.000	0.000	0.000	0.000	0.000	0.000
123.146	122.928	228.023	0.000	0.000	0.000	0.000	0.000	0.000	0.000	0.000	0.000	0.000	0.000	0.000	0.000	0.000	0.000	0.000	0.000	0.000
135.671	110.659	227.079	0.000	0.000	0.000	0.000	0.000	0.000	0.000	0.000	0.000	0.000	0.000	0.000	0.000	0.000	0.000	0.000	0.000	0.000
139.828	93.701	226.544	0.000	0.000	0.000	0.000	0.000	0.000	0.000	0.000	0.000	0.000	0.000	0.000	0.000	0.000	0.000	0.000	0.000	0.000
134.329	77.137	226.607	0.000	0.000	0.000	0.000	0.000	0.000	0.000	0.000	0.000	0.000	0.000	0.000	0.000	0.000	0.000	0.000	0.000	0.000
120.871	66.026	227.240	0.000	0.000	0.000	0.000	0.000	0.000	0.000	0.000	0.000	0.000	0.000	0.000	0.000	0.000	0.000	0.000	0.000	0.000
103.494	63.672	228.165	0.000	0.000	0.000	0.000	0.000	0.000	0.000	0.000	0.000	0.000	0.000	0.000	0.000	0.000	0.000	0.000	0.000	0.000
87.361	70.857	229.180	0.000	0.000	0.000	0.000	0.000	0.000	0.000	0.000	0.000	0.000	0.000	0.000	0.000	0.000	0.000	0.000	0.000	0.000
77.451	85.357	229.942	0.000	0.000	0.000	0.000	0.000	0.000	0.000	0.000	0.000	0.000	0.000	0.000	0.000	0.000	0.000	0.000	0.000	0.000
76.756	102.866	230.244	0.000	0.000	0.000	0.000	0.000	0.000	0.000	0.000	0.000	0.000	0.000	0.000	0.000	0.000	0.000	0.000	0.000	0.000
85.705	118.058	230.055	0.000	0.000	0.000	0.000	0.000	0.000	0.000	0.000	0.000	0.000	0.000	0.000	0.000	0.000	0.000	0.000	0.000	0.000
101.275	126.254	229.364	0.000	0.000	0.000	0.000	0.000	0.000	0.000	0.000	0.000	0.000	0.000	0.000	0.000	0.000	0.000	0.000	0.000	0.000
118.926	125.016	228.440	0.000	0.000	0.000	0.000	0.000	0.000	0.000	0.000	0.000	0.000	0.000	0.000	0.000	0.000	0.000	0.000	0.000	0.000
133.115	114.751	227.351	0.000	0.000	0.000	0.000	0.000	0.000	0.000	0.000	0.000	0.000	0.000	0.000	0.000	0.000	0.000	0.000	0.000	0.000
139.765	98.584	226.650	0.000	0.000	0.000	0.000	0.000	0.000	0.000	0.000	0.000	0.000	0.000	0.000	0.000	0.000	0.000	0.000	0.000	0.000
136.903	81.415	226.561	0.000	0.000	0.000	0.000	0.000	0.000	0.000	0.000	0.000	0.000	0.000	0.000	0.000	0.000	0.000	0.000	0.000	0.000
125.308	68.342	227.043	0.000	0.000	0.000	0.000	0.000	0.000	0.000	0.000	0.000	0.000	0.000	0.000	0.000	0.000	0.000	0.000	0.000	0.000
108.491	63.424	227.956	0.000	0.000	0.000	0.000	0.000	0.000	0.000	0.000	0.000	0.000	0.000	0.000	0.000	0.000	0.000	0.000	0.000	0.000
91.503	68.070	228.909	0.000	0.000	0.000	0.000	0.000	0.000	0.000	0.000	0.000	0.000	0.000	0.000	0.000	0.000	0.000	0.000	0.000	0.000
79.470	80.967	229.792	0.000	0.000	0.000	0.000	0.000	0.000	0.000	0.000	0.000	0.000	0.000	0.000	0.000	0.000	0.000	0.000	0.000	0.000
76.119	98.162	230.236	0.000	0.000	0.000	0.000	0.000	0.000	0.000	0.000	0.000	0.000	0.000	0.000	0.000	0.000	0.000	0.000	0.000	0.000
82.321	114.384	230.133	0.000	0.000	0.000	0.000	0.000	0.000	0.000	0.000	0.000	0.000	0.000	0.000	0.000	0.000	0.000	0.000	0.000	0.000
96.419	124.803	229.560	0.000	0.000	0.000	0.000	0.000	0.000	0.000	0.000	0.000	0.000	0.000	0.000	0.000	0.000	0.000	0.000	0.000	0.000
113.999	126.255	228.623	0.000	0.000	0.000	0.000	0.000	0.000	0.000	0.000	0.000	0.000	0.000	0.000	0.000	0.000	0.000	0.000	0.000	0.000
129.668	118.254	227.583	0.000	0.000	0.000	0.000	0.000	0.000	0.000	0.000	0.000	0.000	0.000	0.000	0.000	0.000	0.000	0.000	0.000	0.000
138.751	103.276	226.797	0.000	0.000	0.000	0.000	0.000	0.000	0.000	0.000	0.000	0.000	0.000	0.000	0.000	0.000	0.000	0.000	0.000	0.000
138.458	85.812	226.496	0.000	0.000	0.000	0.000	0.000	0.000	0.000	0.000	0.000	0.000	0.000	0.000	0.000	0.000	0.000	0.000	0.000	0.000
128.974	71.162	226.847	0.000	0.000	0.000	0.000	0.000	0.000	0.000	0.000	0.000	0.000	0.000	0.000	0.000	0.000	0.000	0.000	0.000	0.000
113.123	63.735	227.620	0.000	0.000	0.000	0.000	0.000	0.000	0.000	0.000	0.000	0.000	0.000	0.000	0.000	0.000	0.000	0.000	0.000	0.000
95.651	65.833	228.624	0.000	0.000	0.000	0.000	0.000	0.000	0.000	0.000	0.000	0.000	0.000	0.000	0.000	0.000	0.000	0.000	0.000	0.000
81.830	76.787	229.584	0.000	0.000	0.000	0.000	0.000	0.000	0.000	0.000	0.000	0.000	0.000	0.000	0.000	0.000	0.000	0.000	0.000	0.000
75.900	93.278	230.137	0.000	0.000	0.000	0.000	0.000	0.000	0.000	0.000	0.000	0.000	0.000	0.000	0.000	0.000	0.000	0.000	0.000	0.000
79.709	110.399	230.198	0.000	0.000	0.000	0.000	0.000	0.000	0.000	0.000	0.000	0.000	0.000	0.000	0.000	0.000	0.000	0.000	0.000	0.000
92.082	122.811	229.767	0.000	0.000	0.000	0.000	0.000	0.000	0.000	0.000	0.000	0.000	0.000	0.000	0.000	0.000	0.000	0.000	0.000	0.000
109.240	126.805	228.890	0.000	0.000	0.000	0.000	0.000	0.000	0.000	0.000	0.000	0.000	0.000	0.000	0.000	0.000	0.000	0.000	0.000	0.000
125.946	121.209	227.838	0.000	0.000	0.000	0.000	0.000	0.000	0.000	0.000	0.000	0.000	0.000	0.000	0.000	0.000	0.000	0.000	0.000	0.000
137.175	107.736	226.978	0.000	0.000	0.000	0.000	0.000	0.000	0.000	0.000	0.000	0.000	0.000	0.000	0.000	0.000	0.000	0.000	0.000	0.000
139.519	90.409	226.486	0.000	0.000	0.000	0.000	0.000	0.000	0.000	0.000	0.000	0.000	0.000	0.000	0.000	0.000	0.000	0.000	0.000	0.000
132.329	74.526	226.699	0.000	0.000	0.000	0.000	0.000	0.000	0.000	0.000	0.000	0.000	0.000	0.000	0.000	0.000	0.000	0.000	0.000	0.000
117.766	64.834	227.379	0.000	0.000	0.000	0.000	0.000	0.000	0.000	0.000	0.000	0.000	0.000	0.000	0.000	0.000	0.000	0.000	0.000	0.000
100.172	64.330	228.341	0.000	0.000	0.000	0.000	0.000	0.000	0.000	0.000	0.000	0.000	0.000	0.000	0.000	0.000	0.000	0.000	0.000	0.000
84.850	73.121	229.327	0.000	0.000	0.000	0.000	0.000	0.000	0.000	0.000	0.000	0.000	0.000	0.000	0.000	0.000	0.000	0.000	0.000	0.000
76.555	88.625	230.028	0.000	0.000	0.000	0.000	0.000	0.000	0.000	0.000	0.000	0.000	0.000	0.000	0.000	0.000	0.000	0.000	0.000	0.000
77.788	106.120	230.281	0.000	0.000	0.000	0.000	0.000	0.000	0.000	0.000	0.000	0.000	0.000	0.000	0.000	0.000	0.000	0.000	0.000	0.000
88.123	120.205	229.940	0.000	0.000	0.000	0.000	0.000	0.000	0.000	0.000	0.000	0.000	0.000	0.000	0.000	0.000	0.000	0.000	0.000	0.000
104.497	126.688	229.151	0.000	0.000	0.000	0.000	0.000	0.000	0.000	0.000	0.000	0.000	0.000	0.000	0.000	0.000	0.000	0.000	0.000	0.000
121.858	123.587	228.128	0.000	0.000	0.000	0.000	0.000	0.000	0.000	0.000	0.000	0.000	0.000	0.000	0.000	0.000	0.000	0.000	0.000	0.000
134.954	111.875	227.148	0.000	0.000	0.000	0.000	0.000	0.000	0.000	0.000	0.000	0.000	0.000	0.000	0.000	0.000	0.000	0.000	0.000	0.000
139.832	95.102	226.584	0.000	0.000	0.000	0.000	0.000	0.000	0.000	0.000	0.000	0.000	0.000	0.000	0.000	0.000	0.000	0.000	0.000	0.000
135.087	78.304	226.603	0.000	0.000	0.000	0.000	0.000	0.000	0.000	0.000	0.000	0.000	0.000	0.000	0.000	0.000	0.000	0.000	0.000	0.000
122.099	66.567	227.141	0.000	0.000	0.000	0.000	0.000	0.000	0.000	0.000	0.000	0.000	0.000	0.000	0.000	0.000	0.000	0.000	0.000	0.000
104.825	63.505	228.071	0.000	0.000	0.000	0.000	0.000	0.000	0.000	0.000	0.000	0.000	0.000	0.000	0.000	0.000	0.000	0.000	0.000	0.000
88.394	70.021	229.094	0.000	0.000	0.000	0.000	0.000	0.000	0.000	0.000	0.000	0.000	0.000	0.000	0.000	0.000	0.000	0.000	0.000	0.000
77.902	84.162	229.922	0.000	0.000	0.000	0.000	0.000	0.000	0.000	0.000	0.000	0.000	0.000	0.000	0.000	0.000	0.000	0.000	0.000	0.000
76.500	101.647	230.277	0.000	0.000	0.000	0.000	0.000	0.000	0.000	0.000	0.000	0.000	0.000	0.000	0.000	0.000	0.000	0.000	0.000	0.000
84.652	117.091	230.075	0.000	0.000	0.000	0.000	0.000	0.000	0.000	0.000	0.000	0.000	0.000	0.000	0.000	0.000	0.000	0.000	0.000	0.000
99.860	125.883	229.395	0.000	0.000	0.000	0.000	0.000	0.000	0.000	0.000	0.000	0.000	0.000	0.000	0.000	0.000	0.000	0.000	0.000	0.000
117.497	125.338	228.418	0.000	0.000	0.000	0.000	0.000	0.000	0.000	0.000	0.000	0.000	0.000	0.000	0.000	0.000	0.000	0.000	0.000	0.000
132.063	115.600	227.282	0.000	0.000	0.000	0.000	0.000	0.000	0.000	0.000	0.000	0.000	0.000	0.000	0.000	0.000	0.000	0.000	0.000	0.000
139.509	99.717	226.672	0.000	0.000	0.000	0.000	0.000	0.000	0.000	0.000	0.000	0.000	0.000	0.000	0.000	0.000	0.000	0.000	0.000	0.000
137.335	82.715	225.639	0.000	0.000	0.000	0.000	0.000	0.000	0.000	0.000	0.000	0.000	0.000	0.000	0.000	0.000	0.000	0.000	0.000	0.000
126.120	68.950	226.969	0.000	0.000	0.000	0.000	0.000	0.000	0.000	0.000	0.000	0.000	0.000	0.000	0.000	0.000	0.000	0.000	0.000	0.000
109.487	63.392	227.815	0.000	0.000	0.000	0.000	0.000	0.000	0.000	0.000	0.000	0.000	0.000	0.000	0.000	0.000	0.000	0.000	0.000	0.000
92.332	67.429	228.832	0.000	0.000	0.000	0.000	0.000	0.000	0.000	0.000	0.000	0.000	0.000	0.000	0.000	0.000	0.000	0.000	0.000	0.000
79.866	79.907	229.749	0.000	0.000	0.000	0.000	0.000	0.000	0.000	0.000	0.000	0.000	0.000	0.000	0.000	0.000	0.000	0.000	0.000	0.000
75.918	97.009	230.244	0.000	0.000	0.000	0.000	0.000	0.000	0.000	0.000	0.000	0.000	0.000	0.000	0.000	0.000	0.000	0.000	0.000	0.000
81.655	113.516	230.149	0.000	0.000	0.000	0.000	0.000	0.000	0.000	0.000	0.000	0.000	0.000	0.000	0.000	0.000	0.000	0.000	0.000	0.000
95.409	124.415	229.620	0.000	0.000	0.000	0.000	0.000	0.000	0.000	0.000	0.000	0.000	0.000	0.000	0.000	0.000	0.000	0.000	0.000	0.000
112.948	126.444	228.671	0.000	0.000	0.000	0.000	0.000	0.000	0.000	0.000	0.000	0.000	0.000	0.000	0.000	0.000	0.000	0.000	0.000	0.000
128.882	118.956	227.633	0.000	0.000	0.000	0.000	0.000	0.000	0.000	0.000	0.000	0.000	0.000	0.000	0.000	0.000	0.000	0.000	0.000	0.000
138.439	104.256	226.822	0.000	0.000	0.000	0.000	0.000	0.000	0.000	0.000	0.000	0.000	0.000	0.000	0.000	0.000	0.000	0.000	0.000	0.000
138.737	86.782	226.514	0.000	0.000	0.000	0.000	0.000	0.000	0.000	0.000	0.000	0.000	0.000	0.000	0.000	0.000	0.000	0.000	0.000	0.000
129.717	71.834	226.797	0.000	0.000	0.000	0.000	0.000	0.000	0.000	0.000	0.000	0.000	0.000	0.000	0.000	0.000	0.000	0.000	0.000	0.000
114.125	63.935	227.572	0.000	0.000	0.000	0.000	0.000	0.000	0.000	0.000	0.000	0.000	0.000	0.000	0.000	0.000	0.000	0.000	0.000	0.000
96.550	65.456	228.562	0.000	0.000	0.000	0.000	0.000	0.000	0.000	0.000	0.000	0.000	0.000	0.000	0.000	0.000	0.000	0.000	0.000	0.000
82.333	75.914	229.407	0.000	0.000	0.000	0.000	0.000	0.000	0.000	0.000	0.000	0.000	0.000	0.000	0.000	0.000	0.000	0.000	0.000	0.000
75.966	92.337	230.121	0.000	0.000	0.000	0.000	0.000	0.000	0.000	0.000	0.000	0.000	0.000	0.000	0.000	0.000	0.000	0.000	0.000	0.000
79.270	109.583	230.229	0.000	0.000	0.000	0.000	0.000	0.000	0.000	0.000	0.000	0.000	0.000	0.000	0.000	0.000	0.000	0.000	0.000	0.000
91.273	122.355	229.808	0.000	0.000	0.000	0.000	0.000	0.000	0.000	0.000	0.000	0.000	0.000	0.000	0.000	0.000	0.000	0.000	0.000	0.000
108.327	126.846	228.946	0.000	0.000	0.000	0.000	0.000	0.000	0.000	0.000	0.000	0.000	0.000	0.000	0.000	0.000	0.000	0.000	0.000	0.000
125.193	121.728	227.896	0.000	0.000	0.000	0.000	0.000	0.000	0.000	0.000	0.000	0.000	0.000	0.000	0.000	0.000	0.000	0.000	0.000	0.000
136.788	108.521	226.999	0.000	0.000	0.000	0.000	0.000	0.000	0.000	0.000	0.000	0.000	0.000	0.000	0.000	0.000	0.000	0.000	0.000	0.000
139.632	91.266	226.512	0.000	0.000	0.000	0.000	0.000	0.000	0.000	0.000	0.000	0.000	0.000	0.000	0.000	0.000	0.000	0.000	0.000	0.000
132.880	75.187	226.667	0.000	0.000	0.000	0.000	0.000	0.000	0.000	0.000	0.000	0.000	0.000	0.000	0.000	0.000	0.000	0.000	0.000	0.000
118.563	65.113	227.362	0.000	0.000	0.000	0.000	0.000	0.000	0.000	0.000	0.000	0.000	0.000	0.000	0.000	0.000	0.000	0.000	0.000	0.000
100.992	64.133	228.307	0.000	0.000	0.000	0.000	0.000	0.000	0.000	0.000	0.000	0.000	0.000	0.000	0.000	0.000	0.000	0.000	0.000	0.000
85.433	72.531	229.283	0.000	0.000	0.000	0.000	0.000	0.000	0.000	0.000	0.000	0.000	0.000	0.000	0.000	0.000	0.000	0.000	0.000	0.000
76.737	87.825	230.017	0.000	0.000	0.000	0.000	0.000	0.000	0.000	0.000	0.000	0.000	0.000	0.000	0.000	0.000	0.000	0.000	0.000	0.000
77.487	105.351	230.236	0.000	0.000	0.000	0.000	0.000	0.000	0.000	0.000	0.000	0.000	0.000	0.000	0.000	0.000	0.000	0.000	0.000	0.000
87.545	119.715	230.008	0.000	0.000	0.000	0.000	0.000	0.000	0.000	0.000	0.000	0.000	0.000	0.000	0.000	0.000	0.000	0.000	0.000	0.000
103.726	126.608	229.201	0.000	0.000	0.000	0.000	0.000	0.000	0.000	0.000	0.000	0.000	0.000	0.000	0.000	0.000	0.000	0.000	0.000	0.000
121.165	123.907	228.172	0.000	0.000	0.000	0.000	0.000	0.000	0.000	0.000	0.000	0.000	0.000	0.000	0.000	0.000	0.000	0.000	0.000	0.000
134.535	112.516	227.199	0.000	0.000	0.000	0.000	0.000	0.000	0.000	0.000	0.000	0.000	0.000	0.000	0.000	0.000	0.000	0.000	0.000	0.000
139.836	95.838	226.572	0.000	0.000	0.000	0.000	0.000	0.000	0.000	0.000	0.000	0.000	0.000	0.000	0.000	0.000	0.000	0.000	0.000	0.000
135.455	78.938	226.589	0.000	0.000	0.000	0.000	0.000	0.000	0.000	0.000	0.000	0.000	0.000	0.000	0.000	0.000	0.000	0.000	0.000	0.000
122.736	66.922	227.115	0.000	0.000	0.000	0.000	0.000	0.000	0.000	0.000	0.000	0.000	0.000	0.000	0.000	0.000	0.000	0.000	0.000	0.000
105.533	63.456	228.055	0.000	0.000	0.000	0.000	0.000	0.000	0.000	0.000	0.000	0.000	0.000	0.000	0.000	0.000	0.000	0.000	0.000	0.000
88.918	69.580	229.027	0.000	0.000	0.000	0.000	0.000	0.000	0.000	0.000	0.000	0.000	0.000	0.000	0.000	0.000	0.000	0.000	0.000	0.000
78.119	83.483	229.856	0.000	0.000	0.000	0.000	0.000	0.000	0.000	0.000	0.000	0.000	0.000	0.000	0.000	0.000	0.000	0.000	0.000	0.000
76.350	100.946	230.250	0.000	0.000	0.000	0.000	0.000	0.000	0.000	0.000	0.000	0.000	0.000	0.000	0.000	0.000	0.000	0.000	0.000	0.000
84.187	116.606	230.088	0.000	0.000	0.000	0.000	0.000	0.000	0.000	0.000	0.000	0.000	0.000	0.000	0.000	0.000	0.000	0.000	0.000	0.000
99.215	125.704	229.429	0.000	0.000	0.000	0.000	0.000	0.000	0.000	0.000	0.000	0.000	0.000	0.000	0.000	0.000	0.000	0.000	0.000	0.000
116.878	125.524	228.448	0.000	0.000	0.000	0.000	0.000	0.000	0.000	0.000	0.000	0.000	0.000	0.000	0.000	0.000	0.000	0.000	0.000	0.000
131.747	116.131	227.417	0.000	0.000	0.000	0.000	0.000	0.000	0.000	0.000	0.000	0.000	0.000	0.000	0.000	0.000	0.000	0.000	0.000	0.000
139.384	100.317	226.673	0.000	0.000	0.000	0.000	0.000	0.000	0.000	0.000	0.000	0.000	0.000	0.000	0.000	0.000	0.000	0.000	0.000	0.000
137.451	82.997	226.469	0.000	0.000	0.000	0.000	0.000	0.000	0.000	0.000	0.000	0.000	0.000	0.000	0.000	0.000	0.000	0.000	0.000	0.000
126.613	69.289	226.903	0.000	0.000	0.000	0.000	0.000	0.000	0.000	0.000	0.000	0.000	0.000	0.000	0.000	0.000	0.000	0.000	0.000	0.000
110.062	63.413	227.765	0.000	0.000	0.000	0.000	0.000	0.000	0.000	0.000	0.000	0.000	0.000	0.000	0.000	0.000	0.000	0.000	0.000	0.000
92.861	67.137	228.782	0.000	0.000	0.000	0.000	0.000	0.000	0.000	0.000	0.000	0.000	0.000	0.000	0.000	0.000	0.000	0.000	0.000	0.000
79.996	79.327	229.592	0.000	0.000	0.000	0.000	0.000	0.000	0.000	0.000	0.000	0.000	0.000	0.000	0.000	0.000	0.000	0.000	0.000	0.000
75.863	96.389	230.194	0.000	0.000	0.000	0.000	0.000	0.000	0.000	0.000	0.000	0.000	0.000	0.000	0.000	0.000	0.000	0.000	0.000	0.000
81.334	113.058	230.171	0.000	0.000	0.000	0.000	0.000	0.000	0.000	0.000	0.000	0.000	0.000	0.000	0.000	0.000	0.000	0.000	0.000	0.000
94.905	124.199	229.636	0.000	0.000	0.000	0.000	0.000	0.000	0.000	0.000	0.000	0.000	0.000	0.000	0.000	0.000	0.000	0.000	0.000	0.000
112.418	126.526	228.710	0.000	0.000	0.000	0.000	0.000	0.000	0.000	0.000	0.000	0.000	0.000	0.000	0.000	0.000	0.000	0.000	0.000	0.000
128.511	119.304	227.681	0.000	0.000	0.000	0.000	0.000	0.000	0.000	0.000	0.000	0.000	0.000	0.000	0.000	0.000	0.000	0.000	0.000	0.000
138.313	104.753	226.856	0.000	0.000	0.000	0.000	0.000	0.000	0.000	0.000	0.000	0.000	0.000	0.000	0.000	0.000	0.000	0.000	0.000	0.000
138.851	87.266	226.503	0.000	0.000	0.000	0.000	0.000	0.000	0.000	0.000	0.000	0.000	0.000	0.000	0.000	0.000	0.000	0.000	0.000	0.000
130.054	72.156	226.761	0.000	0.000	0.000	0.000	0.000	0.000	0.000	0.000	0.000	0.000	0.000	0.000	0.000	0.000	0.000	0.000	0.000	0.000
114.558	63.991	227.518	0.000	0.000	0.000	0.000	0.000	0.000	0.000	0.000	0.000	0.000	0.000	0.000	0.000	0.000	0.000	0.000	0.000	0.000
97.002	65.298	228.525	0.000	0.000	0.000	0.000	0.000	0.000	0.000	0.000	0.000	0.000	0.000	0.000	0.000	0.000	0.000	0.000	0.000	0.000
82.605	75.552	229.388	0.000	0.000	0.000	0.000	0.000	0.000	0.000	0.000	0.000	0.000	0.000	0.000	0.000	0.000	0.000	0.000	0.000	0.000
76.025	91.887	230.112	0.000	0.000	0.000	0.000	0.000	0.000	0.000	0.000	0.000	0.000	0.000	0.000	0.000	0.000	0.000	0.000	0.000	0.000
79.082	109.184	230.225	0.000	0.000	0.000	0.000	0.000	0.000	0.000	0.000	0.000	0.000	0.000	0.000	0.000	0.000	0.000	0.000	0.000	0.000
90.901	122.128	229.816	0.000	0.000	0.000	0.000	0.000	0.000	0.000	0.000	0.000	0.000	0.000	0.000	0.000	0.000	0.000	0.000	0.000	0.000
107.904	126.843	228.966	0.000	0.000	0.000	0.000	0.000	0.000	0.000	0.000	0.000	0.000	0.000	0.000	0.000	0.000	0.000	0.000	0.000	0.000
124.831	121.953	227.927	0.000	0.000	0.000	0.000	0.000	0.000	0.000	0.000	0.000	0.000	0.000	0.000	0.000	0.000	0.000	0.000	0.000	0.000
136.632	108.897	227.037	0.000	0.000	0.000	0.000	0.000	0.000	0.000	0.000	0.000	0.000	0.000	0.000	0.000	0.000	0.000	0.000	0.000	0.000
139.680	91.665	226.539	0.000	0.000	0.000	0.000	0.000	0.000	0.000	0.000	0.000	0.000	0.000	0.000	0.000	0.000	0.000	0.000	0.000	0.000
133.088	75.469	226.641	0.000	0.000	0.000	0.000	0.000	0.000	0.000	0.000	0.000	0.000	0.000	0.000	0.000	0.000	0.000	0.000	0.000	0.000
118.913	65.239	227.341	0.000	0.000	0.000	0.000	0.000	0.000	0.000	0.000	0.000	0.000	0.000	0.000	0.000	0.000	0.000	0.000	0.000	0.000
101.367	64.045	228.277	0.000	0.000	0.000	0.000	0.000	0.000	0.000	0.000	0.000	0.000	0.000	0.000	0.000	0.000	0.000	0.000	0.000	0.000
85.687	72.197	229.187	0.000	0.000	0.000	0.000	0.000	0.000	0.000	0.000	0.000	0.000	0.000	0.000	0.000	0.000	0.000	0.000	0.000	0.000
76.834	87.494	229.997	0.000	0.000	0.000	0.000	0.000	0.000	0.000	0.000	0.000	0.000	0.000	0.000	0.000	0.000	0.000	0.000	0.000	0.000
77.371	105.024	230.228	0.000	0.000	0.000	0.000	0.000	0.000	0.000	0.000	0.000	0.000	0.000	0.000	0.000	0.000	0.000	0.000	0.000	0.000
87.246	119.511	229.970	0.000	0.000	0.000	0.000	0.000	0.000	0.000	0.000	0.000	0.000	0.000	0.000	0.000	0.000	0.000	0.000	0.000	0.000
103.401	126.578	229.210	0.000	0.000	0.000	0.000	0.000	0.000	0.000	0.000	0.000	0.000	0.000	0.000	0.000	0.000	0.000	0.000	0.000	0.000
120.878	124.056	228.199	0.000	0.000	0.000	0.000	0.000	0.000	0.000	0.000	0.000	0.000	0.000	0.000	0.000	0.000	0.000	0.000	0.000	0.000
134.368	112.769	227.199	0.000	0.000	0.000	0.000	0.000	0.000	0.000	0.000	0.000	0.000	0.000	0.000	0.000	0.000	0.000	0.000	0.000	0.000
139.806	96.112	226.563	0.000	0.000	0.000	0.000	0.000	0.000	0.000	0.000	0.000	0.000	0.000	0.000	0.000	0.000	0.000	0.000	0.000	0.000
135.613	79.177	226.557	0.000	0.000	0.000	0.000	0.000	0.000	0.000	0.000	0.000	0.000	0.000	0.000	0.000	0.000	0.000	0.000	0.000	0.000
122.998	67.051	227.125	0.000	0.000	0.000	0.000	0.000	0.000	0.000	0.000	0.000	0.000	0.000	0.000	0.000	0.000	0.000	0.000	0.000	0.000
105.806	63.421	228.019	0.000	0.000	0.000	0.000	0.000	0.000	0.000	0.000	0.000	0.000	0.000	0.000	0.000	0.000	0.000	0.000	0.000	0.000
89.149	69.422	228.998	0.000	0.000	0.000	0.000	0.000	0.000	0.000	0.000	0.000	0.000	0.000	0.000	0.000	0.000	0.000	0.000	0.000	0.000
78.223	83.239	229.842	0.000	0.000	0.000	0.000	0.000	0.000	0.000	0.000	0.000	0.000	0.000	0.000	0.000	0.000	0.000	0.000	0.000	0.000
76.327	100.716	230.269	0.000	0.000	0.000	0.000	0.000	0.000	0.000	0.000	0.000	0.000	0.000	0.000	0.000	0.000	0.000	0.000	0.000	0.000
84.016	116.420	230.089	0.000	0.000	0.000	0.000	0.000	0.000	0.000	0.000	0.000	0.000	0.000	0.000	0.000	0.000	0.000	0.000	0.000	0.000
98.980	125.645	229.445	0.000	0.000	0.000	0.000	0.000	0.000	0.000	0.000	0.000	0.000	0.000	0.000	0.000	0.000	0.000	0.000	0.000	0.000
116.661	125.625	228.492	0.000	0.000	0.000	0.000	0.000	0.000	0.000	0.000	0.000	0.000	0.000	0.000	0.000	0.000	0.000	0.000	0.000	0.000
131.593	116.303	227.425	0.000	0.000	0.000	0.000	0.000	0.000	0.000	0.000	0.000	0.000	0.000	0.000	0.000	0.000	0.000	0.000	0.000	0.000
139.359	100.553	226.713	0.000	0.000	0.000	0.000	0.000	0.000	0.000	0.000	0.000	0.000	0.000	0.000	0.000	0.000	0.000	0.000	0.000	0.000
137.550	83.209	226.492	0.000	0.000	0.000	0.000	0.000	0.000	0.000	0.000	0.000	0.000	0.000	0.000	0.000	0.000	0.000	0.000	0.000	0.000
126.786	69.418	226.899	0.000	0.000	0.000	0.000	0.000	0.000	0.000	0.000	0.000	0.000	0.000	0.000	0.000	0.000	0.000	0.000	0.000	0.000
110.262	63.417	227.755	0.000	0.000	0.000	0.000	0.000	0.000	0.000	0.000	0.000	0.000	0.000	0.000	0.000	0.000	0.000	0.000	0.000	0.000
93.038	67.046	228.767	0.000	0.000	0.000	0.000	0.000	0.000	0.000	0.000	0.000	0.000	0.000	0.000	0.000	0.000	0.000	0.000	0.000	0.000
80.233	79.203	229.697	0.000	0.000	0.000	0.000	0.000	0.000	0.000	0.000	0.000	0.000	0.000	0.000	0.000	0.000	0.000	0.000	0.000	0.000
75.861	96.209	230.193	0.000	0.000	0.000	0.000	0.000	0.000	0.000	0.000	0.000	0.000	0.000	0.000	0.000	0.000	0.000	0.000	0.000	0.000
81.243	112.903	230.169	0.000	0.000	0.000	0.000	0.000	0.000	0.000	0.000	0.000	0.000	0.000	0.000	0.000	0.000	0.000	0.000	0.000	0.000
94.738	124.126	229.643	0.000	0.000	0.000	0.000	0.000	0.000	0.000	0.000	0.000	0.000	0.000	0.000	0.000	0.000	0.000	0.000	0.000	0.000
112.237	126.549	228.720	0.000	0.000	0.000	0.000	0.000	0.000	0.000	0.000	0.000	0.000	0.000	0.000	0.000	0.000	0.000	0.000	0.000	0.000
128.356	119.400	227.668	0.000	0.000	0.000	0.000	0.000	0.000	0.000	0.000	0.000	0.000	0.000	0.000	0.000	0.000	0.000	0.000	0.000	0.000
138.260	104.901	226.855	0.000	0.000	0.000	0.000	0.000	0.000	0.000	0.000	0.000	0.000	0.000	0.000	0.000	0.000	0.000	0.000	0.000	0.000
138.894	87.424	226.509	0.000	0.000	0.000	0.000	0.000	0.000	0.000	0.000	0.000	0.000	0.000	0.000	0.000	0.000	0.000	0.000	0.000	0.000
130.172	72.276	226.763	0.000	0.000	0.000	0.000	0.000	0.000	0.000	0.000	0.000	0.000	0.000	0.000	0.000	0.000	0.000	0.000	0.000	0.000
114.702	64.020	227.507	0.000	0.000	0.000	0.000	0.000	0.000	0.000	0.000	0.000	0.000	0.000	0.000	0.000	0.000	0.000	0.000	0.000	0.000
97.136	65.243	228.513	0.000	0.000	0.000	0.000	0.000	0.000	0.000	0.000	0.000	0.000	0.000	0.000	0.000	0.000	0.000	0.000	0.000	0.000
82.755	75.526	229.477	0.000	0.000	0.000	0.000	0.000	0.000	0.000	0.000	0.000	0.000	0.000	0.000	0.000	0.000	0.000	0.000	0.000	0.000
76.041	91.755	230.112	0.000	0.000	0.000	0.000	0.000	0.000	0.000	0.000	0.000	0.000	0.000	0.000	0.000	0.000	0.000	0.000	0.000	0.000
79.019	109.074	230.220	0.000	0.000	0.000	0.000	0.000	0.000	0.000	0.000	0.000	0.000	0.000	0.000	0.000	0.000	0.000	0.000	0.000	0.000
90.801	122.059	229.821	0.000	0.000	0.000	0.000	0.000	0.000	0.000	0.000	0.000	0.000	0.000	0.000	0.000	0.000	0.000	0.000	0.000	0.000
107.790	126.847	228.974	0.000	0.000	0.000	0.000	0.000	0.000	0.000	0.000	0.000	0.000	0.000	0.000	0.000	0.000	0.000	0.000	0.000	0.000
124.744	122.015	227.932	0.000	0.000	0.000	0.000	0.000	0.000	0.000	0.000	0.000	0.000	0.000	0.000	0.000	0.000	0.000	0.000	0.000	0.000
136.598	108.986	227.033	0.000	0.000	0.000	0.000	0.000	0.000	0.000	0.000	0.000	0.000	0.000	0.000	0.000	0.000	0.000	0.000	0.000	0.000
139.706	91.759	226.527	0.000	0.000	0.000	0.000	0.000	0.000	0.000	0.000	0.000	0.000	0.000	0.000	0.000	0.000	0.000	0.000	0.000	0.000
133.161	75.551	226.658	0.000	0.000	0.000	0.000	0.000	0.000	0.000	0.000	0.000	0.000	0.000	0.000	0.000	0.000	0.000	0.000	0.000	0.000
118.987	65.267	227.333	0.000	0.000	0.000	0.000	0.000	0.000	0.000	0.000	0.000	0.000	0.000	0.000	0.000	0.000	0.000	0.000	0.000	0.000
101.439	64.024	228.264	0.000	0.000	0.000	0.000	0.000	0.000	0.000	0.000	0.000	0.000	0.000	0.000	0.000	0.000	0.000	0.000	0.000	0.000
85.727	72.146	229.180	0.000	0.000	0.000	0.000	0.000	0.000	0.000	0.000	0.000	0.000	0.000	0.000	0.000	0.000	0.000	0.000	0.000	0.000
76.856	87.424	229.994	0.000	0.000	0.000	0.000	0.000	0.000	0.000	0.000	0.000	0.000	0.000	0.000	0.000	0.000	0.000	0.000	0.000	0.000
77.359	104.969	230.225	0.000	0.000	0.000	0.000	0.000	0.000	0.000	0.000	0.000	0.000	0.000	0.000	0.000	0.000	0.000	0.000	0.000	0.000
87.206	119.476	229.970	0.000	0.000	0.000	0.000	0.000	0.000	0.000	0.000	0.000	0.000	0.000	0.000	0.000	0.000	0.000	0.000	0.000	0.000
103.347	126.567	229.212	0.000	0.000	0.000	0.000	0.000	0.000	0.000	0.000	0.000	0.000	0.000	0.000	0.000	0.000	0.000	0.000	0.000	0.000
120.835	124.062	228.207	0.000	0.000	0.000	0.000	0.000	0.000	0.000	0.000	0.000	0.000	0.000	0.000	0.000	0.000	0.000	0.000	0.000	0.000
134.346	112.802	227.194	0.000	0.000	0.000	0.000	0.000	0.000	0.000	0.000	0.000	0.000	0.000	0.000	0.000	0.000	0.000	0.000	0.000	0.000
139.806	96.151	226.561	0.000	0.000	0.000	0.000	0.000	0.000	0.000	0.000	0.000	0.000	0.000	0.000	0.000	0.000	0.000	0.000	0.000	0.000
135.622	79.205	226.554	0.000	0.000	0.000	0.000	0.000	0.000	0.000	0.000	0.000	0.000	0.000	0.000	0.000	0.000	0.000	0.000	0.000	0.000
123.012	67.065	227.113	0.000	0.000	0.000	0.000	0.000	0.000	0.000	0.000	0.000	0.000	0.000	0.000	0.000	0.000	0.000	0.000	0.000	0.000
105.819	63.420	228.027	0.000	0.000	0.000	0.000	0.000	0.000	0.000	0.000	0.000	0.000	0.000	0.000	0.000	0.000	0.000	0.000	0.000	0.000
89.161	69.412	228.993	0.000	0.000	0.000	0.000	0.000	0.000	0.000	0.000	0.000	0.000	0.000	0.000	0.000	0.000	0.000	0.000	0.000	0.000
78.222	83.236	229.843	0.000	0.000	0.000	0.000	0.000	0.000	0.000	0.000	0.000	0.000	0.000	0.000	0.000	0.000	0.000	0.000	0.000	0.000
76.327	100.718	230.262	0.000	0.000	0.000	0.000	0.000	0.000	0.000	0.000	0.000	0.000	0.000	0.000	0.000	0.000	0.000	0.000	0.000	0.000
84.016	116.419	230.088	0.000	0.000	0.000	0.000	0.000	0.000	0.000	0.000	0.000	0.000	0.000	0.000	0.000	0.000	0.000	0.000	0.000	0.000
98.988	125.641	229.441	0.000	0.000	0.000	0.000	0.000	0.000	0.000	0.000	0.000	0.000	0.000	0.000	0.000	0.000	0.000	0.000	0.000	0.000
116.646	125.608	228.455	0.000	0.000	0.000	0.000	0.000	0.000	0.000	0.000	0.000	0.000	0.000	0.000	0.000	0.000	0.000	0.000	0.000	0.000
131.598	116.298	227.417	0.000	0.000	0.000	0.000	0.000	0.000	0.000	0.000	0.000	0.000	0.000	0.000	0.000	0.000	0.000	0.000	0.000	0.000
139.364	100.537	226.710	0.000	0.000	0.000	0.000	0.000	0.000	0.000	0.000	0.000	0.000	0.000	0.000	0.000	0.000	0.000	0.000	0.000	0.000
137.541	83.202	226.489	0.000	0.000	0.000	0.000	0.000	0.000	0.000	0.000	0.000	0.000	0.000	0.000	0.000	0.000	0.000	0.000	0.000	0.000
126.771	69.406	226.898	0.000	0.000	0.000	0.000	0.000	0.000	0.000	0.000	0.000	0.000	0.000	0.000	0.000	0.000	0.000	0.000	0.000	0.000
110.245	63.417	227.753	0.000	0.000	0.000	0.000	0.000	0.000	0.000	0.000	0.000	0.000	0.000	0.000	0.000	0.000	0.000	0.000	0.000	0.000
93.019	67.051	228.769	0.000	0.000	0.000	0.000	0.000	0.000	0.000	0.000	0.000	0.000	0.000	0.000	0.000	0.000	0.000	0.000	0.000	0.000
80.221	79.226	229.691	0.000	0.000	0.000	0.000	0.000	0.000	0.000	0.000	0.000	0.000	0.000	0.000	0.000	0.000	0.000	0.000	0.000	0.000
75.859	96.236	230.192	0.000	0.000	0.000	0.000	0.000	0.000	0.000	0.000	0.000	0.000	0.000	0.000	0.000	0.000	0.000	0.000	0.000	0.000
81.255	112.939	230.169	0.000	0.000	0.000	0.000	0.000	0.000	0.000	0.000	0.000	0.000	0.000	0.000	0.000	0.000	0.000	0.000	0.000	0.000
94.771	124.142	229.642	0.000	0.000	0.000	0.000	0.000	0.000	0.000	0.000	0.000	0.000	0.000	0.000	0.000	0.000	0.000	0.000	0.000	0.000
112.279	126.541	228.719	0.000	0.000	0.000	0.000	0.000	0.000	0.000	0.000	0.000	0.000	0.000	0.000	0.000	0.000	0.000	0.000	0.000	0.000
128.412	119.390	227.690	0.000	0.000	0.000	0.000	0.000	0.000	0.000	0.000	0.000	0.000	0.000	0.000	0.000	0.000	0.000	0.000	0.000	0.000
138.276	104.869	226.854	0.000	0.000	0.000	0.000	0.000	0.000	0.000	0.000	0.000	0.000	0.000	0.000	0.000	0.000	0.000	0.000	0.000	0.000
138.885	87.382	226.508	0.000	0.000	0.000	0.000	0.000	0.000	0.000	0.000	0.000	0.000	0.000	0.000	0.000	0.000	0.000	0.000	0.000	0.000
130.138	72.241	226.757	0.000	0.000	0.000	0.000	0.000	0.000	0.000	0.000	0.000	0.000	0.000	0.000	0.000	0.000	0.000	0.000	0.000	0.000
114.680	64.017	227.527	0.000	0.000	0.000	0.000	0.000	0.000	0.000	0.000	0.000	0.000	0.000	0.000	0.000	0.000	0.000	0.000	0.000	0.000
97.091	65.254	228.513	0.000	0.000	0.000	0.000	0.000	0.000	0.000	0.000	0.000	0.000	0.000	0.000	0.000	0.000	0.000	0.000	0.000	0.000
82.720	75.569	229.479	0.000	0.000	0.000	0.000	0.000	0.000	0.000	0.000	0.000	0.000	0.000	0.000	0.000	0.000	0.000	0.000	0.000	0.000
76.034	91.801	230.112	0.000	0.000	0.000	0.000	0.000	0.000	0.000	0.000	0.000	0.000	0.000	0.000	0.000	0.000	0.000	0.000	0.000	0.000
79.037	109.117	230.219	0.000	0.000	0.000	0.000	0.000	0.000	0.000	0.000	0.000	0.000	0.000	0.000	0.000	0.000	0.000	0.000	0.000	0.000
90.834	122.091	229.817	0.000	0.000	0.000	0.000	0.000	0.000	0.000	0.000	0.000	0.000	0.000	0.000	0.000	0.000	0.000	0.000	0.000	0.000
107.837	126.851	228.967	0.000	0.000	0.000	0.000	0.000	0.000	0.000	0.000	0.000	0.000	0.000	0.000	0.000	0.000	0.000	0.000	0.000	0.000
124.808	122.003	227.958	0.000	0.000	0.000	0.000	0.000	0.000	0.000	0.000	0.000	0.000	0.000	0.000	0.000	0.000	0.000	0.000	0.000	0.000
136.612	108.949	227.030	0.000	0.000	0.000	0.000	0.000	0.000	0.000	0.000	0.000	0.000	0.000	0.000	0.000	0.000	0.000	0.000	0.000	0.000
139.692	91.713	226.524	0.000	0.000	0.000	0.000	0.000	0.000	0.000	0.000	0.000	0.000	0.000	0.000	0.000	0.000	0.000	0.000	0.000	0.000
133.126	75.502	226.638	0.000	0.000	0.000	0.000	0.000	0.000	0.000	0.000	0.000	0.000	0.000	0.000	0.000	0.000	0.000	0.000	0.000	0.000
118.956	65.256	227.334	0.000	0.000	0.000	0.000	0.000	0.000	0.000	0.000	0.000	0.000	0.000	0.000	0.000	0.000	0.000	0.000	0.000	0.000
101.410	64.028	228.269	0.000	0.000	0.000	0.000	0.000	0.000	0.000	0.000	0.000	0.000	0.000	0.000	0.000	0.000	0.000	0.000	0.000	0.000
85.710	72.171	229.186	0.000	0.000	0.000	0.000	0.000	0.000	0.000	0.000	0.000	0.000	0.000	0.000	0.000	0.000	0.000	0.000	0.000	0.000
76.848	87.460	229.990	0.000	0.000	0.000	0.000	0.000	0.000	0.000	0.000	0.000	0.000	0.000	0.000	0.000	0.000	0.000	0.000	0.000	0.000
77.363	105.002	230.216	0.000	0.000	0.000	0.000	0.000	0.000	0.000	0.000	0.000	0.000	0.000	0.000	0.000	0.000	0.000	0.000	0.000	0.000
87.234	119.496	229.973	0.000	0.000	0.000	0.000	0.000	0.000	0.000	0.000	0.000	0.000	0.000	0.000	0.000	0.000	0.000	0.000	0.000	0.000
103.389	126.572	229.205	0.000	0.000	0.000	0.000	0.000	0.000	0.000	0.000	0.000	0.000	0.000	0.000	0.000	0.000	0.000	0.000	0.000	0.000
120.767	124.023	228.117	0.000	0.000	0.000	0.000	0.000	0.000	0.000	0.000	0.000	0.000	0.000	0.000	0.000	0.000	0.000	0.000	0.000	0.000
134.360	112.772	227.196	0.000	0.000	0.000	0.000	0.000	0.000	0.000	0.000	0.000	0.000	0.000	0.000	0.000	0.000	0.000	0.000	0.000	0.000
139.827	96.128	226.581	0.000	0.000	0.000	0.000	0.000	0.000	0.000	0.000	0.000	0.000	0.000	0.000	0.000	0.000	0.000	0.000	0.000	0.000
135.604	79.172	226.562	0.000	0.000	0.000	0.000	0.000	0.000	0.000	0.000	0.000	0.000	0.000	0.000	0.000	0.000	0.000	0.000	0.000	0.000
122.985	67.045	227.117	0.000	0.000	0.000	0.000	0.000	0.000	0.000	0.000	0.000	0.000	0.000	0.000	0.000	0.000	0.000	0.000	0.000	0.000
105.792	63.423	228.020	0.000	0.000	0.000	0.000	0.000	0.000	0.000	0.000	0.000	0.000	0.000	0.000	0.000	0.000	0.000	0.000	0.000	0.000
89.134	69.426	228.999	0.000	0.000	0.000	0.000	0.000	0.000	0.000	0.000	0.000	0.000	0.000	0.000	0.000	0.000	0.000	0.000	0.000	0.000
78.215	83.256	229.842	0.000	0.000	0.000	0.000	0.000	0.000	0.000	0.000	0.000	0.000	0.000	0.000	0.000	0.000	0.000	0.000	0.000	0.000
76.334	100.744	230.264	0.000	0.000	0.000	0.000	0.000	0.000	0.000	0.000	0.000	0.000	0.000	0.000	0.000	0.000	0.000	0.000	0.000	0.000
84.035	116.442	230.081	0.000	0.000	0.000	0.000	0.000	0.000	0.000	0.000	0.000	0.000	0.000	0.000	0.000	0.000	0.000	0.000	0.000	0.000
99.011	125.646	229.434	0.000	0.000	0.000	0.000	0.000	0.000	0.000	0.000	0.000	0.000	0.000	0.000	0.000	0.000	0.000	0.000	0.000	0.000
116.684	125.591	228.453	0.000	0.000	0.000	0.000	0.000	0.000	0.000	0.000	0.000	0.000	0.000	0.000	0.000	0.000	0.000	0.000	0.000	0.000
131.619	116.277	227.419	0.000	0.000	0.000	0.000	0.000	0.000	0.000	0.000	0.000	0.000	0.000	0.000	0.000	0.000	0.000	0.000	0.000	0.000
139.366	100.513	226.701	0.000	0.000	0.000	0.000	0.000	0.000	0.000	0.000	0.000	0.000	0.000	0.000	0.000	0.000	0.000	0.000	0.000	0.000
137.526	83.173	226.484	0.000	0.000	0.000	0.000	0.000	0.000	0.000	0.000	0.000	0.000	0.000	0.000	0.000	0.000	0.000	0.000	0.000	0.000
126.758	69.393	226.896	0.000	0.000	0.000	0.000	0.000	0.000	0.000	0.000	0.000	0.000	0.000	0.000	0.000	0.000	0.000	0.000	0.000	0.000
110.220	63.419	227.757	0.000	0.000	0.000	0.000	0.000	0.000	0.000	0.000	0.000	0.000	0.000	0.000	0.000	0.000	0.000	0.000	0.000	0.000
93.003	67.054	228.771	0.000	0.000	0.000	0.000	0.000	0.000	0.000	0.000	0.000	0.000	0.000	0.000	0.000	0.000	0.000	0.000	0.000	0.000
80.211	79.240	229.686	0.000	0.000	0.000	0.000	0.000	0.000	0.000	0.000	0.000	0.000	0.000	0.000	0.000	0.000	0.000	0.000	0.000	0.000
75.860	96.247	230.188	0.000	0.000	0.000	0.000	0.000	0.000	0.000	0.000	0.000	0.000	0.000	0.000	0.000	0.000	0.000	0.000	0.000	0.000
81.263	112.949	230.168	0.000	0.000	0.000	0.000	0.000	0.000	0.000	0.000	0.000	0.000	0.000	0.000	0.000	0.000	0.000	0.000	0.000	0.000
94.786	124.150	229.645	0.000	0.000	0.000	0.000	0.000	0.000	0.000	0.000	0.000	0.000	0.000	0.000	0.000	0.000	0.000	0.000	0.000	0.000
112.287	126.547	228.717	0.000	0.000	0.000	0.000	0.000	0.000	0.000	0.000	0.000	0.000	0.000	0.000	0.000	0.000	0.000	0.000	0.000	0.000
128.413	119.387	227.688	0.000	0.000	0.000	0.000	0.000	0.000	0.000	0.000	0.000	0.000	0.000	0.000	0.000	0.000	0.000	0.000	0.000	0.000
138.277	104.862	226.853	0.000	0.000	0.000	0.000	0.000	0.000	0.000	0.000	0.000	0.000	0.000	0.000	0.000	0.000	0.000	0.000	0.000	0.000
138.879	87.378	226.501	0.000	0.000	0.000	0.000	0.000	0.000	0.000	0.000	0.000	0.000	0.000	0.000	0.000	0.000	0.000	0.000	0.000	0.000
130.145	72.240	226.757	0.000	0.000	0.000	0.000	0.000	0.000	0.000	0.000	0.000	0.000	0.000	0.000	0.000	0.000	0.000	0.000	0.000	0.000
114.684	64.021	227.528	0.000	0.000	0.000	0.000	0.000	0.000	0.000	0.000	0.000	0.000	0.000	0.000	0.000	0.000	0.000	0.000	0.000	0.000
97.099	65.258	228.517	0.000	0.000	0.000	0.000	0.000	0.000	0.000	0.000	0.000	0.000	0.000	0.000	0.000	0.000	0.000	0.000	0.000	0.000
82.732	75.558	229.479	0.000	0.000	0.000	0.000	0.000	0.000	0.000	0.000	0.000	0.000	0.000	0.000	0.000	0.000	0.000	0.000	0.000	0.000
76.042	91.788	230.114	0.000	0.000	0.000	0.000	0.000	0.000	0.000	0.000	0.000	0.000	0.000	0.000	0.000	0.000	0.000	0.000	0.000	0.000
79.031	109.103	230.216	0.000	0.000	0.000	0.000	0.000	0.000	0.000	0.000	0.000	0.000	0.000	0.000	0.000	0.000	0.000	0.000	0.000	0.000
90.828	122.079	229.819	0.000	0.000	0.000	0.000	0.000	0.000	0.000	0.000	0.000	0.000	0.000	0.000	0.000	0.000	0.000	0.000	0.000	0.000
107.814	126.847	228.968	0.000	0.000	0.000	0.000	0.000	0.000	0.000	0.000	0.000	0.000	0.000	0.000	0.000	0.000	0.000	0.000	0.000	0.000
124.758	122.008	227.931	0.000	0.000	0.000	0.000	0.000	0.000	0.000	0.000	0.000	0.000	0.000	0.000	0.000	0.000	0.000	0.000	0.000	0.000
136.598	108.976	227.032	0.000	0.000	0.000	0.000	0.000	0.000	0.000	0.000	0.000	0.000	0.000	0.000	0.000	0.000	0.000	0.000	0.000	0.000
139.700	91.753	226.527	0.000	0.000	0.000	0.000	0.000	0.000	0.000	0.000	0.000	0.000	0.000	0.000	0.000	0.000	0.000	0.000	0.000	0.000
133.165	75.542	226.650	0.000	0.000	0.000	0.000	0.000	0.000	0.000	0.000	0.000	0.000	0.000	0.000	0.000	0.000	0.000	0.000	0.000	0.000
118.997	65.265	227.330	0.000	0.000	0.000	0.000	0.000	0.000	0.000	0.000	0.000	0.000	0.000	0.000	0.000	0.000	0.000	0.000	0.000	0.000
101.451	64.016	228.252	0.000	0.000	0.000	0.000	0.000	0.000	0.000	0.000	0.000	0.000	0.000	0.000	0.000	0.000	0.000	0.000	0.000	0.000
85.752	72.129	229.185	0.000	0.000	0.000	0.000	0.000	0.000	0.000	0.000	0.000	0.000	0.000	0.000	0.000	0.000	0.000	0.000	0.000	0.000
76.855	87.405	229.984	0.000	0.000	0.000	0.000	0.000	0.000	0.000	0.000	0.000	0.000	0.000	0.000	0.000	0.000	0.000	0.000	0.000	0.000
77.351	104.943	230.231	0.000	0.000	0.000	0.000	0.000	0.000	0.000	0.000	0.000	0.000	0.000	0.000	0.000	0.000	0.000	0.000	0.000	0.000
87.180	119.460	229.973	0.000	0.000	0.000	0.000	0.000	0.000	0.000	0.000	0.000	0.000	0.000	0.000	0.000	0.000	0.000	0.000	0.000	0.000
103.312	126.557	229.215	0.000	0.000	0.000	0.000	0.000	0.000	0.000	0.000	0.000	0.000	0.000	0.000	0.000	0.000	0.000	0.000	0.000	0.000
120.790	124.091	228.202	0.000	0.000	0.000	0.000	0.000	0.000	0.000	0.000	0.000	0.000	0.000	0.000	0.000	0.000	0.000	0.000	0.000	0.000
134.309	112.848	227.197	0.000	0.000	0.000	0.000	0.000	0.000	0.000	0.000	0.000	0.000	0.000	0.000	0.000	0.000	0.000	0.000	0.000	0.000
139.801	96.214	226.568	0.000	0.000	0.000	0.000	0.000	0.000	0.000	0.000	0.000	0.000	0.000	0.000	0.000	0.000	0.000	0.000	0.000	0.000
135.632	79.251	226.529	0.000	0.000	0.000	0.000	0.000	0.000	0.000	0.000	0.000	0.000	0.000	0.000	0.000	0.000	0.000	0.000	0.000	0.000
123.063	67.084	227.092	0.000	0.000	0.000	0.000	0.000	0.000	0.000	0.000	0.000	0.000	0.000	0.000	0.000	0.000	0.000	0.000	0.000	0.000
105.894	63.416	228.014	0.000	0.000	0.000	0.000	0.000	0.000	0.000	0.000	0.000	0.000	0.000	0.000	0.000	0.000	0.000	0.000	0.000	0.000
89.228	69.363	228.991	0.000	0.000	0.000	0.000	0.000	0.000	0.000	0.000	0.000	0.000	0.000	0.000	0.000	0.000	0.000	0.000	0.000	0.000
78.265	83.145	229.837	0.000	0.000	0.000	0.000	0.000	0.000	0.000	0.000	0.000	0.000	0.000	0.000	0.000	0.000	0.000	0.000	0.000	0.000
76.280	100.597	230.214	0.000	0.000	0.000	0.000	0.000	0.000	0.000	0.000	0.000	0.000	0.000	0.000	0.000	0.000	0.000	0.000	0.000	0.000
83.945	116.341	230.089	0.000	0.000	0.000	0.000	0.000	0.000	0.000	0.000	0.000	0.000	0.000	0.000	0.000	0.000	0.000	0.000	0.000	0.000
98.883	125.611	229.444	0.000	0.000	0.000	0.000	0.000	0.000	0.000	0.000	0.000	0.000	0.000	0.000	0.000	0.000	0.000	0.000	0.000	0.000
116.543	125.635	228.464	0.000	0.000	0.000	0.000	0.000	0.000	0.000	0.000	0.000	0.000	0.000	0.000	0.000	0.000	0.000	0.000	0.000	0.000
131.545	116.391	227.446	0.000	0.000	0.000	0.000	0.000	0.000	0.000	0.000	0.000	0.000	0.000	0.000	0.000	0.000	0.000	0.000	0.000	0.000
139.349	100.659	226.711	0.000	0.000	0.000	0.000	0.000	0.000	0.000	0.000	0.000	0.000	0.000	0.000	0.000	0.000	0.000	0.000	0.000	0.000
137.584	83.303	226.486	0.000	0.000	0.000	0.000	0.000	0.000	0.000	0.000	0.000	0.000	0.000	0.000	0.000	0.000	0.000	0.000	0.000	0.000
126.882	69.473	226.893	0.000	0.000	0.000	0.000	0.000	0.000	0.000	0.000	0.000	0.000	0.000	0.000	0.000	0.000	0.000	0.000	0.000	0.000
110.369	63.425	227.747	0.000	0.000	0.000	0.000	0.000	0.000	0.000	0.000	0.000	0.000	0.000	0.000	0.000	0.000	0.000	0.000	0.000	0.000
93.144	66.981	228.759	0.000	0.000	0.000	0.000	0.000	0.000	0.000	0.000	0.000	0.000	0.000	0.000	0.000	0.000	0.000	0.000	0.000	0.000
80.297	79.099	229.675	0.000	0.000	0.000	0.000	0.000	0.000	0.000	0.000	0.000	0.000	0.000	0.000	0.000	0.000	0.000	0.000	0.000	0.000
75.854	96.082	230.192	0.000	0.000	0.000	0.000	0.000	0.000	0.000	0.000	0.000	0.000	0.000	0.000	0.000	0.000	0.000	0.000	0.000	0.000
81.172	112.807	230.160	0.000	0.000	0.000	0.000	0.000	0.000	0.000	0.000	0.000	0.000	0.000	0.000	0.000	0.000	0.000	0.000	0.000	0.000
94.630	124.075	229.646	0.000	0.000	0.000	0.000	0.000	0.000	0.000	0.000	0.000	0.000	0.000	0.000	0.000	0.000	0.000	0.000	0.000	0.000
112.112	126.566	228.718	0.000	0.000	0.000	0.000	0.000	0.000	0.000	0.000	0.000	0.000	0.000	0.000	0.000	0.000	0.000	0.000	0.000	0.000
128.254	119.494	227.680	0.000	0.000	0.000	0.000	0.000	0.000	0.000	0.000	0.000	0.000	0.000	0.000	0.000	0.000	0.000	0.000	0.000	0.000
138.218	105.028	226.861	0.000	0.000	0.000	0.000	0.000	0.000	0.000	0.000	0.000	0.000	0.000	0.000	0.000	0.000	0.000	0.000	0.000	0.000
138.916	87.550	226.500	0.000	0.000	0.000	0.000	0.000	0.000	0.000	0.000	0.000	0.000	0.000	0.000	0.000	0.000	0.000	0.000	0.000	0.000
130.280	72.365	226.751	0.000	0.000	0.000	0.000	0.000	0.000	0.000	0.000	0.000	0.000	0.000	0.000	0.000	0.000	0.000	0.000	0.000	0.000
114.866	64.057	227.508	0.000	0.000	0.000	0.000	0.000	0.000	0.000	0.000	0.000	0.000	0.000	0.000	0.000	0.000	0.000	0.000	0.000	0.000
97.250	65.159	228.467	0.000	0.000	0.000	0.000	0.000	0.000	0.000	0.000	0.000	0.000	0.000	0.000	0.000	0.000	0.000	0.000	0.000	0.000
82.845	75.403	229.470	0.000	0.000	0.000	0.000	0.000	0.000	0.000	0.000	0.000	0.000	0.000	0.000	0.000	0.000	0.000	0.000	0.000	0.000
76.084	91.610	230.133	0.000	0.000	0.000	0.000	0.000	0.000	0.000	0.000	0.000	0.000	0.000	0.000	0.000	0.000	0.000	0.000	0.000	0.000
78.943	108.914	230.225	0.000	0.000	0.000	0.000	0.000	0.000	0.000	0.000	0.000	0.000	0.000	0.000	0.000	0.000	0.000	0.000	0.000	0.000
90.644	121.964	229.820	0.000	0.000	0.000	0.000	0.000	0.000	0.000	0.000	0.000	0.000	0.000	0.000	0.000	0.000	0.000	0.000	0.000	0.000
107.598	126.847	228.970	0.000	0.000	0.000	0.000	0.000	0.000	0.000	0.000	0.000	0.000	0.000	0.000	0.000	0.000	0.000	0.000	0.000	0.000
124.579	122.117	227.946	0.000	0.000	0.000	0.000	0.000	0.000	0.000	0.000	0.000	0.000	0.000	0.000	0.000	0.000	0.000	0.000	0.000	0.000
136.497	109.165	227.031	0.000	0.000	0.000	0.000	0.000	0.000	0.000	0.000	0.000	0.000	0.000	0.000	0.000	0.000	0.000	0.000	0.000	0.000
139.710	91.959	226.499	0.000	0.000	0.000	0.000	0.000	0.000	0.000	0.000	0.000	0.000	0.000	0.000	0.000	0.000	0.000	0.000	0.000	0.000
133.291	75.716	226.640	0.000	0.000	0.000	0.000	0.000	0.000	0.000	0.000	0.000	0.000	0.000	0.000	0.000	0.000	0.000	0.000	0.000	0.000
119.192	65.328	227.277	0.000	0.000	0.000	0.000	0.000	0.000	0.000	0.000	0.000	0.000	0.000	0.000	0.000	0.000	0.000	0.000	0.000	0.000
101.673	63.972	228.239	0.000	0.000	0.000	0.000	0.000	0.000	0.000	0.000	0.000	0.000	0.000	0.000	0.000	0.000	0.000	0.000	0.000	0.000
85.906	71.978	229.152	0.000	0.000	0.000	0.000	0.000	0.000	0.000	0.000	0.000	0.000	0.000	0.000	0.000	0.000	0.000	0.000	0.000	0.000
76.923	87.180	229.985	0.000	0.000	0.000	0.000	0.000	0.000	0.000	0.000	0.000	0.000	0.000	0.000	0.000	0.000	0.000	0.000	0.000	0.000
77.281	104.726	230.245	0.000	0.000	0.000	0.000	0.000	0.000	0.000	0.000	0.000	0.000	0.000	0.000	0.000	0.000	0.000	0.000	0.000	0.000
87.003	119.307	229.973	0.000	0.000	0.000	0.000	0.000	0.000	0.000	0.000	0.000	0.000	0.000	0.000	0.000	0.000	0.000	0.000	0.000	0.000
103.077	126.533	229.230	0.000	0.000	0.000	0.000	0.000	0.000	0.000	0.000	0.000	0.000	0.000	0.000	0.000	0.000	0.000	0.000	0.000	0.000
120.577	124.182	228.212	0.000	0.000	0.000	0.000	0.000	0.000	0.000	0.000	0.000	0.000	0.000	0.000	0.000	0.000	0.000	0.000	0.000	0.000
134.170	113.050	227.197	0.000	0.000	0.000	0.000	0.000	0.000	0.000	0.000	0.000	0.000	0.000	0.000	0.000	0.000	0.000	0.000	0.000	0.000
139.786	96.456	226.584	0.000	0.000	0.000	0.000	0.000	0.000	0.000	0.000	0.000	0.000	0.000	0.000	0.000	0.000	0.000	0.000	0.000	0.000
135.767	79.461	226.530	0.000	0.000	0.000	0.000	0.000	0.000	0.000	0.000	0.000	0.000	0.000	0.000	0.000	0.000	0.000	0.000	0.000	0.000
123.286	67.208	227.077	0.000	0.000	0.000	0.000	0.000	0.000	0.000	0.000	0.000	0.000	0.000	0.000	0.000	0.000	0.000	0.000	0.000	0.000
106.145	63.390	227.988	0.000	0.000	0.000	0.000	0.000	0.000	0.000	0.000	0.000	0.000	0.000	0.000	0.000	0.000	0.000	0.000	0.000	0.000
89.432	69.214	228.970	0.000	0.000	0.000	0.000	0.000	0.000	0.000	0.000	0.000	0.000	0.000	0.000	0.000	0.000	0.000	0.000	0.000	0.000
78.385	82.916	229.863	0.000	0.000	0.000	0.000	0.000	0.000	0.000	0.000	0.000	0.000	0.000	0.000	0.000	0.000	0.000	0.000	0.000	0.000
76.238	100.338	230.209	0.000	0.000	0.000	0.000	0.000	0.000	0.000	0.000	0.000	0.000	0.000	0.000	0.000	0.000	0.000	0.000	0.000	0.000
83.765	116.151	230.097	0.000	0.000	0.000	0.000	0.000	0.000	0.000	0.000	0.000	0.000	0.000	0.000	0.000	0.000	0.000	0.000	0.000	0.000
98.615	125.531	229.449	0.000	0.000	0.000	0.000	0.000	0.000	0.000	0.000	0.000	0.000	0.000	0.000	0.000	0.000	0.000	0.000	0.000	0.000
116.260	125.734	228.474	0.000	0.000	0.000	0.000	0.000	0.000	0.000	0.000	0.000	0.000	0.000	0.000	0.000	0.000	0.000	0.000	0.000	0.000
131.325	116.583	227.446	0.000	0.000	0.000	0.000	0.000	0.000	0.000	0.000	0.000	0.000	0.000	0.000	0.000	0.000	0.000	0.000	0.000	0.000
139.302	100.935	226.721	0.000	0.000	0.000	0.000	0.000	0.000	0.000	0.000	0.000	0.000	0.000	0.000	0.000	0.000	0.000	0.000	0.000	0.000
137.690	83.567	226.483	0.000	0.000	0.000	0.000	0.000	0.000	0.000	0.000	0.000	0.000	0.000	0.000	0.000	0.000	0.000	0.000	0.000	0.000
127.081	69.622	226.870	0.000	0.000	0.000	0.000	0.000	0.000	0.000	0.000	0.000	0.000	0.000	0.000	0.000	0.000	0.000	0.000	0.000	0.000
110.651	63.446	227.746	0.000	0.000	0.000	0.000	0.000	0.000	0.000	0.000	0.000	0.000	0.000	0.000	0.000	0.000	0.000	0.000	0.000	0.000
93.386	66.840	228.751	0.000	0.000	0.000	0.000	0.000	0.000	0.000	0.000	0.000	0.000	0.000	0.000	0.000	0.000	0.000	0.000	0.000	0.000
80.440	78.847	229.661	0.000	0.000	0.000	0.000	0.000	0.000	0.000	0.000	0.000	0.000	0.000	0.000	0.000	0.000	0.000	0.000	0.000	0.000
75.880	95.810	230.225	0.000	0.000	0.000	0.000	0.000	0.000	0.000	0.000	0.000	0.000	0.000	0.000	0.000	0.000	0.000	0.000	0.000	0.000
80.997	112.558	230.167	0.000	0.000	0.000	0.000	0.000	0.000	0.000	0.000	0.000	0.000	0.000	0.000	0.000	0.000	0.000	0.000	0.000	0.000
94.360	123.953	229.661	0.000	0.000	0.000	0.000	0.000	0.000	0.000	0.000	0.000	0.000	0.000	0.000	0.000	0.000	0.000	0.000	0.000	0.000
111.814	126.604	228.729	0.000	0.000	0.000	0.000	0.000	0.000	0.000	0.000	0.000	0.000	0.000	0.000	0.000	0.000	0.000	0.000	0.000	0.000
128.045	119.703	227.723	0.000	0.000	0.000	0.000	0.000	0.000	0.000	0.000	0.000	0.000	0.000	0.000	0.000	0.000	0.000	0.000	0.000	0.000
138.089	105.314	226.861	0.000	0.000	0.000	0.000	0.000	0.000	0.000	0.000	0.000	0.000	0.000	0.000	0.000	0.000	0.000	0.000	0.000	0.000
139.000	87.843	226.490	0.000	0.000	0.000	0.000	0.000	0.000	0.000	0.000	0.000	0.000	0.000	0.000	0.000	0.000	0.000	0.000	0.000	0.000
130.515	72.596	226.747	0.000	0.000	0.000	0.000	0.000	0.000	0.000	0.000	0.000	0.000	0.000	0.000	0.000	0.000	0.000	0.000	0.000	0.000
115.183	64.154	227.526	0.000	0.000	0.000	0.000	0.000	0.000	0.000	0.000	0.000	0.000	0.000	0.000	0.000	0.000	0.000	0.000	0.000	0.000
97.584	65.079	228.488	0.000	0.000	0.000	0.000	0.000	0.000	0.000	0.000	0.000	0.000	0.000	0.000	0.000	0.000	0.000	0.000	0.000	0.000
83.058	75.151	229.448	0.000	0.000	0.000	0.000	0.000	0.000	0.000	0.000	0.000	0.000	0.000	0.000	0.000	0.000	0.000	0.000	0.000	0.000
76.093	91.277	230.094	0.000	0.000	0.000	0.000	0.000	0.000	0.000	0.000	0.000	0.000	0.000	0.000	0.000	0.000	0.000	0.000	0.000	0.000
78.842	108.633	230.269	0.000	0.000	0.000	0.000	0.000	0.000	0.000	0.000	0.000	0.000	0.000	0.000	0.000	0.000	0.000	0.000	0.000	0.000
90.367	121.790	229.842	0.000	0.000	0.000	0.000	0.000	0.000	0.000	0.000	0.000	0.000	0.000	0.000	0.000	0.000	0.000	0.000	0.000	0.000
107.268	126.847	228.995	0.000	0.000	0.000	0.000	0.000	0.000	0.000	0.000	0.000	0.000	0.000	0.000	0.000	0.000	0.000	0.000	0.000	0.000
124.283	122.285	227.947	0.000	0.000	0.000	0.000	0.000	0.000	0.000	0.000	0.000	0.000	0.000	0.000	0.000	0.000	0.000	0.000	0.000	0.000
136.339	109.469	227.052	0.000	0.000	0.000	0.000	0.000	0.000	0.000	0.000	0.000	0.000	0.000	0.000	0.000	0.000	0.000	0.000	0.000	0.000
139.732	92.292	226.498	0.000	0.000	0.000	0.000	0.000	0.000	0.000	0.000	0.000	0.000	0.000	0.000	0.000	0.000	0.000	0.000	0.000	0.000
133.501	75.988	226.645	0.000	0.000	0.000	0.000	0.000	0.000	0.000	0.000	0.000	0.000	0.000	0.000	0.000	0.000	0.000	0.000	0.000	0.000
119.518	65.443	227.281	0.000	0.000	0.000	0.000	0.000	0.000	0.000	0.000	0.000	0.000	0.000	0.000	0.000	0.000	0.000	0.000	0.000	0.000
102.025	63.910	228.239	0.000	0.000	0.000	0.000	0.000	0.000	0.000	0.000	0.000	0.000	0.000	0.000	0.000	0.000	0.000	0.000	0.000	0.000
86.130	71.739	229.130	0.000	0.000	0.000	0.000	0.000	0.000	0.000	0.000	0.000	0.000	0.000	0.000	0.000	0.000	0.000	0.000	0.000	0.000
77.037	86.870	230.006	0.000	0.000	0.000	0.000	0.000	0.000	0.000	0.000	0.000	0.000	0.000	0.000	0.000	0.000	0.000	0.000	0.000	0.000
77.202	104.426	230.282	0.000	0.000	0.000	0.000	0.000	0.000	0.000	0.000	0.000	0.000	0.000	0.000	0.000	0.000	0.000	0.000	0.000	0.000
86.882	119.157	230.003	0.000	0.000	0.000	0.000	0.000	0.000	0.000	0.000	0.000	0.000	0.000	0.000	0.000	0.000	0.000	0.000	0.000	0.000
102.909	126.563	229.278	0.000	0.000	0.000	0.000	0.000	0.000	0.000	0.000	0.000	0.000	0.000	0.000	0.000	0.000	0.000	0.000	0.000	0.000
120.428	124.385	228.275	0.000	0.000	0.000	0.000	0.000	0.000	0.000	0.000	0.000	0.000	0.000	0.000	0.000	0.000	0.000	0.000	0.000	0.000
134.153	113.405	227.304	0.000	0.000	0.000	0.000	0.000	0.000	0.000	0.000	0.000	0.000	0.000	0.000	0.000	0.000	0.000	0.000	0.000	0.000
139.900	96.847	226.626	0.000	0.000	0.000	0.000	0.000	0.000	0.000	0.000	0.000	0.000	0.000	0.000	0.000	0.000	0.000	0.000	0.000	0.000
136.081	79.820	226.592	0.000	0.000	0.000	0.000	0.000	0.000	0.000	0.000	0.000	0.000	0.000	0.000	0.000	0.000	0.000	0.000	0.000	0.000
123.745	67.432	227.121	0.000	0.000	0.000	0.000	0.000	0.000	0.000	0.000	0.000	0.000	0.000	0.000	0.000	0.000	0.000	0.000	0.000	0.000
106.657	63.439	228.030	0.000	0.000	0.000	0.000	0.000	0.000	0.000	0.000	0.000	0.000	0.000	0.000	0.000	0.000	0.000	0.000	0.000	0.000
89.907	69.129	229.029	0.000	0.000	0.000	0.000	0.000	0.000	0.000	0.000	0.000	0.000	0.000	0.000	0.000	0.000	0.000	0.000	0.000	0.000
78.628	82.676	229.836	0.000	0.000	0.000	0.000	0.000	0.000	0.000	0.000	0.000	0.000	0.000	0.000	0.000	0.000	0.000	0.000	0.000	0.000
76.314	100.097	230.238	0.000	0.000	0.000	0.000	0.000	0.000	0.000	0.000	0.000	0.000	0.000	0.000	0.000	0.000	0.000	0.000	0.000	0.000
83.561	115.910	230.095	0.000	0.000	0.000	0.000	0.000	0.000	0.000	0.000	0.000	0.000	0.000	0.000	0.000	0.000	0.000	0.000	0.000	0.000
98.308	125.437	229.461	0.000	0.000	0.000	0.000	0.000	0.000	0.000	0.000	0.000	0.000	0.000	0.000	0.000	0.000	0.000	0.000	0.000	0.000
116.211	125.742	228.112	0.000	0.000	0.000	0.000	0.000	0.000	0.000	0.000	0.000	0.000	0.000	0.000	0.000	0.000	0.000	0.000	0.000	0.000
131.131	116.834	227.483	0.000	0.000	0.000	0.000	0.000	0.000	0.000	0.000	0.000	0.000	0.000	0.000	0.000	0.000	0.000	0.000	0.000	0.000
139.217	101.224	226.711	0.000	0.000	0.000	0.000	0.000	0.000	0.000	0.000	0.000	0.000	0.000	0.000	0.000	0.000	0.000	0.000	0.000	0.000
137.778	83.837	226.460	0.000	0.000	0.000	0.000	0.000	0.000	0.000	0.000	0.000	0.000	0.000	0.000	0.000	0.000	0.000	0.000	0.000	0.000
127.333	69.817	226.870	0.000	0.000	0.000	0.000	0.000	0.000	0.000	0.000	0.000	0.000	0.000	0.000	0.000	0.000	0.000	0.000	0.000	0.000
110.982	63.483	227.736	0.000	0.000	0.000	0.000	0.000	0.000	0.000	0.000	0.000	0.000	0.000	0.000	0.000	0.000	0.000	0.000	0.000	0.000
93.671	66.711	228.746	0.000	0.000	0.000	0.000	0.000	0.000	0.000	0.000	0.000	0.000	0.000	0.000	0.000	0.000	0.000	0.000	0.000	0.000
80.625	78.594	229.674	0.000	0.000	0.000	0.000	0.000	0.000	0.000	0.000	0.000	0.000	0.000	0.000	0.000	0.000	0.000	0.000	0.000	0.000
75.835	95.481	230.184	0.000	0.000	0.000	0.000	0.000	0.000	0.000	0.000	0.000	0.000	0.000	0.000	0.000	0.000	0.000	0.000	0.000	0.000
80.842	112.323	230.166	0.000	0.000	0.000	0.000	0.000	0.000	0.000	0.000	0.000	0.000	0.000	0.000	0.000	0.000	0.000	0.000	0.000	0.000
94.090	123.841	229.670	0.000	0.000	0.000	0.000	0.000	0.000	0.000	0.000	0.000	0.000	0.000	0.000	0.000	0.000	0.000	0.000	0.000	0.000
111.529	126.642	228.748	0.000	0.000	0.000	0.000	0.000	0.000	0.000	0.000	0.000	0.000	0.000	0.000	0.000	0.000	0.000	0.000	0.000	0.000
127.912	120.162	226.745	0.000	0.000	0.000	0.000	0.000	0.000	0.000	0.000	0.000	0.000	0.000	0.000	0.000	0.000	0.000	0.000	0.000	0.000
137.999	105.571	226.858	0.000	0.000	0.000	0.000	0.000	0.000	0.000	0.000	0.000	0.000	0.000	0.000	0.000	0.000	0.000	0.000	0.000	0.000
139.067	88.110	226.488	0.000	0.000	0.000	0.000	0.000	0.000	0.000	0.000	0.000	0.000	0.000	0.000	0.000	0.000	0.000	0.000	0.000	0.000
130.699	72.771	226.739	0.000	0.000	0.000	0.000	0.000	0.000	0.000	0.000	0.000	0.000	0.000	0.000	0.000	0.000	0.000	0.000	0.000	0.000
115.454	64.217	227.505	0.000	0.000	0.000	0.000	0.000	0.000	0.000	0.000	0.000	0.000	0.000	0.000	0.000	0.000	0.000	0.000	0.000	0.000
97.842	64.995	228.476	0.000	0.000	0.000	0.000	0.000	0.000	0.000	0.000	0.000	0.000	0.000	0.000	0.000	0.000	0.000	0.000	0.000	0.000
83.206	74.933	229.434	0.000	0.000	0.000	0.000	0.000	0.000	0.000	0.000	0.000	0.000	0.000	0.000	0.000	0.000	0.000	0.000	0.000	0.000
76.134	91.017	230.093	0.000	0.000	0.000	0.000	0.000	0.000	0.000	0.000	0.000	0.000	0.000	0.000	0.000	0.000	0.000	0.000	0.000	0.000
78.699	108.381	230.233	0.000	0.000	0.000	0.000	0.000	0.000	0.000	0.000	0.000	0.000	0.000	0.000	0.000	0.000	0.000	0.000	0.000	0.000
90.149	121.663	229.840	0.000	0.000	0.000	0.000	0.000	0.000	0.000	0.000	0.000	0.000	0.000	0.000	0.000	0.000	0.000	0.000	0.000	0.000
107.026	126.853	229.000	0.000	0.000	0.000	0.000	0.000	0.000	0.000	0.000	0.000	0.000	0.000	0.000	0.000	0.000	0.000	0.000	0.000	0.000
124.081	122.407	227.959	0.000	0.000	0.000	0.000	0.000	0.000	0.000	0.000	0.000	0.000	0.000	0.000	0.000	0.000	0.000	0.000	0.000	0.000
136.223	109.681	227.059	0.000	0.000	0.000	0.000	0.000	0.000	0.000	0.000	0.000	0.000	0.000	0.000	0.000	0.000	0.000	0.000	0.000	0.000
139.769	92.535	226.515	0.000	0.000	0.000	0.000	0.000	0.000	0.000	0.000	0.000	0.000	0.000	0.000	0.000	0.000	0.000	0.000	0.000	0.000
133.636	76.170	226.629	0.000	0.000	0.000	0.000	0.000	0.000	0.000	0.000	0.000	0.000	0.000	0.000	0.000	0.000	0.000	0.000	0.000	0.000
119.723	65.524	227.266	0.000	0.000	0.000	0.000	0.000	0.000	0.000	0.000	0.000	0.000	0.000	0.000	0.000	0.000	0.000	0.000	0.000	0.000
102.221	63.871	228.229	0.000	0.000	0.000	0.000	0.000	0.000	0.000	0.000	0.000	0.000	0.000	0.000	0.000	0.000	0.000	0.000	0.000	0.000
86.298	71.608	229.127	0.000	0.000	0.000	0.000	0.000	0.000	0.000	0.000	0.000	0.000	0.000	0.000	0.000	0.000	0.000	0.000	0.000	0.000
77.056	86.649	229.958	0.000	0.000	0.000	0.000	0.000	0.000	0.000	0.000	0.000	0.000	0.000	0.000	0.000	0.000	0.000	0.000	0.000	0.000
77.108	104.210	230.236	0.000	0.000	0.000	0.000	0.000	0.000	0.000	0.000	0.000	0.000	0.000	0.000	0.000	0.000	0.000	0.000	0.000	0.000
86.589	118.954	229.993	0.000	0.000	0.000	0.000	0.000	0.000	0.000	0.000	0.000	0.000	0.000	0.000	0.000	0.000	0.000	0.000	0.000	0.000
102.537	126.449	229.255	0.000	0.000	0.000	0.000	0.000	0.000	0.000	0.000	0.000	0.000	0.000	0.000	0.000	0.000	0.000	0.000	0.000	0.000
120.078	124.383	228.234	0.000	0.000	0.000	0.000	0.000	0.000	0.000	0.000	0.000	0.000	0.000	0.000	0.000	0.000	0.000	0.000	0.000	0.000
133.857	113.480	227.242	0.000	0.000	0.000	0.000	0.000	0.000	0.000	0.000	0.000	0.000	0.000	0.000	0.000	0.000	0.000	0.000	0.000	0.000
139.785	96.983	226.608	0.000	0.000	0.000	0.000	0.000	0.000	0.000	0.000	0.000	0.000	0.000	0.000	0.000	0.000	0.000	0.000	0.000	0.000
136.037	79.936	226.541	0.000	0.000	0.000	0.000	0.000	0.000	0.000	0.000	0.000	0.000	0.000	0.000	0.000	0.000	0.000	0.000	0.000	0.000
123.756	67.460	227.037	0.000	0.000	0.000	0.000	0.000	0.000	0.000	0.000	0.000	0.000	0.000	0.000	0.000	0.000	0.000	0.000	0.000	0.000
106.650	63.362	227.952	0.000	0.000	0.000	0.000	0.000	0.000	0.000	0.000	0.000	0.000	0.000	0.000	0.000	0.000	0.000	0.000	0.000	0.000
89.841	68.933	228.947	0.000	0.000	0.000	0.000	0.000	0.000	0.000	0.000	0.000	0.000	0.000	0.000	0.000	0.000	0.000	0.000	0.000	0.000
78.544	82.455	229.808	0.000	0.000	0.000	0.000	0.000	0.000	0.000	0.000	0.000	0.000	0.000	0.000	0.000	0.000	0.000	0.000	0.000	0.000
76.198	99.890	230.273	0.000	0.000	0.000	0.000	0.000	0.000	0.000	0.000	0.000	0.000	0.000	0.000	0.000	0.000	0.000	0.000	0.000	0.000
83.460	115.795	230.099	0.000	0.000	0.000	0.000	0.000	0.000	0.000	0.000	0.000	0.000	0.000	0.000	0.000	0.000	0.000	0.000	0.000	0.000
98.154	125.390	229.464	0.000	0.000	0.000	0.000	0.000	0.000	0.000	0.000	0.000	0.000	0.000	0.000	0.000	0.000	0.000	0.000	0.000	0.000
115.826	125.838	228.491	0.000	0.000	0.000	0.000	0.000	0.000	0.000	0.000	0.000	0.000	0.000	0.000	0.000	0.000	0.000	0.000	0.000	0.000
131.031	116.940	227.489	0.000	0.000	0.000	0.000	0.000	0.000	0.000	0.000	0.000	0.000	0.000	0.000	0.000	0.000	0.000	0.000	0.000	0.000
139.191	101.357	226.710	0.000	0.000	0.000	0.000	0.000	0.000	0.000	0.000	0.000	0.000	0.000	0.000	0.000	0.000	0.000	0.000	0.000	0.000
137.848	83.967	226.479	0.000	0.000	0.000	0.000	0.000	0.000	0.000	0.000	0.000	0.000	0.000	0.000	0.000	0.000	0.000	0.000	0.000	0.000
127.443	69.885	226.854	0.000	0.000	0.000	0.000	0.000	0.000	0.000	0.000	0.000	0.000	0.000	0.000	0.000	0.000	0.000	0.000	0.000	0.000
111.095	63.481	227.737	0.000	0.000	0.000	0.000	0.000	0.000	0.000	0.000	0.000	0.000	0.000	0.000	0.000	0.000	0.000	0.000	0.000	0.000
93.775	66.652	228.737	0.000	0.000	0.000	0.000	0.000	0.000	0.000	0.000	0.000	0.000	0.000	0.000	0.000	0.000	0.000	0.000	0.000	0.000
80.683	78.493	229.665	0.000	0.000	0.000	0.000	0.000	0.000	0.000	0.000	0.000	0.000	0.000	0.000	0.000	0.000	0.000	0.000	0.000	0.000
75.832	95.376	230.179	0.000	0.000	0.000	0.000	0.000	0.000	0.000	0.000	0.000	0.000	0.000	0.000	0.000	0.000	0.000	0.000	0.000	0.000
80.774	112.240	230.178	0.000	0.000	0.000	0.000	0.000	0.000	0.000	0.000	0.000	0.000	0.000	0.000	0.000	0.000	0.000	0.000	0.000	0.000
94.005	123.802	229.675	0.000	0.000	0.000	0.000	0.000	0.000	0.000	0.000	0.000	0.000	0.000	0.000	0.000	0.000	0.000	0.000	0.000	0.000
111.434	126.658	228.762	0.000	0.000	0.000	0.000	0.000	0.000	0.000	0.000	0.000	0.000	0.000	0.000	0.000	0.000	0.000	0.000	0.000	0.000
127.733	119.903	227.710	0.000	0.000	0.000	0.000	0.000	0.000	0.000	0.000	0.000	0.000	0.000	0.000	0.000	0.000	0.000	0.000	0.000	0.000
137.991	105.660	226.881	0.000	0.000	0.000	0.000	0.000	0.000	0.000	0.000	0.000	0.000	0.000	0.000	0.000	0.000	0.000	0.000	0.000	0.000
139.088	88.171	226.475	0.000	0.000	0.000	0.000	0.000	0.000	0.000	0.000	0.000	0.000	0.000	0.000	0.000	0.000	0.000	0.000	0.000	0.000
130.740	72.815	226.734	0.000	0.000	0.000	0.000	0.000	0.000	0.000	0.000	0.000	0.000	0.000	0.000	0.000	0.000	0.000	0.000	0.000	0.000
115.501	64.230	227.500	0.000	0.000	0.000	0.000	0.000	0.000	0.000	0.000	0.000	0.000	0.000	0.000	0.000	0.000	0.000	0.000	0.000	0.000
97.889	64.975	228.476	0.000	0.000	0.000	0.000	0.000	0.000	0.000	0.000	0.000	0.000	0.000	0.000	0.000	0.000	0.000	0.000	0.000	0.000
83.232	74.902	229.429	0.000	0.000	0.000	0.000	0.000	0.000	0.000	0.000	0.000	0.000	0.000	0.000	0.000	0.000	0.000	0.000	0.000	0.000
76.135	90.988	230.093	0.000	0.000	0.000	0.000	0.000	0.000	0.000	0.000	0.000	0.000	0.000	0.000	0.000	0.000	0.000	0.000	0.000	0.000
78.691	108.359	230.230	0.000	0.000	0.000	0.000	0.000	0.000	0.000	0.000	0.000	0.000	0.000	0.000	0.000	0.000	0.000	0.000	0.000	0.000
90.124	121.645	229.843	0.000	0.000	0.000	0.000	0.000	0.000	0.000	0.000	0.000	0.000	0.000	0.000	0.000	0.000	0.000	0.000	0.000	0.000
107.010	126.851	229.008	0.000	0.000	0.000	0.000	0.000	0.000	0.000	0.000	0.000	0.000	0.000	0.000	0.000	0.000	0.000	0.000	0.000	0.000
124.074	122.409	227.962	0.000	0.000	0.000	0.000	0.000	0.000	0.000	0.000	0.000	0.000	0.000	0.000	0.000	0.000	0.000	0.000	0.000	0.000
136.228	109.674	227.057	0.000	0.000	0.000	0.000	0.000	0.000	0.000	0.000	0.000	0.000	0.000	0.000	0.000	0.000	0.000	0.000	0.000	0.000
139.770	92.519	226.519	0.000	0.000	0.000	0.000	0.000	0.000	0.000	0.000	0.000	0.000	0.000	0.000	0.000	0.000	0.000	0.000	0.000	0.000
133.627	76.153	226.630	0.000	0.000	0.000	0.000	0.000	0.000	0.000	0.000	0.000	0.000	0.000	0.000	0.000	0.000	0.000	0.000	0.000	0.000
119.702	65.509	227.268	0.000	0.000	0.000	0.000	0.000	0.000	0.000	0.000	0.000	0.000	0.000	0.000	0.000	0.000	0.000	0.000	0.000	0.000
102.164	63.857	228.207	0.000	0.000	0.000	0.000	0.000	0.000	0.000	0.000	0.000	0.000	0.000	0.000	0.000	0.000	0.000	0.000	0.000	0.000
86.260	71.639	229.129	0.000	0.000	0.000	0.000	0.000	0.000	0.000	0.000	0.000	0.000	0.000	0.000	0.000	0.000	0.000	0.000	0.000	0.000
77.040	86.697	229.966	0.000	0.000	0.000	0.000	0.000	0.000	0.000	0.000	0.000	0.000	0.000	0.000	0.000	0.000	0.000	0.000	0.000	0.000
77.124	104.267	230.238	0.000	0.000	0.000	0.000	0.000	0.000	0.000	0.000	0.000	0.000	0.000	0.000	0.000	0.000	0.000	0.000	0.000	0.000
86.645	119.002	229.992	0.000	0.000	0.000	0.000	0.000	0.000	0.000	0.000	0.000	0.000	0.000	0.000	0.000	0.000	0.000	0.000	0.000	0.000
102.631	126.467	229.251	0.000	0.000	0.000	0.000	0.000	0.000	0.000	0.000	0.000	0.000	0.000	0.000	0.000	0.000	0.000	0.000	0.000	0.000
120.172	124.349	228.222	0.000	0.000	0.000	0.000	0.000	0.000	0.000	0.000	0.000	0.000	0.000	0.000	0.000	0.000	0.000	0.000	0.000	0.000
133.923	113.399	227.231	0.000	0.000	0.000	0.000	0.000	0.000	0.000	0.000	0.000	0.000	0.000	0.000	0.000	0.000	0.000	0.000	0.000	0.000
139.786	96.872	226.607	0.000	0.000	0.000	0.000	0.000	0.000	0.000	0.000	0.000	0.000	0.000	0.000	0.000	0.000	0.000	0.000	0.000	0.000
135.981	79.817	226.537	0.000	0.000	0.000	0.000	0.000	0.000	0.000	0.000	0.000	0.000	0.000	0.000	0.000	0.000	0.000	0.000	0.000	0.000
123.624	67.390	227.066	0.000	0.000	0.000	0.000	0.000	0.000	0.000	0.000	0.000	0.000	0.000	0.000	0.000	0.000	0.000	0.000	0.000	0.000
106.500	63.369	227.971	0.000	0.000	0.000	0.000	0.000	0.000	0.000	0.000	0.000	0.000	0.000	0.000	0.000	0.000	0.000	0.000	0.000	0.000
89.733	69.046	228.987	0.000	0.000	0.000	0.000	0.000	0.000	0.000	0.000	0.000	0.000	0.000	0.000	0.000	0.000	0.000	0.000	0.000	0.000
78.468	82.610	229.803	0.000	0.000	0.000	0.000	0.000	0.000	0.000	0.000	0.000	0.000	0.000	0.000	0.000	0.000	0.000	0.000	0.000	0.000
76.182	100.055	230.223	0.000	0.000	0.000	0.000	0.000	0.000	0.000	0.000	0.000	0.000	0.000	0.000	0.000	0.000	0.000	0.000	0.000	0.000
83.590	115.950	230.100	0.000	0.000	0.000	0.000	0.000	0.000	0.000	0.000	0.000	0.000	0.000	0.000	0.000	0.000	0.000	0.000	0.000	0.000
98.376	125.467	229.459	0.000	0.000	0.000	0.000	0.000	0.000	0.000	0.000	0.000	0.000	0.000	0.000	0.000	0.000	0.000	0.000	0.000	0.000
116.065	125.777	228.480	0.000	0.000	0.000	0.000	0.000	0.000	0.000	0.000	0.000	0.000	0.000	0.000	0.000	0.000	0.000	0.000	0.000	0.000
131.190	116.741	227.451	0.000	0.000	0.000	0.000	0.000	0.000	0.000	0.000	0.000	0.000	0.000	0.000	0.000	0.000	0.000	0.000	0.000	0.000
139.248	101.093	226.700	0.000	0.000	0.000	0.000	0.000	0.000	0.000	0.000	0.000	0.000	0.000	0.000	0.000	0.000	0.000	0.000	0.000	0.000
137.741	83.699	226.469	0.000	0.000	0.000	0.000	0.000	0.000	0.000	0.000	0.000	0.000	0.000	0.000	0.000	0.000	0.000	0.000	0.000	0.000
127.189	69.700	226.867	0.000	0.000	0.000	0.000	0.000	0.000	0.000	0.000	0.000	0.000	0.000	0.000	0.000	0.000	0.000	0.000	0.000	0.000
110.779	63.460	227.743	0.000	0.000	0.000	0.000	0.000	0.000	0.000	0.000	0.000	0.000	0.000	0.000	0.000	0.000	0.000	0.000	0.000	0.000
93.466	66.798	228.756	0.000	0.000	0.000	0.000	0.000	0.000	0.000	0.000	0.000	0.000	0.000	0.000	0.000	0.000	0.000	0.000	0.000	0.000
80.473	78.793	229.656	0.000	0.000	0.000	0.000	0.000	0.000	0.000	0.000	0.000	0.000	0.000	0.000	0.000	0.000	0.000	0.000	0.000	0.000
75.875	95.776	230.221	0.000	0.000	0.000	0.000	0.000	0.000	0.000	0.000	0.000	0.000	0.000	0.000	0.000	0.000	0.000	0.000	0.000	0.000
80.993	112.558	230.161	0.000	0.000	0.000	0.000	0.000	0.000	0.000	0.000	0.000	0.000	0.000	0.000	0.000	0.000	0.000	0.000	0.000	0.000
94.369	123.969	229.663	0.000	0.000	0.000	0.000	0.000	0.000	0.000	0.000	0.000	0.000	0.000	0.000	0.000	0.000	0.000	0.000	0.000	0.000
111.859	126.600	228.729	0.000	0.000	0.000	0.000	0.000	0.000	0.000	0.000	0.000	0.000	0.000	0.000	0.000	0.000	0.000	0.000	0.000	0.000
128.082	119.639	227.690	0.000	0.000	0.000	0.000	0.000	0.000	0.000	0.000	0.000	0.000	0.000	0.000	0.000	0.000	0.000	0.000	0.000	0.000
138.142	105.208	226.854	0.000	0.000	0.000	0.000	0.000	0.000	0.000	0.000	0.000	0.000	0.000	0.000	0.000	0.000	0.000	0.000	0.000	0.000
138.979	87.705	226.483	0.000	0.000	0.000	0.000	0.000	0.000	0.000	0.000	0.000	0.000	0.000	0.000	0.000	0.000	0.000	0.000	0.000	0.000
130.396	72.472	226.755	0.000	0.000	0.000	0.000	0.000	0.000	0.000	0.000	0.000	0.000	0.000	0.000	0.000	0.000	0.000	0.000	0.000	0.000
114.981	64.075	227.497	0.000	0.000	0.000	0.000	0.000	0.000	0.000	0.000	0.000	0.000	0.000	0.000	0.000	0.000	0.000	0.000	0.000	0.000
97.368	65.145	228.488	0.000	0.000	0.000	0.000	0.000	0.000	0.000	0.000	0.000	0.000	0.000	0.000	0.000	0.000	0.000	0.000	0.000	0.000
82.886	75.352	229.457	0.000	0.000	0.000	0.000	0.000	0.000	0.000	0.000	0.000	0.000	0.000	0.000	0.000	0.000	0.000	0.000	0.000	0.000
76.083	91.580	230.132	0.000	0.000	0.000	0.000	0.000	0.000	0.000	0.000	0.000	0.000	0.000	0.000	0.000	0.000	0.000	0.000	0.000	0.000
78.928	108.912	230.216	0.000	0.000	0.000	0.000	0.000	0.000	0.000	0.000	0.000	0.000	0.000	0.000	0.000	0.000	0.000	0.000	0.000	0.000
90.656	121.988	229.820	0.000	0.000	0.000	0.000	0.000	0.000	0.000	0.000	0.000	0.000	0.000	0.000	0.000	0.000	0.000	0.000	0.000	0.000
107.655	126.853	228.964	0.000	0.000	0.000	0.000	0.000	0.000	0.000	0.000	0.000	0.000	0.000	0.000	0.000	0.000	0.000	0.000	0.000	0.000
124.652	122.075	227.938	0.000	0.000	0.000	0.000	0.000	0.000	0.000	0.000	0.000	0.000	0.000	0.000	0.000	0.000	0.000	0.000	0.000	0.000
136.554	109.059	227.021	0.000	0.000	0.000	0.000	0.000	0.000	0.000	0.000	0.000	0.000	0.000	0.000	0.000	0.000	0.000	0.000	0.000	0.000
139.713	91.808	226.523	0.000	0.000	0.000	0.000	0.000	0.000	0.000	0.000	0.000	0.000	0.000	0.000	0.000	0.000	0.000	0.000	0.000	0.000
133.181	75.564	226.654	0.000	0.000	0.000	0.000	0.000	0.000	0.000	0.000	0.000	0.000	0.000	0.000	0.000	0.000	0.000	0.000	0.000	0.000
118.990	65.254	227.325	0.000	0.000	0.000	0.000	0.000	0.000	0.000	0.000	0.000	0.000	0.000	0.000	0.000	0.000	0.000	0.000	0.000	0.000
101.416	64.014	228.255	0.000	0.000	0.000	0.000	0.000	0.000	0.000	0.000	0.000	0.000	0.000	0.000	0.000	0.000	0.000	0.000	0.000	0.000
85.684	72.178	229.180	0.000	0.000	0.000	0.000	0.000	0.000	0.000	0.000	0.000	0.000	0.000	0.000	0.000	0.000	0.000	0.000	0.000	0.000
76.819	87.506	229.985	0.000	0.000	0.000	0.000	0.000	0.000	0.000	0.000	0.000	0.000	0.000	0.000	0.000	0.000	0.000	0.000	0.000	0.000
77.372	105.065	230.214	0.000	0.000	0.000	0.000	0.000	0.000	0.000	0.000	0.000	0.000	0.000	0.000	0.000	0.000	0.000	0.000	0.000	0.000
87.295	119.564	229.965	0.000	0.000	0.000	0.000	0.000	0.000	0.000	0.000	0.000	0.000	0.000	0.000	0.000	0.000	0.000	0.000	0.000	0.000
103.504	126.589	229.200	0.000	0.000	0.000	0.000	0.000	0.000	0.000	0.000	0.000	0.000	0.000	0.000	0.000	0.000	0.000	0.000	0.000	0.000
121.018	123.990	228.179	0.000	0.000	0.000	0.000	0.000	0.000	0.000	0.000	0.000	0.000	0.000	0.000	0.000	0.000	0.000	0.000	0.000	0.000
134.466	112.621	227.200	0.000	0.000	0.000	0.000	0.000	0.000	0.000	0.000	0.000	0.000	0.000	0.000	0.000	0.000	0.000	0.000	0.000	0.000
139.835	95.905	226.566	0.000	0.000	0.000	0.000	0.000	0.000	0.000	0.000	0.000	0.000	0.000	0.000	0.000	0.000	0.000	0.000	0.000	0.000
135.466	78.949	226.575	0.000	0.000	0.000	0.000	0.000	0.000	0.000	0.000	0.000	0.000	0.000	0.000	0.000	0.000	0.000	0.000	0.000	0.000
122.724	66.901	227.110	0.000	0.000	0.000	0.000	0.000	0.000	0.000	0.000	0.000	0.000	0.000	0.000	0.000	0.000	0.000	0.000	0.000	0.000
105.472	63.434	228.028	0.000	0.000	0.000	0.000	0.000	0.000	0.000	0.000	0.000	0.000	0.000	0.000	0.000	0.000	0.000	0.000	0.000	0.000
88.830	69.639	229.024	0.000	0.000	0.000	0.000	0.000	0.000	0.000	0.000	0.000	0.000	0.000	0.000	0.000	0.000	0.000	0.000	0.000	0.000
78.053	83.624	229.859	0.000	0.000	0.000	0.000	0.000	0.000	0.000	0.000	0.000	0.000	0.000	0.000	0.000	0.000	0.000	0.000	0.000	0.000
76.364	101.155	230.253	0.000	0.000	0.000	0.000	0.000	0.000	0.000	0.000	0.000	0.000	0.000	0.000	0.000	0.000	0.000	0.000	0.000	0.000
84.348	116.797	230.068	0.000	0.000	0.000	0.000	0.000	0.000	0.000	0.000	0.000	0.000	0.000	0.000	0.000	0.000	0.000	0.000	0.000	0.000
99.495	125.801	229.405	0.000	0.000	0.000	0.000	0.000	0.000	0.000	0.000	0.000	0.000	0.000	0.000	0.000	0.000	0.000	0.000	0.000	0.000
117.211	125.432	228.429	0.000	0.000	0.000	0.000	0.000	0.000	0.000	0.000	0.000	0.000	0.000	0.000	0.000	0.000	0.000	0.000	0.000	0.000
132.013	115.835	227.398	0.000	0.000	0.000	0.000	0.000	0.000	0.000	0.000	0.000	0.000	0.000	0.000	0.000	0.000	0.000	0.000	0.000	0.000
139.486	99.884	226.671	0.000	0.000	0.000	0.000	0.000	0.000	0.000	0.000	0.000	0.000	0.000	0.000	0.000	0.000	0.000	0.000	0.000	0.000
137.271	82.546	226.514	0.000	0.000	0.000	0.000	0.000	0.000	0.000	0.000	0.000	0.000	0.000	0.000	0.000	0.000	0.000	0.000	0.000	0.000
126.160	68.973	226.956	0.000	0.000	0.000	0.000	0.000	0.000	0.000	0.000	0.000	0.000	0.000	0.000	0.000	0.000	0.000	0.000	0.000	0.000
109.475	63.386	227.812	0.000	0.000	0.000	0.000	0.000	0.000	0.000	0.000	0.000	0.000	0.000	0.000	0.000	0.000	0.000	0.000	0.000	0.000
92.267	67.453	228.823	0.000	0.000	0.000	0.000	0.000	0.000	0.000	0.000	0.000	0.000	0.000	0.000	0.000	0.000	0.000	0.000	0.000	0.000
79.795	80.013	229.740	0.000	0.000	0.000	0.000	0.000	0.000	0.000	0.000	0.000	0.000	0.000	0.000	0.000	0.000	0.000	0.000	0.000	0.000
75.878	97.171	230.213	0.000	0.000	0.000	0.000	0.000	0.000	0.000	0.000	0.000	0.000	0.000	0.000	0.000	0.000	0.000	0.000	0.000	0.000
81.790	113.722	230.138	0.000	0.000	0.000	0.000	0.000	0.000	0.000	0.000	0.000	0.000	0.000	0.000	0.000	0.000	0.000	0.000	0.000	0.000
95.680	124.528	229.584	0.000	0.000	0.000	0.000	0.000	0.000	0.000	0.000	0.000	0.000	0.000	0.000	0.000	0.000	0.000	0.000	0.000	0.000
113.310	126.389	228.651	0.000	0.000	0.000	0.000	0.000	0.000	0.000	0.000	0.000	0.000	0.000	0.000	0.000	0.000	0.000	0.000	0.000	0.000
129.213	118.671	227.604	0.000	0.000	0.000	0.000	0.000	0.000	0.000	0.000	0.000	0.000	0.000	0.000	0.000	0.000	0.000	0.000	0.000	0.000
138.580	103.778	226.778	0.000	0.000	0.000	0.000	0.000	0.000	0.000	0.000	0.000	0.000	0.000	0.000	0.000	0.000	0.000	0.000	0.000	0.000
138.565	86.216	226.467	0.000	0.000	0.000	0.000	0.000	0.000	0.000	0.000	0.000	0.000	0.000	0.000	0.000	0.000	0.000	0.000	0.000	0.000
129.231	71.382	226.782	0.000	0.000	0.000	0.000	0.000	0.000	0.000	0.000	0.000	0.000	0.000	0.000	0.000	0.000	0.000	0.000	0.000	0.000
113.418	63.767	227.583	0.000	0.000	0.000	0.000	0.000	0.000	0.000	0.000	0.000	0.000	0.000	0.000	0.000	0.000	0.000	0.000	0.000	0.000
95.853	65.726	228.596	0.000	0.000	0.000	0.000	0.000	0.000	0.000	0.000	0.000	0.000	0.000	0.000	0.000	0.000	0.000	0.000	0.000	0.000
81.859	76.566	229.453	0.000	0.000	0.000	0.000	0.000	0.000	0.000	0.000	0.000	0.000	0.000	0.000	0.000	0.000	0.000	0.000	0.000	0.000
75.897	93.216	230.133	0.000	0.000	0.000	0.000	0.000	0.000	0.000	0.000	0.000	0.000	0.000	0.000	0.000	0.000	0.000	0.000	0.000	0.000
79.693	110.418	230.190	0.000	0.000	0.000	0.000	0.000	0.000	0.000	0.000	0.000	0.000	0.000	0.000	0.000	0.000	0.000	0.000	0.000	0.000
92.141	122.867	229.768	0.000	0.000	0.000	0.000	0.000	0.000	0.000	0.000	0.000	0.000	0.000	0.000	0.000	0.000	0.000	0.000	0.000	0.000
109.393	126.813	228.886	0.000	0.000	0.000	0.000	0.000	0.000	0.000	0.000	0.000	0.000	0.000	0.000	0.000	0.000	0.000	0.000	0.000	0.000
126.160	121.100	227.850	0.000	0.000	0.000	0.000	0.000	0.000	0.000	0.000	0.000	0.000	0.000	0.000	0.000	0.000	0.000	0.000	0.000	0.000
137.292	107.452	226.965	0.000	0.000	0.000	0.000	0.000	0.000	0.000	0.000	0.000	0.000	0.000	0.000	0.000	0.000	0.000	0.000	0.000	0.000
139.444	90.007	226.512	0.000	0.000	0.000	0.000	0.000	0.000	0.000	0.000	0.000	0.000	0.000	0.000	0.000	0.000	0.000	0.000	0.000	0.000
131.996	74.146	226.666	0.000	0.000	0.000	0.000	0.000	0.000	0.000	0.000	0.000	0.000	0.000	0.000	0.000	0.000	0.000	0.000	0.000	0.000
117.217	64.655	227.405	0.000	0.000	0.000	0.000	0.000	0.000	0.000	0.000	0.000	0.000	0.000	0.000	0.000	0.000	0.000	0.000	0.000	0.000
99.544	64.465	228.346	0.000	0.000	0.000	0.000	0.000	0.000	0.000	0.000	0.000	0.000	0.000	0.000	0.000	0.000	0.000	0.000	0.000	0.000
84.346	73.649	229.354	0.000	0.000	0.000	0.000	0.000	0.000	0.000	0.000	0.000	0.000	0.000	0.000	0.000	0.000	0.000	0.000	0.000	0.000
76.381	89.404	230.037	0.000	0.000	0.000	0.000	0.000	0.000	0.000	0.000	0.000	0.000	0.000	0.000	0.000	0.000	0.000	0.000	0.000	0.000
78.055	106.910	230.234	0.000	0.000	0.000	0.000	0.000	0.000	0.000	0.000	0.000	0.000	0.000	0.000	0.000	0.000	0.000	0.000	0.000	0.000
88.850	120.791	229.894	0.000	0.000	0.000	0.000	0.000	0.000	0.000	0.000	0.000	0.000	0.000	0.000	0.000	0.000	0.000	0.000	0.000	0.000
105.511	126.792	229.094	0.000	0.000	0.000	0.000	0.000	0.000	0.000	0.000	0.000	0.000	0.000	0.000	0.000	0.000	0.000	0.000	0.000	0.000
122.833	123.107	228.064	0.000	0.000	0.000	0.000	0.000	0.000	0.000	0.000	0.000	0.000	0.000	0.000	0.000	0.000	0.000	0.000	0.000	0.000
135.538	110.886	227.080	0.000	0.000	0.000	0.000	0.000	0.000	0.000	0.000	0.000	0.000	0.000	0.000	0.000	0.000	0.000	0.000	0.000	0.000
139.837	93.852	226.538	0.000	0.000	0.000	0.000	0.000	0.000	0.000	0.000	0.000	0.000	0.000	0.000	0.000	0.000	0.000	0.000	0.000	0.000
134.370	77.187	226.598	0.000	0.000	0.000	0.000	0.000	0.000	0.000	0.000	0.000	0.000	0.000	0.000	0.000	0.000	0.000	0.000	0.000	0.000
120.827	65.996	227.229	0.000	0.000	0.000	0.000	0.000	0.000	0.000	0.000	0.000	0.000	0.000	0.000	0.000	0.000	0.000	0.000	0.000	0.000
103.361	63.680	228.166	0.000	0.000	0.000	0.000	0.000	0.000	0.000	0.000	0.000	0.000	0.000	0.000	0.000	0.000	0.000	0.000	0.000	0.000
87.137	70.967	229.141	0.000	0.000	0.000	0.000	0.000	0.000	0.000	0.000	0.000	0.000	0.000	0.000	0.000	0.000	0.000	0.000	0.000	0.000
77.367	85.686	229.970	0.000	0.000	0.000	0.000	0.000	0.000	0.000	0.000	0.000	0.000	0.000	0.000	0.000	0.000	0.000	0.000	0.000	0.000
76.829	103.271	230.240	0.000	0.000	0.000	0.000	0.000	0.000	0.000	0.000	0.000	0.000	0.000	0.000	0.000	0.000	0.000	0.000	0.000	0.000
86.042	118.430	230.025	0.000	0.000	0.000	0.000	0.000	0.000	0.000	0.000	0.000	0.000	0.000	0.000	0.000	0.000	0.000	0.000	0.000	0.000
101.836	126.386	229.333	0.000	0.000	0.000	0.000	0.000	0.000	0.000	0.000	0.000	0.000	0.000	0.000	0.000	0.000	0.000	0.000	0.000	0.000
119.518	124.756	228.344	0.000	0.000	0.000	0.000	0.000	0.000	0.000	0.000	0.000	0.000	0.000	0.000	0.000	0.000	0.000	0.000	0.000	0.000
133.584	114.142	227.318	0.000	0.000	0.000	0.000	0.000	0.000	0.000	0.000	0.000	0.000	0.000	0.000	0.000	0.000	0.000	0.000	0.000	0.000
139.830	97.704	226.626	0.000	0.000	0.000	0.000	0.000	0.000	0.000	0.000	0.000	0.000	0.000	0.000	0.000	0.000	0.000	0.000	0.000	0.000
136.433	80.509	226.546	0.000	0.000	0.000	0.000	0.000	0.000	0.000	0.000	0.000	0.000	0.000	0.000	0.000	0.000	0.000	0.000	0.000	0.000
124.393	67.785	227.083	0.000	0.000	0.000	0.000	0.000	0.000	0.000	0.000	0.000	0.000	0.000	0.000	0.000	0.000	0.000	0.000	0.000	0.000
107.303	63.396	227.984	0.000	0.000	0.000	0.000	0.000	0.000	0.000	0.000	0.000	0.000	0.000	0.000	0.000	0.000	0.000	0.000	0.000	0.000
90.391	68.754	228.957	0.000	0.000	0.000	0.000	0.000	0.000	0.000	0.000	0.000	0.000	0.000	0.000	0.000	0.000	0.000	0.000	0.000	0.000
78.854	82.196	229.826	0.000	0.000	0.000	0.000	0.000	0.000	0.000	0.000	0.000	0.000	0.000	0.000	0.000	0.000	0.000	0.000	0.000	0.000
76.223	99.626	230.231	0.000	0.000	0.000	0.000	0.000	0.000	0.000	0.000	0.000	0.000	0.000	0.000	0.000	0.000	0.000	0.000	0.000	0.000
83.272	115.600	230.107	0.000	0.000	0.000	0.000	0.000	0.000	0.000	0.000	0.000	0.000	0.000	0.000	0.000	0.000	0.000	0.000	0.000	0.000
98.114	125.418	229.516	0.000	0.000	0.000	0.000	0.000	0.000	0.000	0.000	0.000	0.000	0.000	0.000	0.000	0.000	0.000	0.000	0.000	0.000
115.856	125.960	228.549	0.000	0.000	0.000	0.000	0.000	0.000	0.000	0.000	0.000	0.000	0.000	0.000	0.000	0.000	0.000	0.000	0.000	0.000
130.960	116.986	227.468	0.000	0.000	0.000	0.000	0.000	0.000	0.000	0.000	0.000	0.000	0.000	0.000	0.000	0.000	0.000	0.000	0.000	0.000
139.200	101.412	226.775	0.000	0.000	0.000	0.000	0.000	0.000	0.000	0.000	0.000	0.000	0.000	0.000	0.000	0.000	0.000	0.000	0.000	0.000
137.886	84.000	226.549	0.000	0.000	0.000	0.000	0.000	0.000	0.000	0.000	0.000	0.000	0.000	0.000	0.000	0.000	0.000	0.000	0.000	0.000
127.402	69.889	226.935	0.000	0.000	0.000	0.000	0.000	0.000	0.000	0.000	0.000	0.000	0.000	0.000	0.000	0.000	0.000	0.000	0.000	0.000
110.957	63.522	227.777	0.000	0.000	0.000	0.000	0.000	0.000	0.000	0.000	0.000	0.000	0.000	0.000	0.000	0.000	0.000	0.000	0.000	0.000
93.577	66.788	228.777	0.000	0.000	0.000	0.000	0.000	0.000	0.000	0.000	0.000	0.000	0.000	0.000	0.000	0.000	0.000	0.000	0.000	0.000
80.470	78.754	229.670	0.000	0.000	0.000	0.000	0.000	0.000	0.000	0.000	0.000	0.000	0.000	0.000	0.000	0.000	0.000	0.000	0.000	0.000
75.964	95.882	230.297	0.000	0.000	0.000	0.000	0.000	0.000	0.000	0.000	0.000	0.000	0.000	0.000	0.000	0.000	0.000	0.000	0.000	0.000
81.133	112.742	230.302	0.000	0.000	0.000	0.000	0.000	0.000	0.000	0.000	0.000	0.000	0.000	0.000	0.000	0.000	0.000	0.000	0.000	0.000
94.440	124.014	229.656	0.000	0.000	0.000	0.000	0.000	0.000	0.000	0.000	0.000	0.000	0.000	0.000	0.000	0.000	0.000	0.000	0.000	0.000
111.986	126.591	228.726	0.000	0.000	0.000	0.000	0.000	0.000	0.000	0.000	0.000	0.000	0.000	0.000	0.000	0.000	0.000	0.000	0.000	0.000
128.217	119.527	227.686	0.000	0.000	0.000	0.000	0.000	0.000	0.000	0.000	0.000	0.000	0.000	0.000	0.000	0.000	0.000	0.000	0.000	0.000
138.230	104.998	226.859	0.000	0.000	0.000	0.000	0.000	0.000	0.000	0.000	0.000	0.000	0.000	0.000	0.000	0.000	0.000	0.000	0.000	0.000
138.896	87.449	226.498	0.000	0.000	0.000	0.000	0.000	0.000	0.000	0.000	0.000	0.000	0.000	0.000	0.000	0.000	0.000	0.000	0.000	0.000
130.153	72.236	226.755	0.000	0.000	0.000	0.000	0.000	0.000	0.000	0.000	0.000	0.000	0.000	0.000	0.000	0.000	0.000	0.000	0.000	0.000
114.606	63.983	227.503	0.000	0.000	0.000	0.000	0.000	0.000	0.000	0.000	0.000	0.000	0.000	0.000	0.000	0.000	0.000	0.000	0.000	0.000
96.969	65.294	228.515	0.000	0.000	0.000	0.000	0.000	0.000	0.000	0.000	0.000	0.000	0.000	0.000	0.000	0.000	0.000	0.000	0.000	0.000
82.585	75.709	229.481	0.000	0.000	0.000	0.000	0.000	0.000	0.000	0.000	0.000	0.000	0.000	0.000	0.000	0.000	0.000	0.000	0.000	0.000
75.994	92.061	230.114	0.000	0.000	0.000	0.000	0.000	0.000	0.000	0.000	0.000	0.000	0.000	0.000	0.000	0.000	0.000	0.000	0.000	0.000
79.168	109.421	230.210	0.000	0.000	0.000	0.000	0.000	0.000	0.000	0.000	0.000	0.000	0.000	0.000	0.000	0.000	0.000	0.000	0.000	0.000
91.168	122.305	229.800	0.000	0.000	0.000	0.000	0.000	0.000	0.000	0.000	0.000	0.000	0.000	0.000	0.000	0.000	0.000	0.000	0.000	0.000
108.287	126.857	228.931	0.000	0.000	0.000	0.000	0.000	0.000	0.000	0.000	0.000	0.000	0.000	0.000	0.000	0.000	0.000	0.000	0.000	0.000
125.257	121.709	227.917	0.000	0.000	0.000	0.000	0.000	0.000	0.000	0.000	0.000	0.000	0.000	0.000	0.000	0.000	0.000	0.000	0.000	0.000
136.847	108.386	226.984	0.000	0.000	0.000	0.000	0.000	0.000	0.000	0.000	0.000	0.000	0.000	0.000	0.000	0.000	0.000	0.000	0.000	0.000
139.606	91.031	226.494	0.000	0.000	0.000	0.000	0.000	0.000	0.000	0.000	0.000	0.000	0.000	0.000	0.000	0.000	0.000	0.000	0.000	0.000
132.664	74.918	226.645	0.000	0.000	0.000	0.000	0.000	0.000	0.000	0.000	0.000	0.000	0.000	0.000	0.000	0.000	0.000	0.000	0.000	0.000
118.178	64.940	227.327	0.000	0.000	0.000	0.000	0.000	0.000	0.000	0.000	0.000	0.000	0.000	0.000	0.000	0.000	0.000	0.000	0.000	0.000
100.518	64.218	228.298	0.000	0.000	0.000	0.000	0.000	0.000	0.000	0.000	0.000	0.000	0.000	0.000	0.000	0.000	0.000	0.000	0.000	0.000
85.022	72.934	229.300	0.000	0.000	0.000	0.000	0.000	0.000	0.000	0.000	0.000	0.000	0.000	0.000	0.000	0.000	0.000	0.000	0.000	0.000
76.581	88.468	230.019	0.000	0.000	0.000	0.000	0.000	0.000	0.000	0.000	0.000	0.000	0.000	0.000	0.000	0.000	0.000	0.000	0.000	0.000
77.702	106.040	230.240	0.000	0.000	0.000	0.000	0.000	0.000	0.000	0.000	0.000	0.000	0.000	0.000	0.000	0.000	0.000	0.000	0.000	0.000
