# Supplementary material for: How Fast Is Your Body Motion? Determining a Sufficient Frame Rate for an Optical Motion Tracking System Using Passive Markers
Source: PLoS One. 2016 Mar 11;11(3):e0150993. doi: 10.1371/journal.pone.0150993 (PMC4788418; doi:10.1371/journal.pone.0150993)
Supplement: S2 Dataset — Trajectory data used in Fig 4 are extracted from Qualisys Track Manager (QTM) software with TSV file format with standard mocap data structure (Total 6 files included). (ZIP) [file pone.0150993.s002.zip › S2_Dataset/Traj_60deg_163Hz.tsv]

NO_OF_FRAMES	1630
NO_OF_CAMERAS	9
NO_OF_MARKERS	7
FREQUENCY	163
NO_OF_ANALOG	0
ANALOG_FREQUENCY	0
DESCRIPTION	--
TIME_STAMP	2015-04-03, 14:26:37	170856.77186405
DATA_INCLUDED	3D
MARKER_NAMES	IND	R0	R60	R120	R180	R240	R300
79.818	81.878	230.302	95.414	78.935	148.186	84.155	95.641	149.129	92.376	114.912	149.078	115.726	114.574	147.791	123.296	95.095	147.758	114.929	77.727	146.724
79.814	81.880	230.301	95.403	78.922	148.171	84.156	95.639	149.131	92.375	114.903	149.082	115.722	114.575	147.796	123.295	95.098	147.761	114.578	77.479	146.232
79.815	81.876	230.307	95.404	78.918	148.174	84.156	95.634	149.131	92.373	114.905	149.082	115.725	114.574	147.791	123.291	95.092	147.763	114.576	77.476	146.230
79.816	81.880	230.310	95.430	78.947	148.215	84.154	95.640	149.132	92.374	114.906	149.082	115.724	114.574	147.796	123.290	95.090	147.761	114.017	77.329	145.678
79.816	81.877	230.305	95.404	78.920	148.164	84.154	95.639	149.132	92.370	114.902	149.082	115.725	114.576	147.794	123.289	95.093	147.758	114.019	77.328	145.679
79.815	81.875	230.303	95.405	78.918	148.166	84.160	95.637	149.129	92.376	114.906	149.083	115.726	114.573	147.794	123.292	95.091	147.761	114.017	77.329	145.678
79.639	81.883	230.019	95.214	78.889	147.935	83.954	95.611	148.887	92.174	114.769	148.764	115.493	114.520	147.417	123.057	95.024	147.368	114.070	77.430	145.855
79.600	81.865	229.981	95.169	78.880	147.895	83.908	95.599	148.855	92.123	114.742	148.708	115.443	114.504	147.357	123.003	95.002	147.304	114.079	77.452	145.876
79.570	81.861	229.958	95.155	78.884	147.890	83.876	95.587	148.825	92.089	114.722	148.667	115.403	114.484	147.326	122.965	94.984	147.264	114.095	77.455	145.898
79.544	81.852	229.938	95.114	78.859	147.855	83.852	95.580	148.806	92.061	114.705	148.649	115.374	114.461	147.300	122.931	94.969	147.232	114.102	77.472	145.906
79.526	81.846	229.921	95.101	78.847	147.844	83.834	95.568	148.795	92.036	114.690	148.623	115.350	114.451	147.270	122.911	94.957	147.214	114.108	77.476	145.928
79.519	81.837	229.910	95.088	78.843	147.826	83.821	95.566	148.775	92.022	114.675	148.605	115.330	114.443	147.248	122.892	94.940	147.193	114.117	77.486	145.941
79.505	81.831	229.894	95.072	78.835	147.809	83.807	95.561	148.761	92.010	114.671	148.590	115.314	114.436	147.231	122.875	94.933	147.170	114.124	77.485	145.941
79.493	81.828	229.881	95.066	78.834	147.796	83.797	95.550	148.749	91.998	114.663	148.577	115.301	114.433	147.211	122.866	94.930	147.154	114.132	77.491	145.939
79.485	81.834	229.875	95.054	78.830	147.788	83.785	95.553	148.736	91.982	114.663	148.561	115.285	114.430	147.205	122.850	94.921	147.144	114.136	77.496	145.950
79.470	81.832	229.867	95.041	78.821	147.784	83.776	95.547	148.734	91.977	114.656	148.552	115.278	114.428	147.196	122.837	94.921	147.133	114.137	77.496	145.957
79.468	81.825	229.861	95.036	78.819	147.774	83.767	95.544	148.727	91.961	114.652	148.541	115.265	114.428	147.177	122.827	94.914	147.129	114.139	77.506	145.963
79.462	81.823	229.855	95.029	78.816	147.769	83.764	95.546	148.718	91.957	114.642	148.544	115.257	114.418	147.171	122.818	94.912	147.113	114.141	77.507	145.965
79.461	81.820	229.847	95.027	78.820	147.766	83.755	95.540	148.718	91.953	114.635	148.530	115.258	114.413	147.165	122.813	94.906	147.107	114.141	77.510	145.963
79.453	81.820	229.846	95.037	78.821	147.774	83.753	95.533	148.704	91.941	114.638	148.520	115.244	114.415	147.145	122.808	94.901	147.093	114.151	77.512	145.969
79.456	81.817	229.843	95.013	78.810	147.753	83.752	95.535	148.710	91.946	114.632	148.520	115.245	114.408	147.153	122.804	94.901	147.092	114.151	77.511	145.974
79.450	81.818	229.840	95.014	78.810	147.758	83.550	95.455	148.544	91.706	114.520	148.304	115.234	114.409	147.150	122.795	94.902	147.088	114.153	77.512	145.976
79.449	81.814	229.835	95.006	78.813	147.758	83.739	95.526	148.701	91.936	114.624	148.517	115.229	114.397	147.145	122.790	94.891	147.081	114.156	77.513	145.980
79.436	81.814	229.831	95.009	78.808	147.753	83.733	95.529	148.695	91.926	114.625	148.516	115.219	114.398	147.144	122.784	94.887	147.081	114.162	77.519	145.985
79.437	81.807	229.833	95.003	78.805	147.749	83.729	95.527	148.692	91.920	114.623	148.501	115.222	114.402	147.133	122.779	94.885	147.076	114.156	77.513	145.988
79.430	81.811	229.821	95.001	78.804	147.747	83.725	95.526	148.688	91.921	114.616	148.498	115.215	114.400	147.127	122.774	94.883	147.067	114.154	77.521	145.983
79.264	81.751	229.693	94.998	78.804	147.738	83.551	95.459	148.542	91.701	114.520	148.301	115.213	114.391	147.123	122.177	94.272	146.254	114.160	77.520	145.981
79.426	81.804	229.818	94.986	78.800	147.739	83.716	95.523	148.680	91.910	114.618	148.487	115.206	114.389	147.117	122.761	94.884	147.057	114.161	77.521	145.982
79.418	81.808	229.814	94.989	78.802	147.730	83.713	95.523	148.678	91.906	114.607	148.490	115.201	114.396	147.113	122.762	94.878	147.053	114.162	77.528	145.985
79.418	81.808	229.814	94.991	78.804	147.744	83.710	95.523	148.678	91.907	114.611	148.482	115.200	114.387	147.105	122.759	94.876	147.050	114.166	77.522	145.991
79.424	81.805	229.813	94.984	78.790	147.730	83.708	95.522	148.676	91.897	114.611	148.478	115.197	114.392	147.108	122.759	94.872	147.049	114.170	77.525	145.995
79.418	81.801	229.810	94.979	78.797	147.726	83.707	95.520	148.676	91.901	114.604	148.479	115.193	114.381	147.110	122.751	94.873	147.038	114.167	77.525	145.998
79.412	81.805	229.813	94.981	78.799	147.732	83.708	95.515	148.672	91.898	114.603	148.476	115.194	114.383	147.108	122.751	94.874	147.046	114.171	77.525	145.997
79.411	81.804	229.811	94.977	78.794	147.726	83.704	95.517	148.673	91.896	114.602	148.474	115.188	114.379	147.104	122.747	94.869	147.045	114.172	77.526	145.999
79.413	81.800	229.805	94.980	78.797	147.726	83.700	95.518	148.669	91.892	114.599	148.475	115.186	114.384	147.100	122.745	94.870	147.036	114.172	77.525	146.005
79.407	81.805	229.802	94.980	78.795	147.727	83.704	95.510	148.665	91.892	114.606	148.477	115.185	114.387	147.096	122.744	94.868	147.035	114.172	77.526	146.005
79.406	81.803	229.807	94.976	78.794	147.724	83.698	95.514	148.664	91.894	114.600	148.466	115.187	114.377	147.098	122.743	94.867	147.034	114.174	77.528	146.001
79.405	81.803	229.805	94.973	78.794	147.722	83.696	95.515	148.665	91.889	114.604	148.474	115.178	114.379	147.089	122.740	94.867	147.032	114.171	77.534	146.002
79.405	81.804	229.799	94.970	78.790	147.719	83.695	95.513	148.661	91.885	114.603	148.460	115.179	114.374	147.096	122.738	94.866	147.030	114.176	77.530	146.003
79.408	81.798	229.798	94.972	78.794	147.714	83.694	95.516	148.661	91.883	114.600	148.464	115.173	114.380	147.087	122.741	94.868	147.030	114.175	77.531	145.998
79.270	81.754	229.697	94.968	78.791	147.716	83.556	95.455	148.546	91.713	114.527	148.311	115.175	114.383	147.086	122.249	94.386	146.374	114.177	77.531	146.005
79.403	81.797	229.794	94.970	78.795	147.715	83.688	95.513	148.657	91.881	114.593	148.459	115.171	114.373	147.081	122.732	94.862	147.023	114.177	77.532	146.004
79.405	81.801	229.802	94.967	78.792	147.720	83.694	95.509	148.658	91.879	114.590	148.463	115.175	114.375	147.083	122.730	94.862	147.022	114.176	77.532	145.998
79.404	81.801	229.801	94.977	78.792	147.726	83.687	95.512	148.657	91.882	114.595	148.466	115.170	114.380	147.081	122.724	94.862	147.020	114.180	77.533	146.008
79.400	81.794	229.797	94.974	78.798	147.725	83.690	95.506	148.656	91.883	114.594	148.458	115.170	114.371	147.090	122.735	94.859	147.021	114.181	77.534	146.011
79.400	81.796	229.791	94.971	78.787	147.719	83.689	95.503	148.652	91.876	114.590	148.453	115.166	114.369	147.082	122.729	94.861	147.024	114.186	77.538	146.011
79.395	81.801	229.790	94.964	78.788	147.713	83.684	95.508	148.650	91.876	114.589	148.454	115.160	114.369	147.084	122.720	94.862	147.020	114.181	77.532	146.015
79.394	81.799	229.794	94.962	78.790	147.706	83.682	95.506	148.655	91.876	114.595	148.452	115.159	114.372	147.079	122.722	94.857	147.010	114.181	77.535	146.008
79.272	81.756	229.697	94.961	78.788	147.710	83.548	95.463	148.542	91.717	114.525	148.312	115.157	114.368	147.080	122.270	94.426	146.423	114.183	77.536	146.011
79.391	81.799	229.787	94.960	78.787	147.710	83.678	95.509	148.648	91.873	114.595	148.443	115.155	114.371	147.075	122.719	94.857	147.011	114.179	77.542	146.004
79.391	81.799	229.786	94.956	78.786	147.706	83.683	95.510	148.648	91.868	114.591	148.451	115.159	114.375	147.071	122.723	94.860	147.012	114.177	77.540	146.011
79.276	81.750	229.703	94.954	78.793	147.711	83.557	95.461	148.549	91.718	114.527	148.316	115.158	114.366	147.068	122.279	94.439	146.432	114.180	77.543	146.015
79.392	81.795	229.786	94.954	78.785	147.700	83.682	95.504	148.647	91.868	114.586	148.441	115.155	114.374	147.066	122.714	94.855	147.005	114.184	77.538	146.014
79.391	81.794	229.783	94.951	78.783	147.708	83.674	95.507	148.645	91.865	114.585	148.444	115.149	114.370	147.063	122.713	94.854	147.004	114.180	77.544	146.015
79.390	81.792	229.794	94.953	78.793	147.700	83.674	95.507	148.644	91.866	114.592	148.446	115.156	114.369	147.073	122.708	94.860	147.006	114.185	77.540	146.016
79.395	81.796	229.784	94.956	78.788	147.708	83.679	95.510	148.647	91.866	114.590	148.451	115.152	114.371	147.070	122.716	94.856	147.006	114.178	77.543	146.020
79.389	81.790	229.791	94.954	78.784	147.705	83.672	95.502	148.646	91.861	114.588	148.443	115.156	114.367	147.064	122.715	94.854	147.010	114.183	77.543	146.015
79.390	81.792	229.786	94.957	78.786	147.708	83.672	95.503	148.640	91.866	114.593	148.439	115.151	114.370	147.069	122.710	94.852	147.002	114.180	77.542	146.014
79.385	81.798	229.780	94.952	78.784	147.703	83.674	95.504	148.640	91.864	114.589	148.449	115.149	114.361	147.066	122.714	94.854	147.009	114.185	77.537	146.015
79.385	81.797	229.780	94.953	78.784	147.704	83.670	95.504	148.637	91.853	114.589	148.437	115.150	114.371	147.062	122.705	94.858	146.995	114.182	77.544	146.009
79.385	81.798	229.779	94.953	78.786	147.697	83.669	95.503	148.637	91.859	114.586	148.441	115.148	114.369	147.066	122.707	94.851	146.994	114.184	77.546	146.010
79.384	81.797	229.778	94.947	78.783	147.697	83.665	95.508	148.636	91.858	114.586	148.440	115.144	114.367	147.058	122.708	94.852	146.994	114.186	77.546	146.012
79.385	81.800	229.780	94.951	78.784	147.701	83.675	95.507	148.646	91.862	114.589	148.442	115.142	114.365	147.062	122.703	94.855	146.998	114.185	77.543	146.022
79.391	81.795	229.782	94.953	78.784	147.701	83.672	95.504	148.640	91.861	114.589	148.440	115.153	114.366	147.060	122.709	94.851	146.999	114.184	77.547	146.019
79.392	81.797	229.782	94.957	78.789	147.711	83.671	95.502	148.636	91.862	114.591	148.439	115.145	114.362	147.059	122.702	94.855	146.991	114.186	77.545	146.018
79.383	81.798	229.780	94.950	78.785	147.703	83.671	95.497	148.643	91.860	114.579	148.438	115.149	114.362	147.063	122.700	94.856	146.989	114.188	77.540	146.018
79.387	81.801	229.778	94.956	78.789	147.709	83.671	95.496	148.644	91.857	114.583	148.439	115.144	114.359	147.060	122.704	94.849	146.996	114.190	77.541	146.017
79.382	81.796	229.781	94.952	78.782	147.707	83.668	95.502	148.642	91.856	114.584	148.437	115.148	114.362	147.062	122.709	94.854	146.992	114.189	77.540	146.023
79.386	81.799	229.782	94.949	78.782	147.698	83.666	95.499	148.639	91.860	114.578	148.437	115.143	114.367	147.060	122.702	94.845	146.997	114.187	77.547	146.019
79.382	81.797	229.776	94.951	78.792	147.709	83.667	95.503	148.635	91.855	114.581	148.433	115.137	114.361	147.054	122.696	94.852	146.993	114.191	77.542	146.019
79.381	81.797	229.775	94.945	78.788	147.693	83.666	95.500	148.632	91.854	114.579	148.438	115.137	114.361	147.054	122.699	94.846	146.992	114.185	77.546	146.018
79.381	81.797	229.774	94.942	78.783	147.697	83.664	95.501	148.630	91.852	114.582	148.440	115.138	114.365	147.046	122.699	94.853	146.988	114.188	77.547	146.020
79.381	81.797	229.774	94.945	78.781	147.695	83.664	95.500	148.630	91.859	114.586	148.437	115.137	114.365	147.045	122.701	94.849	146.996	114.191	77.543	146.015
79.380	81.798	229.776	94.952	78.785	147.697	83.663	95.500	148.629	91.857	114.588	148.439	115.144	114.360	147.058	122.700	94.847	146.992	114.194	77.544	146.017
79.288	81.761	229.695	94.945	78.781	147.699	83.555	95.459	148.542	91.724	114.519	148.324	115.139	114.367	147.050	122.329	94.496	146.506	114.189	77.552	146.018
79.387	81.795	229.773	94.951	78.779	147.694	83.662	95.501	148.631	91.861	114.581	148.439	115.145	114.360	147.057	122.699	94.849	146.988	114.192	77.544	146.021
79.379	81.798	229.775	94.945	78.783	147.698	83.666	95.494	148.628	91.860	114.578	148.441	115.138	114.355	147.055	122.698	94.845	146.989	114.194	77.544	146.023
79.382	81.789	229.777	94.951	78.775	147.697	83.661	95.500	148.630	91.855	114.575	148.433	115.141	114.359	147.055	122.698	94.847	146.984	114.194	77.544	146.023
79.383	81.791	229.772	94.951	78.777	147.700	83.664	95.494	148.636	91.855	114.581	148.437	115.139	114.358	147.059	122.697	94.845	146.989	114.199	77.546	146.031
79.382	81.800	229.771	94.945	78.782	147.689	83.665	95.502	148.628	91.851	114.580	148.432	115.139	114.357	147.049	122.700	94.849	146.989	114.188	77.548	146.022
79.376	81.795	229.774	94.943	78.779	147.698	83.660	95.498	148.626	91.850	114.578	148.429	115.130	114.360	147.050	122.692	94.848	146.984	114.189	77.548	146.022
79.377	81.798	229.772	94.941	78.777	147.688	83.663	95.497	148.633	91.849	114.576	148.434	115.136	114.356	147.046	122.691	94.849	146.987	114.192	77.544	146.022
79.377	81.796	229.770	94.945	78.782	147.688	83.660	95.499	148.630	91.850	114.580	148.431	115.131	114.361	147.045	122.691	94.849	146.987	114.189	77.549	146.023
79.377	81.797	229.773	94.944	78.782	147.697	83.665	95.503	148.632	91.851	114.580	148.427	115.134	114.356	147.044	122.695	94.844	146.987	114.189	77.551	146.016
79.382	81.792	229.773	94.951	78.783	147.701	83.663	95.501	148.625	91.853	114.576	148.424	115.135	114.364	147.046	122.693	94.844	146.980	114.197	77.547	146.019
79.381	81.792	229.772	94.944	78.781	147.700	83.662	95.493	148.633	91.848	114.579	148.429	115.139	114.359	147.046	122.690	94.850	146.980	114.196	77.548	146.027
79.380	81.791	229.768	94.946	78.783	147.697	83.664	95.502	148.620	91.858	114.577	148.432	115.133	114.364	147.044	122.692	94.844	146.984	114.194	77.547	146.018
79.387	81.796	229.778	94.943	78.781	147.696	83.662	95.492	148.624	91.851	114.574	148.437	115.137	114.359	147.044	122.692	94.842	146.990	114.199	77.551	146.020
79.379	81.790	229.780	94.950	78.782	147.704	83.659	95.496	148.624	91.854	114.581	148.433	115.138	114.358	147.046	122.693	94.843	146.985	114.195	77.545	146.025
79.380	81.791	229.769	94.943	78.781	147.695	83.658	95.497	148.632	91.852	114.571	148.435	115.137	114.357	147.050	122.686	94.847	146.983	114.195	77.545	146.025
79.376	81.794	229.773	94.943	78.777	147.699	83.657	95.495	148.629	91.854	114.572	148.431	115.128	114.357	147.048	122.692	94.841	146.989	114.195	77.544	146.031
79.376	81.794	229.773	94.943	78.779	147.693	83.657	95.496	148.622	91.854	114.579	148.429	115.127	114.358	147.046	122.687	94.847	146.983	114.198	77.546	146.026
79.380	81.791	229.768	94.946	78.779	147.694	83.657	95.499	148.629	91.852	114.578	148.433	115.136	114.356	147.049	122.691	94.842	146.983	114.195	77.546	146.024
79.375	81.796	229.766	94.942	78.779	147.691	83.656	95.496	148.621	91.849	114.581	148.428	115.126	114.357	147.045	122.690	94.843	146.982	114.196	77.548	146.019
79.380	81.793	229.762	94.943	78.778	147.693	83.661	95.502	148.626	91.850	114.581	148.424	115.131	114.362	147.042	122.690	94.851	146.983	114.192	77.551	146.025
79.376	81.796	229.767	94.945	78.783	147.690	83.656	95.497	148.615	91.852	114.581	148.430	115.125	114.357	147.045	122.686	94.849	146.985	114.192	77.553	146.019
79.375	81.797	229.769	94.951	78.784	147.693	83.655	95.497	148.623	91.846	114.581	148.424	115.131	114.362	147.042	122.687	94.850	146.979	114.192	77.552	146.034
79.379	81.792	229.770	94.943	78.773	147.689	83.655	95.495	148.620	91.847	114.577	148.428	115.125	114.357	147.044	122.690	94.849	146.989	114.198	77.548	146.021
79.379	81.791	229.765	94.944	78.782	147.695	83.656	95.497	148.624	91.856	114.575	148.430	115.133	114.357	147.040	122.690	94.841	146.981	114.204	77.551	146.030
79.384	81.794	229.776	94.943	78.781	147.694	83.655	95.497	148.622	91.852	114.573	148.422	115.129	114.360	147.045	122.688	94.842	146.980	114.195	77.553	146.027
79.383	81.793	229.773	94.937	78.783	147.689	83.663	95.492	148.625	91.851	114.571	148.427	115.124	114.356	147.043	122.688	94.841	146.979	114.194	77.552	146.031
79.379	81.789	229.771	94.944	78.779	147.692	83.660	95.500	148.625	91.849	114.570	148.423	115.133	114.355	147.046	122.684	94.846	146.980	114.199	77.548	146.027
79.379	81.799	229.767	94.942	78.778	147.691	83.660	95.500	148.625	91.851	114.580	148.429	115.128	114.359	147.045	122.689	94.841	146.980	114.200	77.547	146.034
79.375	81.796	229.765	94.942	78.781	147.689	83.655	95.496	148.622	91.851	114.578	148.425	115.128	114.359	147.045	122.684	94.845	146.979	114.194	77.554	146.022
79.379	81.799	229.766	94.938	78.784	147.685	83.655	95.496	148.614	91.853	114.580	148.424	115.128	114.361	147.039	122.688	94.848	146.987	114.201	77.556	146.036
79.289	81.761	229.694	94.936	78.776	147.682	83.559	95.460	148.542	91.730	114.527	148.326	115.123	114.357	147.036	122.561	94.795	146.871	114.197	77.555	146.023
79.373	81.797	229.758	94.936	78.784	147.683	83.654	95.498	148.615	91.844	114.576	148.424	115.127	114.355	147.025	122.684	94.847	146.973	114.194	77.555	146.021
79.378	81.799	229.765	94.936	78.777	147.685	83.653	95.496	148.620	91.850	114.583	148.424	115.127	114.360	147.038	122.682	94.846	146.977	114.194	77.554	146.021
79.378	81.801	229.760	94.940	78.780	147.692	83.653	95.496	148.611	91.845	114.577	148.428	115.127	114.360	147.038	122.692	94.846	146.984	114.199	77.559	146.023
79.373	81.795	229.764	94.940	78.780	147.692	83.653	95.496	148.620	91.847	114.576	148.432	115.125	114.359	147.041	122.682	94.845	146.978	114.193	77.552	146.031
79.373	81.794	229.768	94.946	78.782	147.698	83.653	95.494	148.626	91.850	114.579	148.427	115.130	114.353	147.043	122.681	94.845	146.986	114.204	77.551	146.037
79.377	81.791	229.763	94.940	78.778	147.688	83.654	95.493	148.617	91.846	114.571	148.421	115.121	114.354	147.041	122.686	94.840	146.978	114.202	77.549	146.030
79.377	81.791	229.763	94.942	78.780	147.684	83.654	95.495	148.611	91.845	114.575	148.425	115.125	114.350	147.040	122.681	94.845	146.976	114.194	77.553	146.032
79.372	81.797	229.765	94.942	78.782	147.687	83.652	95.494	148.615	91.850	114.580	148.421	115.125	114.358	147.041	122.681	94.844	146.977	114.200	77.549	146.029
79.373	81.795	229.763	94.936	78.782	147.689	83.658	95.497	148.618	91.849	114.575	148.428	115.125	114.358	147.041	122.688	94.840	146.975	114.194	77.553	146.033
79.370	81.794	229.762	94.931	78.778	147.687	83.653	95.493	148.616	91.850	114.579	148.421	115.120	114.356	147.033	122.681	94.844	146.976	114.196	77.554	146.029
79.373	81.796	229.757	94.931	78.779	147.681	83.652	95.494	148.619	91.845	114.576	148.419	115.124	114.349	147.039	122.686	94.841	146.972	114.196	77.556	146.032
79.374	81.798	229.761	94.941	78.778	147.684	83.648	95.500	148.618	91.846	114.579	148.418	115.125	114.359	147.035	122.681	94.845	146.971	114.196	77.558	146.026
79.372	81.798	229.759	94.942	78.780	147.683	83.651	95.495	148.617	91.844	114.575	148.418	115.118	114.356	147.032	122.680	94.845	146.979	114.203	77.561	146.026
79.285	81.767	229.697	94.939	78.779	147.691	83.559	95.460	148.540	91.732	114.528	148.327	115.119	114.366	147.036	122.567	94.793	146.866	114.198	77.557	146.032
79.372	81.795	229.761	94.935	78.783	147.694	83.651	95.495	148.617	91.843	114.574	148.423	115.123	114.357	147.040	122.680	94.845	146.979	114.204	77.559	146.032
79.372	81.795	229.761	94.938	78.777	147.696	83.655	95.497	148.624	91.847	114.578	148.432	115.123	114.357	147.039	122.678	94.842	146.979	114.196	77.553	146.044
79.377	81.792	229.765	94.939	78.775	147.694	83.650	95.493	148.622	91.848	114.576	148.430	115.123	114.357	147.039	122.679	94.843	146.975	114.203	77.549	146.037
79.382	81.794	229.764	94.938	78.783	147.697	83.645	95.498	148.621	91.842	114.572	148.428	115.123	114.357	147.039	122.678	94.841	146.980	114.198	77.554	146.036
79.372	81.796	229.756	94.934	78.772	147.686	83.647	95.499	148.617	91.848	114.577	148.425	115.122	114.355	147.044	122.683	94.845	146.982	114.198	77.554	146.034
79.372	81.795	229.761	94.935	78.781	147.687	83.650	95.492	148.612	91.842	114.574	148.421	115.113	114.358	147.036	122.678	94.841	146.980	114.191	77.558	146.033
79.370	81.796	229.756	94.945	78.781	147.692	83.647	95.497	148.613	91.848	114.574	148.427	115.117	114.353	147.036	122.678	94.841	146.979	114.198	77.555	146.035
79.287	81.767	229.699	94.928	78.778	147.683	83.555	95.466	148.539	91.733	114.527	148.333	115.117	114.353	147.036	122.559	94.802	146.872	114.194	77.560	146.035
79.372	81.798	229.759	94.934	78.783	147.690	83.645	95.497	148.611	91.838	114.578	148.421	115.117	114.361	147.037	122.677	94.841	146.979	114.193	77.560	146.030
79.370	81.797	229.762	94.935	78.784	147.689	83.650	95.492	148.613	91.838	114.578	148.430	115.111	114.360	147.028	122.673	94.847	146.972	114.198	77.555	146.031
79.372	81.795	229.761	94.938	78.778	147.689	83.646	95.498	148.616	91.837	114.580	148.423	115.111	114.358	147.033	122.681	94.845	146.979	114.194	77.563	146.033
79.372	81.797	229.764	94.932	78.780	147.690	83.649	95.492	148.620	91.842	114.582	148.432	115.121	114.356	147.037	122.678	94.842	146.973	114.198	77.555	146.035
79.291	81.762	229.703	94.933	78.782	147.694	83.555	95.466	148.548	91.733	114.528	148.333	115.120	114.357	147.036	122.563	94.795	146.878	114.200	77.557	146.040
79.375	81.798	229.766	94.933	78.779	147.692	83.649	95.492	148.621	91.845	114.575	148.428	115.110	114.356	147.038	122.676	94.841	146.978	114.199	77.555	146.036
79.375	81.798	229.766	94.935	78.782	147.694	83.646	95.498	148.620	91.836	114.576	148.425	115.119	114.355	147.041	122.676	94.839	146.983	114.199	77.555	146.036
79.370	81.794	229.764	94.934	78.779	147.688	83.643	95.497	148.619	91.842	114.579	148.428	115.115	114.352	147.034	122.678	94.833	146.982	114.198	77.554	146.036
79.365	81.799	229.763	94.933	78.779	147.691	83.644	95.494	148.616	91.837	114.576	148.426	115.110	114.356	147.029	122.676	94.842	146.981	114.199	77.556	146.031
79.371	81.795	229.760	94.933	78.779	147.691	83.644	95.495	148.616	91.834	114.571	148.427	115.111	114.355	147.030	122.640	94.820	146.941	114.194	77.561	146.031
79.371	81.796	229.755	94.934	78.782	147.687	83.556	95.466	148.549	91.734	114.539	148.329	115.114	114.354	147.027	122.676	94.841	146.978	114.200	77.555	146.037
79.369	81.794	229.763	94.935	78.784	147.689	83.643	95.497	148.618	91.836	114.578	148.419	115.117	114.360	147.037	122.642	94.821	146.937	114.196	77.562	146.030
79.371	81.796	229.754	94.932	78.783	147.688	83.644	95.496	148.619	91.838	114.579	148.415	115.114	114.352	147.033	122.676	94.842	146.972	114.199	77.556	146.031
79.370	81.795	229.767	94.930	78.778	147.683	83.643	95.499	148.621	91.841	114.581	148.421	115.120	114.355	147.036	122.675	94.840	146.976	114.199	77.556	146.040
79.370	81.797	229.761	94.936	78.776	147.694	83.643	95.496	148.617	91.841	114.579	148.427	115.113	114.354	147.035	122.676	94.843	146.975	114.203	77.552	146.041
79.370	81.796	229.766	94.932	78.783	147.687	83.643	95.496	148.617	91.841	114.579	148.428	115.118	114.358	147.037	122.684	94.841	146.973	114.200	77.558	146.040
79.375	81.796	229.771	94.933	78.782	147.689	83.645	95.495	148.625	91.839	114.569	148.429	115.119	114.355	147.035	122.680	94.837	146.972	114.201	77.556	146.038
79.369	81.794	229.763	94.933	78.780	147.685	83.647	95.491	148.618	91.841	114.570	148.426	115.113	114.352	147.032	122.674	94.840	146.976	114.201	77.556	146.038
79.370	81.794	229.764	94.926	78.775	147.687	83.648	95.489	148.624	91.840	114.570	148.425	115.113	114.361	147.033	122.674	94.840	146.976	114.200	77.557	146.032
79.365	81.798	229.763	94.933	78.780	147.685	83.642	95.496	148.616	91.841	114.579	148.427	115.113	114.350	147.037	122.672	94.837	146.972	114.203	77.552	146.032
79.369	81.794	229.762	94.937	78.776	147.694	83.643	95.495	148.618	91.836	114.575	148.425	115.112	114.350	147.037	122.679	94.843	146.978	114.200	77.555	146.038
79.365	81.798	229.763	94.928	78.776	147.683	83.643	95.496	148.618	91.841	114.578	148.427	115.118	114.353	147.040	122.674	94.839	146.975	114.202	77.557	146.033
79.370	81.794	229.763	94.936	78.775	147.687	83.642	95.496	148.608	91.840	114.579	148.425	115.118	114.355	147.034	122.674	94.841	146.970	114.200	77.557	146.033
79.369	81.805	229.766	94.927	78.776	147.681	83.642	95.497	148.611	91.833	114.576	148.421	115.113	114.351	147.032	122.679	94.836	146.971	114.201	77.556	146.037
79.369	81.795	229.757	94.936	78.778	147.687	83.642	95.497	148.610	91.846	114.575	148.422	115.117	114.355	147.033	122.679	94.840	146.969	114.199	77.560	146.035
79.365	81.798	229.762	94.936	78.777	147.687	83.649	95.491	148.608	91.838	114.572	148.425	115.116	114.356	147.041	122.674	94.841	146.970	114.201	77.559	146.041
79.369	81.794	229.771	94.926	78.777	147.690	83.646	95.489	148.613	91.846	114.575	148.422	115.117	114.353	147.039	122.678	94.838	146.974	114.209	77.559	146.038
79.365	81.799	229.771	94.941	78.778	147.699	83.645	95.489	148.621	91.845	114.573	148.427	115.112	114.351	147.031	122.672	94.837	146.980	114.203	77.553	146.041
79.370	81.794	229.763	94.943	78.777	147.696	83.646	95.488	148.612	91.843	114.574	148.424	115.116	114.353	147.038	122.683	94.841	146.976	114.205	77.552	146.034
79.370	81.803	229.763	94.931	78.770	147.687	83.646	95.489	148.612	91.840	114.571	148.419	115.115	114.346	147.030	122.672	94.839	146.973	114.208	77.553	146.035
79.368	81.794	229.761	94.931	78.780	147.683	83.646	95.488	148.612	91.844	114.575	148.420	115.117	114.354	147.033	122.678	94.838	146.964	114.204	77.551	146.038
79.369	81.795	229.756	94.936	78.777	147.687	83.646	95.489	148.612	91.836	114.569	148.422	115.112	114.352	147.025	122.675	94.835	146.968	114.200	77.558	146.032
79.366	81.793	229.760	94.937	78.773	147.690	83.647	95.490	148.608	91.840	114.569	148.424	115.112	114.350	147.031	122.675	94.833	146.974	114.200	77.556	146.039
79.370	81.794	229.762	94.934	78.779	147.687	83.647	95.491	148.611	91.840	114.570	148.419	115.112	114.350	147.032	122.673	94.840	146.968	114.206	77.553	146.035
79.368	81.796	229.764	94.937	78.777	147.688	83.647	95.493	148.606	91.844	114.575	148.420	115.117	114.354	147.032	122.676	94.836	146.968	114.201	77.560	146.037
79.369	81.796	229.764	94.938	78.776	147.684	83.646	95.490	148.606	91.843	114.568	148.421	115.115	114.347	147.024	122.677	94.834	146.975	114.207	77.554	146.034
79.373	81.789	229.762	94.936	78.777	147.687	83.645	95.490	148.605	91.844	114.577	148.423	115.121	114.349	147.033	122.671	94.840	146.967	114.208	77.556	146.039
79.375	81.801	229.762	94.938	78.776	147.684	83.645	95.492	148.609	91.845	114.574	148.421	115.120	114.350	147.032	122.673	94.840	146.968	114.206	77.555	146.028
79.374	81.790	229.757	94.935	78.776	147.692	83.646	95.489	148.607	91.842	114.572	148.425	115.121	114.351	147.028	122.676	94.834	146.974	114.208	77.554	146.044
79.369	81.792	229.767	94.940	78.780	147.691	83.646	95.489	148.616	91.838	114.569	148.423	115.111	114.350	147.030	122.672	94.838	146.973	114.202	77.558	146.034
79.369	81.793	229.761	94.941	78.769	147.688	83.645	95.488	148.611	91.845	114.572	148.417	115.115	114.345	147.030	122.676	94.833	146.974	114.206	77.550	146.037
79.368	81.794	229.761	94.935	78.777	147.686	83.645	95.488	148.611	91.842	114.562	148.419	115.116	114.352	147.028	122.675	94.834	146.972	114.211	77.556	146.043
79.369	81.795	229.757	94.930	78.773	147.684	83.651	95.491	148.614	91.838	114.570	148.417	115.114	114.354	147.030	122.679	94.838	146.970	114.201	77.559	146.033
79.369	81.794	229.762	94.930	78.771	147.681	83.646	95.489	148.606	91.839	114.570	148.418	115.115	114.354	147.031	122.671	94.840	146.967	114.201	77.559	146.033
79.364	81.801	229.755	94.930	78.782	147.685	83.645	95.491	148.608	91.844	114.576	148.414	115.115	114.345	147.030	122.671	94.840	146.967	114.208	77.555	146.030
79.369	81.797	229.750	94.930	78.771	147.680	83.646	95.492	148.604	91.844	114.565	148.419	115.115	114.356	147.025	122.676	94.844	146.969	114.201	77.561	146.037
79.373	81.793	229.754	94.930	78.773	147.684	83.645	95.491	148.608	91.845	114.574	148.420	115.115	114.355	147.026	122.676	94.836	146.971	114.208	77.555	146.035
79.373	81.789	229.760	94.936	78.776	147.687	83.644	95.487	148.610	91.844	114.574	148.419	115.114	114.345	147.029	122.681	94.837	146.976	114.203	77.558	146.040
79.369	81.795	229.764	94.936	78.774	147.684	83.650	95.485	148.610	91.847	114.566	148.427	115.119	114.350	147.035	122.670	94.840	146.974	114.203	77.558	146.035
79.369	81.796	229.759	94.929	78.771	147.689	83.645	95.489	148.615	91.849	114.567	148.426	115.119	114.348	147.031	122.675	94.835	146.966	114.211	77.557	146.042
79.374	81.790	229.757	94.937	78.776	147.683	83.644	95.491	148.608	91.843	114.573	148.424	115.114	114.353	147.030	122.673	94.832	146.972	114.206	77.555	146.043
79.373	81.801	229.751	94.940	78.779	147.684	83.649	95.491	148.611	91.844	114.574	148.419	115.116	114.356	147.020	122.671	94.839	146.967	114.203	77.559	146.035
79.369	81.794	229.761	94.935	78.777	147.686	83.644	95.490	148.607	91.843	114.572	148.424	115.115	114.353	147.030	122.676	94.843	146.969	114.204	77.559	146.040
79.368	81.794	229.760	94.931	78.781	147.686	83.645	95.490	148.609	91.842	114.566	148.416	115.109	114.349	147.028	122.668	94.837	146.971	114.203	77.559	146.035
79.368	81.794	229.760	94.925	78.776	147.679	83.558	95.468	148.541	91.740	114.528	148.334	115.110	114.349	147.019	122.669	94.838	146.970	114.203	77.559	146.035
79.369	81.795	229.756	94.931	78.770	147.681	83.644	95.489	148.604	91.836	114.569	148.415	115.115	114.355	147.025	122.645	94.816	146.935	114.203	77.559	146.035
79.368	81.796	229.755	94.939	78.777	147.679	83.649	95.493	148.615	91.839	114.569	148.417	115.109	114.353	147.016	122.675	94.843	146.968	114.202	77.559	146.034
79.374	81.792	229.759	94.935	78.778	147.680	83.647	95.491	148.599	91.846	114.576	148.414	115.118	114.350	147.024	122.674	94.834	146.966	114.203	77.563	146.032
79.373	81.801	229.759	94.937	78.779	147.681	83.644	95.492	148.601	91.848	114.569	148.419	115.108	114.351	147.021	122.669	94.839	146.965	114.203	77.559	146.035
79.377	81.796	229.759	94.937	78.777	147.686	83.644	95.491	148.607	91.844	114.573	148.419	115.117	114.348	147.029	122.669	94.841	146.968	114.209	77.554	146.041
79.373	81.789	229.761	94.938	78.775	147.684	83.643	95.489	148.612	91.844	114.571	148.425	115.113	114.353	147.029	122.675	94.842	146.968	114.216	77.561	146.043
79.368	81.794	229.759	94.936	78.774	147.683	83.644	95.490	148.606	91.837	114.568	148.421	115.115	114.352	147.031	122.674	94.834	146.967	114.208	77.557	146.040
79.369	81.795	229.755	94.932	78.772	147.680	83.644	95.488	148.613	91.838	114.570	148.416	115.113	114.353	147.029	122.669	94.837	146.971	114.207	77.553	146.041
79.368	81.794	229.760	94.935	78.775	147.682	83.643	95.487	148.608	91.841	114.572	148.408	115.114	114.353	147.029	122.670	94.839	146.966	114.205	77.560	146.035
79.372	81.798	229.756	94.930	78.779	147.681	83.644	95.488	148.603	91.844	114.569	148.421	115.113	114.353	147.019	122.670	94.839	146.966	114.203	77.560	146.035
79.378	81.795	229.756	94.930	78.781	147.675	83.644	95.488	148.602	91.837	114.568	148.416	115.109	114.348	147.018	122.670	94.839	146.966	114.203	77.560	146.035
79.368	81.794	229.760	94.934	78.774	147.681	83.645	95.490	148.607	91.844	114.575	148.423	115.114	114.354	147.024	122.670	94.840	146.960	114.204	77.561	146.031
79.372	81.792	229.758	94.932	78.773	147.675	83.639	95.496	148.599	91.836	114.570	148.410	115.107	114.351	147.020	122.669	94.838	146.965	114.205	77.563	146.039
79.368	81.795	229.755	94.930	78.774	147.677	83.645	95.491	148.601	91.837	114.568	148.421	115.113	114.354	147.023	122.669	94.839	146.966	114.209	77.555	146.037
79.372	81.794	229.752	94.929	78.770	147.679	83.643	95.488	148.602	91.844	114.573	148.419	115.113	114.354	147.023	122.670	94.840	146.960	114.208	77.556	146.036
79.374	81.799	229.757	94.939	78.777	147.686	83.643	95.490	148.605	91.843	114.573	148.418	115.111	114.353	147.022	122.671	94.833	146.964	114.207	77.556	146.045
79.372	81.789	229.759	94.937	78.777	147.686	83.643	95.488	148.602	91.843	114.571	148.424	115.116	114.348	147.028	122.672	94.833	146.965	114.209	77.555	146.037
79.367	81.793	229.763	94.930	78.779	147.680	83.644	95.489	148.606	91.838	114.567	148.422	115.112	114.352	147.028	122.673	94.834	146.965	114.206	77.561	146.036
79.373	81.789	229.760	94.938	78.779	147.689	83.649	95.491	148.605	91.844	114.571	148.415	115.113	114.352	147.028	122.679	94.837	146.968	114.214	77.559	146.040
79.378	81.793	229.762	94.940	78.776	147.687	83.643	95.489	148.596	91.838	114.567	148.413	115.112	114.352	147.028	122.669	94.838	146.965	114.210	77.553	146.039
79.373	81.790	229.755	94.937	78.775	147.683	83.643	95.489	148.596	91.842	114.572	148.418	115.110	114.351	147.027	122.673	94.833	146.966	114.207	77.561	146.037
79.368	81.795	229.754	94.935	78.778	147.679	83.644	95.487	148.603	91.843	114.571	148.414	115.104	114.351	147.023	122.667	94.837	146.964	114.205	77.561	146.031
79.368	81.795	229.754	94.930	78.779	147.680	83.643	95.488	148.601	91.839	114.570	148.411	115.106	114.350	147.019	122.667	94.837	146.964	114.204	77.562	146.030
79.368	81.797	229.757	94.930	78.781	147.684	83.639	95.496	148.609	91.838	114.571	148.410	115.108	114.360	147.025	122.674	94.835	146.960	114.201	77.566	146.035
79.372	81.792	229.757	94.930	78.783	147.678	83.643	95.489	148.604	91.838	114.569	148.416	115.113	114.357	147.021	122.669	94.840	146.960	114.206	77.561	146.036
79.367	81.795	229.753	94.939	78.780	147.683	83.643	95.487	148.601	91.843	114.575	148.421	115.113	114.353	147.022	122.672	94.834	146.964	114.204	77.561	146.035
79.367	81.794	229.758	94.935	78.778	147.679	83.645	95.488	148.601	91.847	114.568	148.418	115.112	114.353	147.022	122.671	94.832	146.964	114.214	77.560	146.039
79.367	81.797	229.756	94.936	78.775	147.681	83.570	95.468	148.544	91.748	114.535	148.342	115.112	114.352	147.027	122.673	94.834	146.960	114.216	77.563	146.039
79.368	81.794	229.759	94.936	78.775	147.681	83.643	95.487	148.601	91.844	114.572	148.418	115.112	114.352	147.027	122.672	94.833	146.964	114.212	77.556	146.039
79.293	81.772	229.704	94.936	78.775	147.681	83.559	95.468	148.540	91.743	114.531	148.339	115.106	114.348	147.025	122.573	94.795	146.878	114.206	77.562	146.045
79.367	81.796	229.753	94.934	78.774	147.680	83.642	95.487	148.601	91.844	114.570	148.415	115.105	114.348	147.023	122.673	94.831	146.962	114.207	77.563	146.031
79.368	81.795	229.754	94.934	78.783	147.679	83.643	95.491	148.599	91.845	114.572	148.420	115.107	114.347	147.016	122.666	94.837	146.963	114.204	77.561	146.035
79.366	81.794	229.753	94.930	78.778	147.681	83.643	95.489	148.605	91.841	114.573	148.411	115.107	114.347	147.016	122.671	94.841	146.966	114.204	77.561	146.036
79.367	81.796	229.753	94.929	78.772	147.682	83.638	95.492	148.600	91.843	114.572	148.418	115.106	114.349	147.019	122.639	94.822	146.928	114.206	77.560	146.037
79.368	81.797	229.757	94.929	78.780	147.674	83.643	95.488	148.596	91.838	114.570	148.410	115.106	114.349	147.019	122.673	94.836	146.955	114.210	77.556	146.038
79.368	81.797	229.748	94.934	78.774	147.680	83.644	95.488	148.596	91.837	114.570	148.418	115.111	114.355	147.015	122.640	94.816	146.932	114.212	77.560	146.027
79.367	81.797	229.756	94.934	78.777	147.678	83.649	95.494	148.602	91.842	114.572	148.417	115.112	114.353	147.021	122.672	94.834	146.959	114.207	77.562	146.037
79.377	81.796	229.758	94.938	78.779	147.688	83.643	95.489	148.594	91.843	114.572	148.408	115.110	114.353	147.020	122.666	94.838	146.958	114.211	77.556	146.039
79.368	81.797	229.749	94.932	78.775	147.688	83.643	95.486	148.601	91.844	114.572	148.418	115.110	114.342	147.025	122.676	94.837	146.965	114.205	77.561	146.036
79.368	81.794	229.758	94.934	78.772	147.684	83.642	95.487	148.609	91.843	114.572	148.418	115.110	114.352	147.025	122.672	94.833	146.965	114.208	77.561	146.038
79.367	81.796	229.752	94.929	78.769	147.679	83.643	95.488	148.604	91.837	114.570	148.409	115.111	114.351	147.026	122.673	94.841	146.966	114.209	77.564	146.033
79.367	81.796	229.752	94.929	78.770	147.678	83.643	95.487	148.601	91.843	114.570	148.414	115.114	114.347	147.026	122.671	94.833	146.963	114.211	77.556	146.039
79.367	81.796	229.752	94.934	78.775	147.675	83.642	95.487	148.599	91.845	114.573	148.414	115.111	114.351	147.026	122.672	94.834	146.959	114.207	77.562	146.037
79.368	81.795	229.745	94.934	78.775	147.675	83.644	95.488	148.596	91.842	114.570	148.413	115.105	114.349	147.017	122.673	94.841	146.957	114.209	77.563	146.033
79.368	81.796	229.748	94.939	78.779	147.674	83.643	95.488	148.604	91.844	114.571	148.409	115.107	114.350	147.014	122.676	94.839	146.960	114.210	77.557	146.037
79.365	81.798	229.749	94.936	78.776	147.675	83.643	95.488	148.604	91.835	114.569	148.408	115.111	114.356	147.009	122.668	94.840	146.953	114.212	77.567	146.035
79.367	81.797	229.755	94.929	78.775	147.670	83.642	95.490	148.597	91.838	114.572	148.404	115.105	114.347	147.023	122.665	94.838	146.957	114.212	77.558	146.038
79.373	81.801	229.750	94.929	78.782	147.677	83.643	95.490	148.598	91.838	114.571	148.414	115.114	114.350	147.023	122.672	94.834	146.959	114.207	77.563	146.033
79.367	81.796	229.752	94.929	78.773	147.676	83.642	95.487	148.599	91.843	114.572	148.418	115.116	114.349	147.016	122.668	94.842	146.956	114.213	77.559	146.033
79.372	81.792	229.748	94.929	78.771	147.672	83.647	95.485	148.598	91.841	114.565	148.408	115.110	114.344	147.019	122.676	94.838	146.960	114.213	77.559	146.033
79.367	81.796	229.752	94.938	78.776	147.684	83.647	95.492	148.604	91.837	114.570	148.408	115.110	114.351	147.025	122.671	94.834	146.958	114.211	77.557	146.039
79.372	81.801	229.748	94.936	78.775	147.680	83.641	95.486	148.598	91.847	114.567	148.417	115.115	114.347	147.021	122.672	94.841	146.965	114.212	77.558	146.039
79.365	81.794	229.756	94.936	78.776	147.675	83.643	95.488	148.594	91.842	114.572	148.416	115.106	114.346	147.015	122.669	94.832	146.963	114.211	77.558	146.032
79.368	81.797	229.748	94.924	78.778	147.675	83.641	95.487	148.598	91.837	114.568	148.414	115.111	114.350	147.018	122.666	94.837	146.963	114.209	77.561	146.030
79.368	81.795	229.753	94.935	78.775	147.675	83.642	95.486	148.600	91.838	114.568	148.415	115.110	114.351	147.016	122.671	94.834	146.959	114.212	77.559	146.034
79.367	81.796	229.751	94.928	78.770	147.677	83.642	95.490	148.596	91.837	114.568	148.405	115.111	114.354	147.015	122.667	94.839	146.957	114.208	77.564	146.032
79.368	81.796	229.747	94.929	78.780	147.673	83.642	95.488	148.593	91.837	114.570	148.408	115.109	114.353	147.019	122.667	94.839	146.958	114.208	77.564	146.033
79.372	81.792	229.747	94.931	78.774	147.676	83.642	95.488	148.593	91.835	114.568	148.412	115.110	114.354	147.013	122.670	94.834	146.957	114.209	77.565	146.033
79.372	81.801	229.748	94.934	78.777	147.678	83.642	95.488	148.592	91.842	114.573	148.411	115.109	114.353	147.018	122.670	94.832	146.962	114.207	77.564	146.032
79.377	81.796	229.749	94.934	78.777	147.669	83.642	95.490	148.596	91.834	114.567	148.413	115.103	114.349	147.016	122.664	94.836	146.962	114.202	77.569	146.031
79.296	81.774	229.700	94.934	78.775	147.674	83.567	95.461	148.538	91.750	114.538	148.337	115.104	114.347	147.022	122.570	94.801	146.878	114.207	77.564	146.042
79.373	81.799	229.754	94.936	78.776	147.685	83.642	95.488	148.602	91.844	114.573	148.412	115.105	114.348	147.017	122.670	94.832	146.963	114.207	77.562	146.038
79.372	81.791	229.752	94.934	78.774	147.679	83.643	95.489	148.602	91.848	114.565	148.414	115.104	114.347	147.022	122.665	94.835	146.967	114.207	77.564	146.042
79.367	81.797	229.746	94.933	78.776	147.683	83.642	95.486	148.599	91.842	114.572	148.416	115.104	114.345	147.019	122.670	94.832	146.963	114.208	77.563	146.038
79.367	81.795	229.752	94.934	78.775	147.674	83.648	95.488	148.598	91.838	114.567	148.415	115.109	114.353	147.018	122.670	94.830	146.968	114.207	77.562	146.039
79.367	81.796	229.751	94.929	78.780	147.673	83.638	95.489	148.594	91.843	114.569	148.413	115.109	114.350	147.024	122.665	94.837	146.962	114.206	77.562	146.037
79.368	81.797	229.747	94.932	78.781	147.682	83.642	95.486	148.599	91.835	114.567	148.414	115.103	114.345	147.018	122.663	94.836	146.960	114.208	77.564	146.033
79.368	81.797	229.747	94.924	78.776	147.681	83.637	95.491	148.598	91.833	114.572	148.414	115.104	114.347	147.022	122.666	94.837	146.962	114.205	77.568	146.038
79.368	81.795	229.752	94.928	78.771	147.672	83.636	95.493	148.599	91.837	114.567	148.414	115.104	114.346	147.022	122.665	94.837	146.962	114.210	77.564	146.034
79.372	81.801	229.748	94.929	78.780	147.673	83.641	95.488	148.600	91.836	114.568	148.413	115.108	114.351	147.023	122.664	94.835	146.966	114.207	77.564	146.041
79.373	81.793	229.751	94.936	78.778	147.678	83.643	95.486	148.598	91.842	114.572	148.415	115.109	114.350	147.024	122.665	94.839	146.956	114.209	77.565	146.033
79.374	81.800	229.753	94.933	78.776	147.683	83.641	95.488	148.600	91.843	114.571	148.417	115.108	114.351	147.023	122.665	94.839	146.955	114.211	77.558	146.039
79.376	81.793	229.758	94.935	78.776	147.683	83.643	95.487	148.598	91.847	114.566	148.417	115.108	114.339	147.019	122.674	94.836	146.964	114.209	77.564	146.039
79.367	81.794	229.757	94.934	78.773	147.680	83.640	95.486	148.605	91.842	114.570	148.412	115.108	114.350	147.024	122.665	94.833	146.963	114.207	77.561	146.044
79.367	81.795	229.752	94.931	78.778	147.686	83.641	95.486	148.597	91.842	114.567	148.418	115.113	114.343	147.021	122.665	94.837	146.962	114.213	77.557	146.040
79.363	81.799	229.756	94.929	78.780	147.673	83.637	95.490	148.597	91.842	114.569	148.422	115.109	114.350	147.025	122.665	94.835	146.967	114.212	77.557	146.040
79.362	81.801	229.750	94.923	78.776	147.679	83.642	95.485	148.598	91.837	114.567	148.414	115.108	114.348	147.020	122.667	94.829	146.967	114.208	77.561	146.044
79.363	81.800	229.751	94.938	78.775	147.684	83.641	95.486	148.607	91.841	114.570	148.421	115.103	114.344	147.018	122.664	94.835	146.967	114.210	77.563	146.040
79.362	81.801	229.750	94.931	78.783	147.677	83.647	95.489	148.600	91.843	114.571	148.416	115.108	114.352	147.017	122.669	94.831	146.962	114.214	77.559	146.040
79.372	81.800	229.752	94.933	78.784	147.680	83.643	95.495	148.598	91.842	114.571	148.415	115.108	114.354	147.012	122.664	94.838	146.955	114.214	77.561	146.043
79.367	81.796	229.751	94.927	78.779	147.683	83.640	95.484	148.602	91.841	114.574	148.409	115.108	114.352	147.017	122.668	94.832	146.961	114.207	77.566	146.036
79.367	81.796	229.751	94.937	78.779	147.681	83.640	95.487	148.600	91.842	114.569	148.422	115.102	114.348	147.015	122.665	94.838	146.956	114.211	77.565	146.035
79.367	81.797	229.745	94.933	78.777	147.677	83.640	95.488	148.600	91.833	114.566	148.416	115.113	114.345	147.024	122.663	94.837	146.969	114.213	77.560	146.044
79.367	81.794	229.757	94.928	78.771	147.680	83.647	95.491	148.603	91.837	114.565	148.419	115.102	114.344	147.026	122.669	94.832	146.962	114.213	77.557	146.045
79.372	81.799	229.753	94.935	78.774	147.679	83.642	95.485	148.597	91.846	114.565	148.421	115.108	114.351	147.018	122.669	94.831	146.962	114.213	77.557	146.045
79.371	81.791	229.751	94.935	78.774	147.679	83.640	95.486	148.605	91.841	114.569	148.411	115.112	114.343	147.019	122.667	94.830	146.966	114.209	77.562	146.044
79.366	81.796	229.750	94.933	78.773	147.679	83.641	95.483	148.602	91.842	114.569	148.422	115.107	114.348	147.018	122.668	94.832	146.961	114.214	77.559	146.040
79.367	81.794	229.756	94.938	78.774	147.689	83.640	95.487	148.599	91.842	114.569	148.422	115.108	114.350	147.014	122.669	94.831	146.962	114.208	77.565	146.033
79.365	81.795	229.751	94.933	78.774	147.679	83.641	95.485	148.597	91.842	114.571	148.416	115.106	114.342	147.020	122.662	94.835	146.960	114.207	77.563	146.038
79.362	81.800	229.751	94.928	78.773	147.675	83.641	95.485	148.597	91.842	114.569	148.422	115.103	114.348	147.015	122.669	94.831	146.962	114.211	77.565	146.035
79.367	81.797	229.746	94.932	78.766	147.681	83.640	95.487	148.599	91.839	114.570	148.414	115.103	114.348	147.015	122.669	94.831	146.962	114.209	77.564	146.034
79.367	81.797	229.745	94.935	78.776	147.683	83.640	95.489	148.593	91.842	114.573	148.410	115.101	114.348	147.023	122.663	94.837	146.960	114.211	77.566	146.044
79.376	81.797	229.756	94.928	78.773	147.675	83.640	95.489	148.594	91.842	114.573	148.409	115.112	114.347	147.017	122.668	94.832	146.960	114.214	77.561	146.043
79.372	81.801	229.755	94.935	78.776	147.683	83.640	95.487	148.590	91.841	114.569	148.420	115.111	114.345	147.022	122.668	94.831	146.960	114.210	77.564	146.039
79.372	81.798	229.758	94.939	78.776	147.683	83.641	95.485	148.597	91.846	114.568	148.419	115.111	114.345	147.022	122.667	94.832	146.960	114.214	77.559	146.040
79.372	81.799	229.753	94.934	78.773	147.680	83.640	95.485	148.595	91.842	114.569	148.421	115.107	114.352	147.016	122.668	94.832	146.961	114.210	77.564	146.039
79.372	81.792	229.747	94.933	78.775	147.682	83.641	95.485	148.597	91.837	114.565	148.410	115.102	114.346	147.020	122.668	94.831	146.962	114.209	77.563	146.040
79.367	81.794	229.756	94.933	78.773	147.678	83.635	95.490	148.603	91.837	114.565	148.419	115.101	114.346	147.010	122.665	94.829	146.965	114.214	77.558	146.041
79.373	81.801	229.748	94.934	78.773	147.680	83.640	95.487	148.598	91.841	114.571	148.410	115.106	114.350	147.021	122.669	94.831	146.962	114.209	77.563	146.040
79.366	81.796	229.750	94.928	78.778	147.677	83.641	95.486	148.600	91.840	114.570	148.415	115.102	114.347	147.015	122.669	94.842	146.957	114.209	77.563	146.040
79.366	81.796	229.750	94.928	78.771	147.671	83.640	95.487	148.590	91.837	114.568	148.408	115.108	114.351	147.017	122.661	94.837	146.953	114.212	77.565	146.036
79.377	81.796	229.757	94.933	78.775	147.673	83.640	95.489	148.593	91.841	114.573	148.408	115.107	114.352	147.016	122.663	94.836	146.959	114.214	77.568	146.041
79.372	81.801	229.748	94.933	78.777	147.676	83.646	95.492	148.595	91.842	114.573	148.409	115.106	114.350	147.021	122.673	94.837	146.957	114.211	77.565	146.034
79.371	81.793	229.754	94.937	78.778	147.686	83.642	95.488	148.599	91.840	114.572	148.409	115.107	114.351	147.017	122.668	94.831	146.961	114.210	77.564	146.039
79.367	81.795	229.751	94.927	78.771	147.679	83.640	95.487	148.598	91.837	114.566	148.413	115.107	114.349	147.022	122.661	94.836	146.958	114.211	77.566	146.034
79.371	81.799	229.757	94.933	78.775	147.682	83.641	95.485	148.596	91.842	114.567	148.426	115.107	114.353	147.020	122.668	94.831	146.961	114.210	77.563	146.045
79.372	81.798	229.757	94.935	78.774	147.679	83.642	95.483	148.601	91.836	114.565	148.419	115.107	114.353	147.010	122.673	94.833	146.969	114.215	77.560	146.041
79.372	81.798	229.757	94.935	78.774	147.679	83.641	95.486	148.599	91.843	114.569	148.412	115.106	114.341	147.021	122.668	94.838	146.968	114.216	77.558	146.047
79.372	81.801	229.746	94.937	78.776	147.682	83.640	95.483	148.600	91.841	114.571	148.415	115.107	114.347	147.018	122.667	94.829	146.956	114.210	77.564	146.039
79.367	81.794	229.755	94.933	78.775	147.673	83.645	95.491	148.600	91.835	114.563	148.414	115.102	114.345	147.011	122.673	94.837	146.957	114.208	77.564	146.039
79.367	81.794	229.748	94.933	78.775	147.673	83.640	95.487	148.598	91.836	114.565	148.409	115.102	114.349	147.009	122.668	94.831	146.961	114.211	77.565	146.040
79.365	81.795	229.750	94.933	78.775	147.673	83.636	95.493	148.593	91.836	114.574	148.414	115.107	114.349	147.022	122.663	94.836	146.960	114.209	77.562	146.046
79.367	81.795	229.751	94.928	78.782	147.675	83.640	95.487	148.598	91.837	114.566	148.413	115.106	114.350	147.021	122.664	94.837	146.955	114.211	77.566	146.035
79.367	81.797	229.746	94.928	78.773	147.674	83.641	95.484	148.596	91.842	114.570	148.416	115.106	114.342	147.015	122.668	94.831	146.961	114.210	77.567	146.043
79.377	81.795	229.753	94.939	78.778	147.686	83.640	95.487	148.598	91.836	114.568	148.407	115.106	114.342	147.015	122.662	94.836	146.959	114.210	77.567	146.039
79.372	81.800	229.751	94.933	78.775	147.681	83.642	95.485	148.594	91.842	114.572	148.419	115.101	114.347	147.013	122.671	94.826	146.960	114.211	77.568	146.038
79.372	81.801	229.747	94.933	78.775	147.681	83.642	95.487	148.598	91.843	114.570	148.416	115.112	114.346	147.017	122.666	94.830	146.965	114.216	77.561	146.045
79.372	81.798	229.757	94.933	78.775	147.681	83.640	95.483	148.600	91.841	114.569	148.419	115.105	114.349	147.020	122.672	94.833	146.968	114.221	77.562	146.050
79.366	81.796	229.749	94.931	78.780	147.682	83.640	95.486	148.598	91.836	114.565	148.418	115.106	114.347	147.027	122.672	94.833	146.968	114.212	77.564	146.041
79.367	81.794	229.755	94.937	78.775	147.683	83.639	95.483	148.599	91.836	114.565	148.418	115.101	114.345	147.019	122.663	94.836	146.960	114.217	77.559	146.042
79.362	81.800	229.750	94.934	78.776	147.677	83.641	95.484	148.595	91.841	114.561	148.414	115.106	114.349	147.021	122.663	94.836	146.960	114.211	77.565	146.040
79.366	81.796	229.750	94.929	78.777	147.678	83.639	95.485	148.594	91.835	114.565	148.412	115.100	114.347	147.013	122.663	94.836	146.960	114.210	77.565	146.035
79.371	81.800	229.751	94.933	78.773	147.678	83.639	95.486	148.597	91.837	114.568	148.408	115.107	114.351	147.016	122.668	94.840	146.962	114.209	77.566	146.034
79.367	81.796	229.750	94.928	78.778	147.677	83.641	95.487	148.598	91.834	114.566	148.411	115.106	114.351	147.016	122.663	94.835	146.960	114.214	77.559	146.040
79.366	81.796	229.749	94.933	78.777	147.676	83.639	95.486	148.597	91.835	114.569	148.405	115.095	114.350	147.016	122.662	94.837	146.953	114.216	77.560	146.041
79.366	81.796	229.749	94.933	78.777	147.676	83.639	95.487	148.597	91.836	114.567	148.412	115.106	114.349	147.021	122.666	94.833	146.963	114.221	77.564	146.043
79.366	81.796	229.749	94.933	78.773	147.677	83.639	95.484	148.593	91.842	114.570	148.415	115.106	114.349	147.021	122.662	94.836	146.958	114.214	77.559	146.040
79.367	81.797	229.753	94.929	78.780	147.682	83.639	95.484	148.593	91.842	114.570	148.415	115.106	114.350	147.016	122.667	94.838	146.966	114.209	77.564	146.049
79.365	81.797	229.753	94.932	78.772	147.683	83.645	95.489	148.606	91.841	114.567	148.426	115.106	114.349	147.021	122.667	94.829	146.966	114.209	77.562	146.044
79.377	81.794	229.758	94.936	78.774	147.687	83.641	95.484	148.599	91.836	114.565	148.418	115.101	114.345	147.019	122.667	94.838	146.967	114.216	77.560	146.041
79.367	81.792	229.752	94.934	78.773	147.679	83.640	95.484	148.595	91.842	114.570	148.415	115.099	114.344	147.022	122.671	94.835	146.961	114.212	77.563	146.047
79.367	81.794	229.755	94.925	78.772	147.671	83.640	95.484	148.594	91.842	114.570	148.415	115.100	114.345	147.018	122.661	94.836	146.958	114.214	77.559	146.041
79.372	81.800	229.752	94.936	78.774	147.687	83.639	95.483	148.598	91.835	114.565	148.412	115.100	114.345	147.018	122.662	94.834	146.965	114.210	77.564	146.041
79.366	81.796	229.749	94.934	78.774	147.673	83.635	95.489	148.592	91.835	114.563	148.413	115.106	114.349	147.021	122.661	94.836	146.958	114.215	77.559	146.042
79.367	81.796	229.750	94.936	78.775	147.681	83.635	95.489	148.593	91.841	114.571	148.414	115.105	114.342	147.014	122.662	94.834	146.965	114.212	77.565	146.042
79.367	81.799	229.748	94.933	78.775	147.681	83.639	95.486	148.597	91.843	114.570	148.417	115.100	114.348	147.007	122.667	94.829	146.966	114.216	77.563	146.045
79.376	81.796	229.760	94.934	78.776	147.682	83.639	95.486	148.596	91.834	114.565	148.416	115.110	114.346	147.015	122.667	94.830	146.960	114.210	77.564	146.040
79.376	81.795	229.752	94.932	78.775	147.681	83.639	95.484	148.593	91.842	114.570	148.415	115.099	114.347	147.012	122.671	94.833	146.966	114.217	77.560	146.043
79.372	81.791	229.751	94.936	78.776	147.690	83.640	95.486	148.597	91.842	114.568	148.420	115.105	114.349	147.020	122.667	94.830	146.960	114.210	77.565	146.040
79.370	81.790	229.754	94.933	78.773	147.679	83.645	95.489	148.599	91.834	114.564	148.417	115.104	114.340	147.019	122.666	94.829	146.966	114.216	77.559	146.047
79.371	81.790	229.756	94.934	78.772	147.683	83.640	95.484	148.594	91.841	114.567	148.416	115.105	114.347	147.026	122.662	94.836	146.968	114.212	77.563	146.047
79.366	81.795	229.754	94.933	78.771	147.684	83.642	95.483	148.600	91.843	114.569	148.416	115.106	114.337	147.021	122.662	94.834	146.964	114.217	77.556	146.045
79.366	81.793	229.759	94.933	78.773	147.677	83.639	95.482	148.599	91.843	114.566	148.418	115.105	114.349	147.020	122.662	94.834	146.964	114.215	77.556	146.053
79.371	81.790	229.756	94.936	78.775	147.681	83.640	95.482	148.599	91.836	114.566	148.411	115.106	114.346	147.027	122.666	94.829	146.965	114.209	77.563	146.045
79.377	81.795	229.752	94.933	78.771	147.684	83.645	95.489	148.599	91.846	114.565	148.415	115.105	114.339	147.010	122.666	94.830	146.960	114.214	77.560	146.041
79.371	81.791	229.749	94.939	78.774	147.688	83.640	95.484	148.602	91.842	114.570	148.415	115.104	114.340	147.018	122.666	94.832	146.964	114.216	77.559	146.042
79.372	81.790	229.756	94.932	78.773	147.686	83.568	95.464	148.539	91.751	114.535	148.339	115.100	114.347	147.021	122.663	94.828	146.963	114.211	77.563	146.047
79.367	81.794	229.755	94.938	78.778	147.685	83.639	95.484	148.592	91.840	114.571	148.412	115.105	114.349	147.020	122.666	94.829	146.965	114.215	77.560	146.051
79.376	81.794	229.756	94.935	78.772	147.684	83.640	95.485	148.597	91.848	114.566	148.415	115.105	114.348	147.020	122.672	94.836	146.957	114.221	77.566	146.048
79.377	81.793	229.757	94.943	78.771	147.683	83.649	95.485	148.608	91.841	114.570	148.414	115.105	114.348	147.020	122.676	94.828	146.969	114.212	77.564	146.046
79.376	81.794	229.756	94.940	78.768	147.680	83.639	95.484	148.592	91.847	114.563	148.422	115.109	114.344	147.020	122.665	94.830	146.958	114.216	77.559	146.047
79.366	81.797	229.757	94.932	78.771	147.682	83.639	95.482	148.597	91.845	114.564	148.420	115.099	114.345	147.017	122.671	94.835	146.961	114.222	77.565	146.044
79.372	81.791	229.751	94.936	78.773	147.679	83.639	95.484	148.602	91.836	114.562	148.414	115.109	114.344	147.021	122.666	94.829	146.965	114.217	77.559	146.048
79.371	81.790	229.755	94.933	78.771	147.684	83.639	95.484	148.602	91.843	114.569	148.416	115.104	114.347	147.025	122.661	94.833	146.964	114.212	77.562	146.053
79.371	81.789	229.755	94.930	78.768	147.682	83.641	95.484	148.603	91.836	114.564	148.418	115.109	114.340	147.023	122.666	94.829	146.965	114.216	77.560	146.043
79.371	81.789	229.755	94.936	78.773	147.679	83.642	95.482	148.599	91.842	114.568	148.420	115.105	114.348	147.020	122.666	94.828	146.965	114.218	77.559	146.049
79.371	81.789	229.755	94.933	78.773	147.677	83.641	95.485	148.592	91.841	114.570	148.413	115.099	114.344	147.017	122.666	94.830	146.960	114.217	77.559	146.049
79.367	81.796	229.750	94.938	78.772	147.676	83.639	95.484	148.592	91.841	114.570	148.413	115.104	114.340	147.018	122.666	94.832	146.963	114.217	77.561	146.042
79.372	81.790	229.755	94.931	78.780	147.689	83.638	95.484	148.601	91.835	114.566	148.411	115.108	114.344	147.019	122.664	94.829	146.959	114.218	77.559	146.049
79.371	81.793	229.754	94.937	78.767	147.683	83.640	95.483	148.598	91.847	114.565	148.416	115.105	114.348	147.020	122.666	94.830	146.960	114.212	77.564	146.047
79.371	81.791	229.758	94.929	78.769	147.675	83.644	95.479	148.603	91.846	114.563	148.421	115.109	114.344	147.021	122.666	94.829	146.965	114.218	77.559	146.049
79.370	81.790	229.754	94.940	78.767	147.685	83.639	95.484	148.591	91.840	114.567	148.424	115.108	114.344	147.019	122.666	94.830	146.960	114.217	77.557	146.054
79.371	81.791	229.749	94.933	78.774	147.683	83.644	95.479	148.603	91.840	114.560	148.417	115.103	114.338	147.023	122.665	94.828	146.965	114.210	77.565	146.040
79.366	81.795	229.753	94.932	78.773	147.677	83.640	95.485	148.597	91.835	114.566	148.411	115.108	114.342	147.024	122.665	94.829	146.964	114.215	77.560	146.041
79.366	81.794	229.754	94.932	78.773	147.677	83.639	95.484	148.591	91.842	114.570	148.415	115.103	114.347	147.024	122.670	94.831	146.962	114.217	77.559	146.039
79.371	81.790	229.755	94.935	78.773	147.679	83.639	95.484	148.602	91.842	114.570	148.415	115.099	114.342	147.014	122.666	94.830	146.960	114.213	77.565	146.042
79.365	81.795	229.749	94.933	78.772	147.678	83.639	95.482	148.598	91.836	114.564	148.418	115.100	114.346	147.012	122.661	94.833	146.964	114.213	77.564	146.048
79.367	81.796	229.749	94.934	78.773	147.684	83.640	95.483	148.592	91.837	114.564	148.419	115.106	114.350	147.024	122.661	94.833	146.964	114.212	77.565	146.042
79.371	81.793	229.753	94.930	78.771	147.680	83.639	95.483	148.601	91.838	114.560	148.411	115.104	114.339	147.018	122.666	94.829	146.965	114.218	77.563	146.047
79.374	81.799	229.756	94.932	78.775	147.680	83.639	95.483	148.601	91.843	114.569	148.416	115.103	114.342	147.020	122.665	94.828	146.964	114.218	77.559	146.049
79.376	81.796	229.759	94.926	78.769	147.683	83.644	95.476	148.598	91.847	114.566	148.419	115.109	114.343	147.020	122.665	94.828	146.965	114.218	77.559	146.049
79.376	81.797	229.754	94.932	78.775	147.680	83.638	95.484	148.600	91.846	114.565	148.414	115.108	114.344	147.019	122.664	94.829	146.963	114.218	77.561	146.044
79.371	81.799	229.755	94.932	78.773	147.677	83.643	95.479	148.592	91.836	114.565	148.412	115.110	114.343	147.025	122.670	94.833	146.966	114.221	77.563	146.049
79.371	81.790	229.755	94.932	78.771	147.682	83.639	95.481	148.597	91.834	114.563	148.416	115.109	114.341	147.017	122.663	94.828	146.964	114.215	77.559	146.047
79.300	81.775	229.710	94.927	78.767	147.680	83.569	95.459	148.547	91.761	114.532	148.343	115.109	114.342	147.025	122.577	94.799	146.882	114.218	77.559	146.049
79.371	81.791	229.750	94.932	78.773	147.677	83.639	95.483	148.592	91.842	114.566	148.416	115.103	114.339	147.018	122.665	94.828	146.965	114.216	77.559	146.048
79.371	81.790	229.755	94.935	78.771	147.684	83.643	95.481	148.596	91.841	114.568	148.420	115.104	114.339	147.019	122.661	94.833	146.964	114.217	77.560	146.048
79.376	81.794	229.756	94.932	78.771	147.682	83.639	95.484	148.591	91.840	114.559	148.418	115.104	114.348	147.009	122.665	94.830	146.959	114.224	77.565	146.046
79.371	81.799	229.755	94.934	78.773	147.677	83.640	95.483	148.597	91.846	114.565	148.415	115.108	114.344	147.019	122.665	94.828	146.964	114.217	77.561	146.042
79.376	81.797	229.754	94.938	78.779	147.680	83.643	95.477	148.597	91.841	114.568	148.409	115.103	114.349	147.018	122.665	94.830	146.958	114.218	77.563	146.046
79.371	81.790	229.755	94.927	78.771	147.678	83.638	95.482	148.597	91.843	114.569	148.416	115.104	114.348	147.019	122.666	94.830	146.960	114.217	77.562	146.043
79.366	81.797	229.756	94.932	78.775	147.680	83.639	95.483	148.601	91.840	114.568	148.418	115.104	114.350	147.013	122.661	94.834	146.958	114.216	77.559	146.048
79.366	81.793	229.759	94.937	78.776	147.685	83.639	95.481	148.597	91.840	114.559	148.417	115.104	114.348	147.019	122.665	94.828	146.964	114.217	77.562	146.038
79.371	81.790	229.755	94.930	78.771	147.680	83.641	95.482	148.598	91.840	114.557	148.423	115.108	114.342	147.025	122.664	94.824	146.966	114.218	77.559	146.049
79.371	81.790	229.754	94.937	78.768	147.678	83.643	95.479	148.600	91.836	114.564	148.417	115.108	114.344	147.019	122.670	94.832	146.967	114.218	77.564	146.046
79.370	81.790	229.754	94.934	78.775	147.681	83.643	95.477	148.597	91.845	114.565	148.414	115.108	114.342	147.015	122.664	94.830	146.958	114.216	77.559	146.049
79.376	81.794	229.755	94.932	78.773	147.677	83.638	95.483	148.590	91.843	114.567	148.412	115.103	114.339	147.018	122.665	94.828	146.964	114.213	77.565	146.047
79.365	81.795	229.752	94.933	78.772	147.678	83.639	95.483	148.592	91.842	114.567	148.411	115.104	114.348	147.019	122.671	94.834	146.962	114.217	77.565	146.046
79.371	81.791	229.758	94.937	78.775	147.682	83.639	95.481	148.597	91.836	114.564	148.417	115.109	114.343	147.020	122.665	94.828	146.964	114.214	77.564	146.048
79.302	81.778	229.701	94.933	78.774	147.682	83.570	95.462	148.536	91.757	114.531	148.341	115.098	114.344	147.016	122.577	94.799	146.882	114.217	77.560	146.043
79.366	81.798	229.751	94.932	78.773	147.676	83.638	95.484	148.599	91.841	114.568	148.419	115.104	114.348	147.019	122.664	94.830	146.958	114.219	77.561	146.044
79.375	81.794	229.755	94.933	78.776	147.675	83.642	95.481	148.594	91.847	114.566	148.410	115.103	114.350	147.012	122.671	94.835	146.956	114.213	77.570	146.040
79.371	81.801	229.758	94.932	78.773	147.676	83.638	95.485	148.594	91.845	114.565	148.414	115.107	114.343	147.018	122.669	94.827	146.954	114.216	77.563	146.037
79.376	81.794	229.755	94.933	78.774	147.681	83.638	95.484	148.599	91.842	114.569	148.414	115.103	114.348	147.017	122.671	94.834	146.961	114.223	77.566	146.054
79.375	81.796	229.758	94.932	78.775	147.680	83.638	95.485	148.594	91.835	114.566	148.410	115.107	114.342	147.023	122.664	94.826	146.969	114.222	77.563	146.051
79.377	81.792	229.761	94.935	78.771	147.684	83.641	95.484	148.601	91.847	114.560	148.418	115.104	114.348	147.018	122.665	94.830	146.959	114.219	77.560	146.049
79.377	81.794	229.756	94.937	78.774	147.681	83.641	95.482	148.597	91.846	114.564	148.415	115.103	114.339	147.017	122.665	94.830	146.959	114.224	77.556	146.045
79.367	81.797	229.752	94.933	78.774	147.681	83.638	95.485	148.594	91.839	114.569	148.412	115.108	114.343	147.019	122.670	94.832	146.966	114.222	77.563	146.051
79.366	81.795	229.753	94.932	78.773	147.676	83.640	95.484	148.591	91.835	114.566	148.411	115.100	114.337	147.011	122.658	94.834	146.957	114.218	77.569	146.045
79.367	81.795	229.754	94.932	78.773	147.676	83.638	95.482	148.595	91.846	114.561	148.417	115.103	114.339	147.017	122.662	94.829	146.957	114.217	77.561	146.044
79.371	81.799	229.754	94.934	78.775	147.681	83.644	95.489	148.596	91.842	114.569	148.414	115.103	114.350	147.012	122.670	94.834	146.961	114.224	77.564	146.052
79.371	81.792	229.749	94.929	78.779	147.671	83.641	95.487	148.590	91.846	114.564	148.415	115.102	114.341	147.011	122.665	94.830	146.959	114.211	77.564	146.047
79.370	81.790	229.753	94.933	78.774	147.681	83.638	95.485	148.594	91.842	114.569	148.414	115.103	114.348	147.017	122.670	94.833	146.961	114.217	77.560	146.043
79.375	81.794	229.755	94.934	78.775	147.681	83.644	95.487	148.602	91.845	114.565	148.414	115.102	114.341	147.010	122.657	94.834	146.956	114.218	77.560	146.048
79.371	81.793	229.753	94.932	78.773	147.676	83.639	95.484	148.595	91.847	114.564	148.415	115.107	114.343	147.018	122.664	94.830	146.957	114.219	77.563	146.048
79.371	81.801	229.757	94.935	78.773	147.678	83.638	95.485	148.593	91.846	114.563	148.420	115.107	114.343	147.018	122.670	94.834	146.961	114.219	77.560	146.050
79.372	81.799	229.755	94.936	78.775	147.680	83.643	95.478	148.601	91.841	114.570	148.413	115.104	114.348	147.018	122.659	94.833	146.961	114.213	77.567	146.042
79.371	81.801	229.758	94.932	78.773	147.676	83.639	95.483	148.591	91.842	114.569	148.414	115.108	114.343	147.019	122.660	94.834	146.958	114.225	77.565	146.047
79.371	81.790	229.754	94.932	78.771	147.681	83.650	95.482	148.594	91.847	114.562	148.421	115.108	114.343	147.019	122.665	94.831	146.954	114.217	77.559	146.049
79.364	81.794	229.752	94.933	78.774	147.671	83.639	95.482	148.591	91.846	114.563	148.420	115.103	114.339	147.017	122.662	94.827	146.963	114.218	77.561	146.044
79.369	81.789	229.753	94.933	78.772	147.678	83.639	95.485	148.595	91.836	114.564	148.417	115.103	114.340	147.012	122.665	94.830	146.959	114.219	77.563	146.039
79.372	81.799	229.755	94.935	78.773	147.678	83.639	95.481	148.596	91.834	114.566	148.409	115.108	114.343	147.019	122.665	94.829	146.959	114.219	77.560	146.050
79.371	81.800	229.749	94.926	78.775	147.678	83.638	95.483	148.590	91.847	114.566	148.410	115.108	114.344	147.014	122.664	94.829	146.958	114.224	77.566	146.046
79.371	81.800	229.749	94.932	78.773	147.676	83.638	95.485	148.593	91.847	114.566	148.410	115.103	114.348	147.018	122.659	94.836	146.951	114.214	77.567	146.042
79.371	81.792	229.748	94.932	78.773	147.682	83.638	95.485	148.593	91.835	114.566	148.410	115.108	114.343	147.019	122.664	94.828	146.964	114.213	77.569	146.046
79.365	81.798	229.750	94.932	78.775	147.680	83.638	95.483	148.589	91.845	114.565	148.413	115.108	114.343	147.019	122.664	94.828	146.964	114.217	77.559	146.049
79.348	81.833	229.751	94.911	78.786	147.685	83.631	95.513	148.596	91.872	114.581	148.410	115.133	114.318	147.016	122.665	94.799	146.964	114.189	77.540	146.052
79.310	81.885	229.727	94.857	78.808	147.688	83.626	95.570	148.589	91.919	114.613	148.409	115.187	114.276	147.009	122.667	94.741	146.970	114.232	77.544	146.146
79.268	82.059	229.804	94.785	78.842	147.691	83.614	95.658	148.586	92.004	114.663	148.403	115.262	114.227	146.997	122.658	94.666	146.971	114.069	77.470	146.064
79.198	82.247	229.872	94.666	78.891	147.693	83.613	95.777	148.590	92.076	114.718	148.369	115.365	114.150	146.986	122.653	94.553	146.975	113.962	77.405	146.074
79.125	82.424	229.793	94.548	78.951	147.716	83.613	95.917	148.605	92.219	114.808	148.378	115.489	114.077	146.979	122.642	94.412	146.963	113.925	77.364	146.155
78.997	82.644	229.793	94.408	79.025	147.718	83.607	96.091	148.623	92.359	114.908	148.357	115.635	113.980	146.977	122.621	94.250	146.965	113.666	77.241	146.089
78.878	82.895	229.797	94.249	79.099	147.724	83.553	96.238	148.566	92.469	114.976	148.301	115.793	113.871	146.984	122.605	94.079	146.971	113.500	77.153	146.086
78.756	83.195	229.831	94.075	79.188	147.740	83.637	96.436	148.629	92.717	115.123	148.369	115.968	113.746	146.979	122.588	93.883	146.958	113.404	77.088	146.185
78.656	83.540	229.846	93.884	79.281	147.746	83.593	96.670	148.608	92.913	115.238	148.345	116.153	113.596	146.949	122.566	93.665	146.957	113.171	76.962	146.187
78.521	83.870	229.860	93.687	79.397	147.774	83.597	96.904	148.610	93.133	115.364	148.333	116.355	113.434	146.938	122.470	93.401	146.884	112.873	76.818	146.144
78.363	84.214	229.854	93.481	79.514	147.785	83.649	97.123	148.600	93.360	115.488	148.311	116.574	113.284	146.934	122.490	93.199	146.956	112.629	76.696	146.153
78.226	84.633	229.895	93.268	79.638	147.798	83.565	97.366	148.535	93.565	115.578	148.250	116.802	113.097	146.926	122.425	92.934	146.938	112.375	76.577	146.158
78.105	85.035	229.901	93.035	79.779	147.826	83.580	97.651	148.550	93.844	115.713	148.239	117.047	112.890	146.894	122.367	92.678	146.924	112.189	76.470	146.257
77.937	85.455	229.886	92.790	79.931	147.852	83.632	97.936	148.586	94.151	115.863	148.239	117.278	112.690	146.883	122.337	92.421	146.949	111.800	76.310	146.195
77.809	85.907	229.912	92.535	80.096	147.851	83.628	98.225	148.562	94.452	116.006	148.213	117.523	112.486	146.868	122.277	92.122	146.951	111.497	76.180	146.200
77.677	86.381	229.928	92.289	80.261	147.869	83.675	98.541	148.559	94.520	116.012	147.957	117.672	112.223	146.749	122.204	91.821	146.952	111.188	76.061	146.216
77.527	86.874	229.951	92.022	80.439	147.888	83.724	98.865	148.570	95.081	116.264	148.176	118.036	112.011	146.821	122.122	91.502	146.945	110.925	75.950	146.329
77.403	87.401	229.968	91.748	80.626	147.906	83.783	99.205	148.586	95.440	116.397	148.153	118.315	111.746	146.810	122.030	91.205	146.936	110.581	75.825	146.337
77.251	87.938	229.968	91.467	80.845	147.925	83.840	99.544	148.597	95.810	116.528	148.133	118.603	111.463	146.774	121.844	90.833	146.867	110.130	75.676	146.277
77.128	88.547	229.987	91.172	81.064	147.956	83.915	99.915	148.580	96.199	116.663	148.102	118.878	111.176	146.759	121.793	90.499	146.947	109.810	75.563	146.359
76.981	89.144	229.985	90.862	81.314	147.969	83.990	100.297	148.572	96.603	116.791	148.093	119.173	110.852	146.745	121.680	90.130	146.953	109.310	75.415	146.306
76.872	89.809	230.029	90.544	81.563	147.990	84.089	100.702	148.577	97.035	116.933	148.061	119.476	110.515	146.732	121.525	89.737	146.926	108.844	75.290	146.343
76.751	90.481	230.029	90.225	81.857	148.024	84.241	101.125	148.622	97.583	117.082	148.091	119.737	110.115	146.645	121.395	89.327	146.951	108.477	75.191	146.446
76.644	91.205	230.063	89.863	82.167	148.049	84.424	101.578	148.654	98.061	117.214	148.068	120.002	109.737	146.611	121.184	88.889	146.919	107.982	75.075	146.454
76.587	91.975	230.078	89.527	82.495	148.086	84.537	102.024	148.632	98.553	117.324	148.012	120.313	109.315	146.579	121.019	88.461	146.948	107.451	74.962	146.496
76.487	92.768	230.110	89.169	82.850	148.108	84.676	102.485	148.622	99.092	117.440	148.007	120.739	108.900	146.629	120.812	88.011	146.961	106.815	74.838	146.430
76.429	93.594	230.071	88.814	83.225	148.146	84.799	102.953	148.565	99.620	117.522	147.943	121.061	108.430	146.594	120.570	87.544	146.960	106.344	74.766	146.538
76.419	94.473	230.144	88.439	83.633	148.165	84.973	103.459	148.601	100.197	117.583	147.905	121.366	107.940	146.577	120.320	87.061	146.974	105.742	74.705	146.576
76.433	95.371	230.135	88.094	84.064	148.214	85.270	104.000	148.630	100.892	117.688	147.951	121.688	107.410	146.536	120.038	86.573	146.969	105.115	74.621	146.608
76.452	96.339	230.169	87.723	84.518	148.229	85.421	104.500	148.577	101.437	117.723	147.827	121.972	106.797	146.755	119.724	86.071	146.985	104.385	74.549	146.581
76.492	97.331	230.162	87.282	84.989	148.208	85.682	105.054	148.563	102.103	117.803	147.782	122.228	106.246	146.417	119.381	85.572	146.997	103.796	74.532	146.672
76.599	98.391	230.176	86.989	85.540	148.286	86.074	105.635	148.633	102.823	117.820	147.736	122.624	105.628	146.450	119.014	85.048	147.008	103.077	74.521	146.720
76.682	99.471	230.159	86.618	86.117	148.316	86.399	106.234	148.618	103.620	117.768	147.716	122.956	104.958	146.459	118.609	84.525	147.025	102.335	74.537	146.762
76.873	100.622	230.170	86.256	86.732	148.364	86.748	106.842	148.606	104.356	117.797	147.659	123.231	104.211	146.408	118.164	83.968	147.047	101.548	74.587	146.810
77.093	101.800	230.163	85.905	87.392	148.374	87.160	107.479	148.585	105.152	117.699	147.567	123.530	103.454	146.391	117.664	83.394	147.064	100.697	74.659	146.848
77.388	103.017	230.169	85.560	88.090	148.399	87.669	108.096	148.628	106.080	117.627	147.651	123.765	102.651	146.363	117.134	82.841	147.082	99.854	74.761	146.887
77.718	104.225	230.156	85.234	88.827	148.421	88.181	108.743	148.622	106.866	117.544	147.512	124.006	101.826	146.357	116.558	82.274	147.076	98.978	74.914	146.949
78.120	105.464	230.145	84.918	89.594	148.443	88.719	109.364	148.620	107.754	117.378	147.478	124.193	100.950	146.322	115.954	81.728	147.107	98.094	75.105	147.001
78.603	106.715	230.150	84.653	90.371	148.459	89.184	110.006	148.478	108.644	117.153	147.427	124.365	100.055	146.285	115.322	81.203	147.129	97.190	75.352	147.052
79.145	107.988	230.168	84.417	91.228	148.497	89.877	110.601	148.539	109.552	116.902	147.355	124.515	99.145	146.289	114.642	80.678	147.156	96.259	75.645	147.101
79.748	109.251	230.128	84.269	92.096	148.527	90.427	111.217	148.407	110.482	116.590	147.324	124.623	98.166	146.254	113.921	80.190	147.185	95.337	75.964	147.149
80.434	110.534	230.107	84.159	93.006	148.542	91.117	111.785	148.373	111.400	116.239	147.253	124.692	97.162	146.232	113.184	79.713	147.239	94.399	76.344	147.200
81.163	111.803	230.085	84.200	93.841	148.778	91.951	112.319	148.437	112.324	115.832	147.190	124.709	96.143	146.209	112.389	79.267	147.261	93.453	76.805	147.268
82.012	113.066	230.057	84.068	94.850	148.687	92.637	112.865	148.288	113.253	115.372	147.132	124.699	95.090	146.222	111.562	78.843	147.318	92.638	77.359	147.341
82.945	114.325	230.027	84.026	95.822	148.700	93.481	113.369	148.242	114.193	114.859	147.076	124.615	94.018	146.197	110.690	78.455	147.358	91.944	77.894	147.620
83.978	115.570	229.997	83.758	96.729	148.552	94.537	113.843	148.287	115.115	114.270	147.002	124.472	92.934	146.200	109.832	78.107	147.438	90.734	78.473	147.492
85.102	116.796	229.974	83.809	97.756	148.566	95.497	114.288	148.252	116.034	113.632	146.902	124.200	91.804	146.147	108.779	77.767	147.422	89.826	79.145	147.550
86.293	117.978	229.905	83.529	98.676	148.406	96.326	114.685	148.104	116.942	112.879	146.809	123.990	90.695	146.200	107.812	77.491	147.505	88.712	79.794	147.555
87.573	119.132	229.862	83.691	99.799	148.374	97.372	115.031	148.051	117.781	112.094	146.697	123.648	89.556	146.219	106.779	77.249	147.572	87.782	80.610	147.545
88.968	120.234	229.786	84.021	100.846	148.489	98.425	115.323	147.971	118.768	111.248	146.691	123.200	88.401	146.204	105.714	77.070	147.649	87.057	81.592	147.694
90.483	121.297	229.736	84.497	102.032	148.500	99.536	115.563	147.920	119.604	110.332	146.641	122.676	87.261	146.210	104.644	76.990	147.721	86.215	82.559	147.763
92.094	122.293	229.652	84.878	103.126	148.534	100.689	115.722	147.830	120.409	109.317	146.547	122.089	86.111	146.220	103.699	76.996	147.913	85.422	83.593	147.818
93.822	123.208	229.587	85.402	104.276	148.554	101.892	115.840	147.766	121.186	108.232	146.496	121.421	84.955	146.234	102.264	76.950	147.854	84.771	84.740	147.967
95.645	124.037	229.498	85.948	105.398	148.538	103.118	115.876	147.684	121.893	107.073	146.434	120.669	83.806	146.266	100.856	76.932	147.926	83.980	85.939	147.980
97.583	124.772	229.399	86.550	106.518	148.529	104.397	115.858	147.608	122.527	105.901	146.544	119.829	82.689	146.331	99.803	77.214	148.046	83.305	87.226	147.999
99.618	125.402	229.298	87.280	107.633	148.526	105.680	115.737	147.506	123.148	104.494	146.307	118.879	81.589	146.360	98.547	77.525	148.149	82.752	88.623	148.053
101.748	125.922	229.203	88.103	108.704	148.495	107.022	115.531	147.437	123.660	103.105	146.264	117.831	80.550	146.411	97.155	77.906	148.150	82.242	90.068	148.115
103.934	126.264	229.077	89.022	109.739	148.448	108.372	115.223	147.365	124.087	101.673	146.254	117.041	79.575	146.723	95.924	78.392	148.302	81.857	91.561	148.139
106.195	126.452	228.956	90.018	110.746	148.423	109.730	114.813	147.305	124.480	100.180	146.250	115.506	78.641	146.559	94.567	79.002	148.280	81.560	93.119	148.162
108.525	126.502	228.824	91.111	111.672	148.359	111.047	114.301	147.180	124.631	98.563	146.228	114.068	77.677	146.671	93.321	79.690	148.389	81.384	94.707	148.188
110.890	126.374	228.697	92.292	112.543	148.297	112.433	113.664	147.106	124.745	96.892	146.172	112.661	77.025	146.636	92.107	80.472	148.441	81.326	96.372	148.201
113.321	126.065	228.569	93.710	113.227	148.237	113.806	112.936	147.045	124.757	95.197	146.167	111.140	76.347	146.719	90.955	81.347	148.598	81.387	98.066	148.204
115.801	125.731	227.800	95.417	113.604	148.212	115.218	112.113	146.985	124.731	93.546	146.177	109.521	75.766	146.787	89.795	82.375	148.650	81.590	99.789	148.216
118.213	124.775	228.289	96.596	114.489	148.158	116.340	111.050	146.869	124.407	91.826	146.146	107.840	75.318	146.872	88.679	83.545	148.725	82.088	101.349	148.320
120.590	123.850	228.140	99.002	113.894	148.704	117.684	109.981	146.832	123.712	89.993	146.081	106.098	75.019	146.974	87.696	84.763	148.805	83.293	102.166	148.975
122.916	122.690	227.973	99.671	115.366	147.970	118.389	108.434	146.866	123.142	88.319	146.073	104.316	74.838	147.075	86.808	86.094	148.863	83.208	104.733	148.349
125.209	121.336	227.849	100.136	116.880	147.516	119.234	107.172	146.542	122.496	86.703	146.110	102.485	74.830	147.185	86.011	87.493	148.994	83.345	107.093	148.151
127.397	119.740	227.686	102.146	116.629	147.657	120.304	105.819	146.538	121.603	85.077	146.161	100.619	74.972	147.296	85.338	88.982	149.111	84.829	108.225	148.179
129.481	117.940	227.538	104.244	116.146	147.594	120.975	104.208	146.386	120.563	83.487	146.198	98.745	75.287	147.402	85.156	90.220	149.150	85.959	109.801	148.131
131.456	115.896	227.405	106.346	115.662	147.596	121.650	102.536	146.297	119.316	81.957	146.246	96.847	75.805	147.528	84.243	92.414	149.037	87.369	111.201	148.186
133.272	113.644	227.269	108.168	115.248	147.505	122.144	100.858	146.287	117.896	80.530	146.286	94.960	76.487	147.622	83.687	94.286	149.455	88.703	112.750	148.040
134.874	111.199	227.165	109.910	114.730	147.389	122.508	99.093	146.258	116.336	79.207	146.326	93.106	77.374	147.710	83.857	95.912	149.280	90.273	114.022	147.942
136.286	108.542	227.020	111.634	114.019	147.268	122.706	97.265	146.227	114.645	78.024	146.393	91.431	78.308	147.830	83.959	97.725	149.332	92.019	115.166	147.878
137.441	105.751	226.925	113.200	113.096	147.065	122.802	95.377	146.219	112.829	77.014	146.474	90.531	78.615	148.565	84.152	99.659	149.331	93.928	116.167	147.816
138.318	102.793	226.841	114.898	112.062	147.032	122.636	93.440	146.171	110.883	76.157	146.584	87.416	81.662	148.029	84.521	101.605	149.293	95.933	116.959	147.724
138.957	99.702	226.747	116.424	110.812	146.958	122.282	91.522	146.166	108.811	75.495	146.676	86.629	82.623	148.161	85.122	103.465	149.237	98.035	117.541	147.610
139.236	96.556	226.658	117.713	109.315	146.799	121.970	89.310	146.165	106.739	74.994	146.839	85.322	84.360	148.257	85.924	105.252	149.215	100.210	117.968	147.535
139.209	93.363	226.647	119.536	108.185	146.915	120.328	88.226	146.125	105.410	73.749	147.732	84.222	86.259	148.344	86.915	106.979	149.147	102.422	118.159	147.419
138.869	90.099	226.593	120.187	106.244	146.765	120.232	85.673	146.128	102.551	74.604	146.990	83.248	88.321	148.413	88.138	108.636	149.104	104.462	118.047	147.215
138.138	86.889	226.610	121.133	104.398	146.668	118.507	84.800	147.036	100.263	74.891	147.197	82.498	90.481	148.487	89.656	110.315	149.175	107.083	118.043	147.351
137.114	83.750	226.616	121.882	102.465	146.630	117.645	82.451	146.246	97.999	75.370	147.395	81.995	92.701	148.530	91.010	111.529	148.924	109.354	117.543	147.185
135.737	80.679	226.667	122.393	100.430	146.568	115.445	81.604	146.366	95.573	76.307	147.650	81.725	94.987	148.571	92.648	112.753	148.836	111.478	116.641	146.889
134.009	77.735	226.722	122.847	98.452	146.597	114.041	80.027	146.461	93.302	77.246	147.702	81.690	97.336	148.602	93.617	113.287	148.543	113.596	115.654	146.718
131.976	74.994	226.815	122.753	96.149	146.455	112.213	78.956	146.583	91.285	78.430	147.869	81.932	99.682	148.620	97.242	115.309	149.218	115.666	114.390	146.602
129.563	72.440	226.907	122.634	93.989	146.431	110.256	78.065	146.701	89.483	79.896	148.108	82.465	102.026	148.637	98.499	115.269	148.667	117.499	112.849	146.391
126.898	70.130	227.005	122.240	91.829	146.398	108.174	77.376	146.826	87.722	81.535	148.229	83.182	104.262	148.615	100.783	115.732	148.603	119.349	111.127	146.348
123.954	68.136	227.135	121.586	89.690	146.381	106.016	76.926	146.950	86.235	83.496	148.491	84.337	106.629	148.714	103.055	115.834	148.403	120.910	109.207	146.189
120.752	66.468	227.315	120.665	87.646	146.370	103.775	76.723	147.102	84.814	85.438	148.505	85.756	108.750	148.674	105.252	115.706	148.215	122.280	107.138	146.126
117.359	65.171	227.470	119.524	85.695	146.403	101.311	76.642	147.198	83.651	87.657	148.584	87.120	110.593	148.518	107.561	115.464	148.291	123.406	104.838	146.040
113.818	64.291	227.670	118.139	83.892	146.443	98.589	76.143	146.232	82.016	89.485	148.361	88.895	112.394	148.457	109.756	114.840	148.118	124.250	102.442	145.938
110.132	63.827	227.875	116.476	82.184	146.434	96.275	77.319	147.315	82.955	93.192	149.299	90.912	113.960	148.398	111.860	113.955	147.931	124.812	99.937	145.880
106.444	63.767	228.061	114.758	80.683	146.548	95.763	79.514	148.309	82.102	95.142	148.929	93.076	115.289	148.284	113.868	112.812	147.757	125.010	97.347	145.769
102.764	64.151	228.271	112.838	79.384	146.662	93.713	80.067	147.531	81.831	97.512	148.850	95.459	116.365	148.199	115.736	111.410	147.597	125.110	94.703	145.756
99.040	65.005	228.459	110.818	78.370	146.854	91.202	81.376	148.144	82.150	100.074	148.861	97.924	117.143	148.069	117.454	109.785	147.456	124.731	92.118	145.800
95.459	66.300	228.686	108.601	77.574	146.972	89.177	82.776	148.123	82.821	102.576	148.911	100.479	117.639	147.956	118.878	107.955	147.242	124.014	89.560	145.770
92.011	68.035	228.878	106.274	77.081	147.121	87.610	84.608	148.277	83.719	105.023	148.866	103.076	117.823	147.802	120.248	105.938	147.179	122.973	87.117	145.768
88.785	70.209	229.081	103.841	76.853	147.196	86.271	86.631	148.398	84.945	107.337	148.820	105.686	117.696	147.610	121.216	103.754	147.045	121.672	84.757	145.803
85.818	72.713	229.257	101.460	76.938	147.310	85.173	88.872	148.500	86.459	109.518	148.760	108.302	117.280	147.457	121.979	101.466	146.956	120.117	82.530	145.882
83.222	75.715	229.498	99.041	77.317	147.436	84.348	91.219	148.562	88.227	111.568	148.661	110.873	116.432	147.216	122.525	99.083	146.949	118.221	80.473	145.936
80.969	78.962	229.686	96.600	77.991	147.507	83.844	93.634	148.609	90.244	113.375	148.565	113.324	115.311	147.078	122.667	96.578	146.870	115.991	78.689	145.981
79.117	82.577	229.819	94.356	79.029	147.706	83.665	96.126	148.653	92.485	114.924	148.420	115.740	113.894	146.998	122.647	94.131	146.938	113.714	77.193	146.127
77.760	86.362	229.956	92.199	80.296	147.864	83.725	98.634	148.599	94.915	116.144	148.227	117.912	112.120	146.840	122.188	91.647	146.889	111.172	76.003	146.264
76.857	90.327	230.051	90.207	81.850	148.020	84.264	101.131	148.651	97.642	117.057	148.132	119.834	110.082	146.705	121.412	89.250	146.919	108.457	75.152	146.411
76.499	94.395	230.136	88.395	83.674	148.163	85.023	103.520	148.629	100.317	117.558	147.939	121.351	107.799	146.509	120.300	86.938	146.939	105.653	74.655	146.534
76.706	98.563	230.194	86.875	85.725	148.300	86.210	105.827	148.664	103.120	117.785	147.765	122.782	105.333	146.466	118.883	84.813	146.985	102.806	74.495	146.694
77.400	102.690	230.210	85.592	87.998	148.382	87.665	108.018	148.684	106.032	117.613	147.698	123.758	102.681	146.358	117.204	82.854	147.048	99.930	74.721	146.836
78.722	106.677	230.179	84.625	90.461	148.464	89.288	110.065	148.527	108.855	117.071	147.523	124.398	99.888	146.267	115.244	81.081	147.106	97.064	75.363	147.015
80.584	110.515	230.158	84.149	93.113	148.555	91.330	111.813	148.507	111.554	116.138	147.274	124.724	96.984	146.245	113.074	79.613	147.199	94.273	76.371	147.177
82.906	114.065	230.063	84.034	95.748	148.704	93.458	113.310	148.270	114.171	114.844	147.111	124.634	94.027	146.184	110.735	78.439	147.309	91.995	77.821	147.617
85.794	117.298	229.976	84.032	98.041	149.035	95.916	114.479	148.144	116.602	113.182	146.908	124.112	91.119	146.184	108.228	77.567	147.449	89.082	79.461	147.482
89.065	120.111	229.836	84.028	100.881	148.488	98.504	115.304	148.001	118.837	111.158	146.726	123.165	88.294	146.179	105.635	77.032	147.611	87.005	81.629	147.675
92.772	122.465	229.684	85.090	103.567	148.560	101.181	115.762	147.868	120.736	108.851	146.561	121.854	85.610	146.213	103.144	76.957	147.853	85.118	84.008	147.833
96.774	124.297	229.492	86.300	106.046	148.534	103.910	115.846	147.700	122.318	106.288	146.441	120.181	83.091	146.285	100.249	77.063	148.012	83.584	86.701	148.001
101.076	125.593	229.283	87.834	108.356	148.502	106.630	115.559	147.517	123.542	103.495	146.327	118.144	80.801	146.374	97.615	77.742	148.159	82.376	89.617	148.065
105.522	126.177	229.199	89.719	110.434	148.438	109.369	114.897	147.362	124.398	100.559	146.296	115.721	78.803	146.421	94.906	78.803	148.226	81.621	92.650	148.148
110.024	126.258	228.801	91.862	112.232	148.334	111.960	113.850	147.156	124.726	97.420	146.192	113.123	77.227	146.597	92.527	80.146	148.454	81.317	95.784	148.188
114.554	125.642	228.554	94.589	113.438	148.226	114.553	112.505	147.044	124.609	94.247	146.108	110.283	76.002	146.732	90.313	81.854	148.585	81.467	98.960	148.219
118.978	124.295	228.289	97.818	113.633	148.998	116.759	110.617	146.876	124.269	91.202	146.168	107.212	75.167	146.875	88.310	83.931	148.709	82.535	101.661	148.242
123.146	122.390	228.030	99.877	115.390	148.024	118.423	108.352	146.604	123.060	88.076	146.090	104.072	74.811	147.069	86.666	86.240	148.879	83.294	104.923	148.355
127.024	119.825	227.781	101.840	116.662	147.720	119.945	105.905	146.470	121.711	85.263	146.144	100.853	74.920	147.239	85.403	88.766	149.074	84.653	107.995	148.187
130.498	116.709	227.515	105.441	115.853	147.684	121.380	103.277	146.385	119.876	82.596	146.228	97.684	75.527	147.438	85.240	90.605	149.658	86.649	110.647	148.126
133.492	113.032	227.301	108.411	115.101	147.440	122.242	100.506	146.335	117.585	80.214	146.294	94.578	76.625	147.613	83.836	94.457	149.383	88.976	112.982	148.012
135.917	108.938	227.112	111.294	114.149	147.326	122.654	97.568	146.231	114.962	78.211	146.399	91.702	78.134	147.783	83.915	97.332	149.305	91.650	114.936	147.905
137.702	104.504	226.940	113.918	112.716	147.154	122.748	94.596	146.226	112.400	76.432	146.335	89.067	80.080	147.926	84.297	100.414	149.144	94.665	116.469	147.784
138.804	99.754	226.800	116.337	110.869	147.012	122.293	91.603	146.204	108.913	75.510	146.686	86.686	82.524	148.120	85.067	103.356	149.232	97.920	117.486	147.648
139.138	94.914	226.702	118.120	108.421	146.685	120.692	89.238	146.091	105.915	74.581	146.958	84.744	85.243	148.262	86.344	106.077	149.176	101.240	118.050	147.489
138.741	90.011	226.652	120.174	106.232	146.796	120.214	85.651	146.145	102.539	74.573	146.981	83.230	88.310	148.377	88.115	108.622	149.083	104.449	118.017	147.236
137.515	85.222	226.669	121.521	103.411	146.675	117.040	84.699	145.382	98.853	75.281	147.381	82.190	91.581	148.471	90.220	110.851	148.954	108.208	117.813	147.283
135.552	80.617	226.660	122.414	100.470	146.621	115.421	81.604	146.371	95.450	76.233	147.529	81.703	94.952	148.539	92.596	112.720	148.810	111.438	116.632	146.918
132.981	76.365	226.814	122.772	97.357	146.528	113.194	79.475	146.527	92.341	77.751	147.760	81.763	98.424	148.604	95.560	114.331	148.725	114.651	115.187	146.861
129.632	72.581	226.948	122.641	94.143	146.466	110.389	78.120	146.712	89.495	79.736	147.981	82.387	101.831	148.608	98.320	115.231	148.677	117.335	112.959	146.440
125.703	69.337	227.095	122.002	91.032	146.395	107.360	77.172	146.871	87.103	82.195	148.260	82.946	104.676	148.322	101.560	115.805	148.614	119.951	110.469	146.368
121.267	66.731	227.277	120.850	88.036	146.405	104.197	76.731	147.076	85.038	85.006	148.448	85.592	108.473	148.758	104.779	115.741	148.266	121.973	107.528	146.132
116.445	64.945	227.580	119.219	85.284	146.445	100.663	76.593	147.140	83.385	88.165	148.570	87.470	111.003	148.506	108.019	115.315	148.208	123.604	104.302	146.046
111.289	63.939	227.812	117.137	82.788	146.507	97.329	77.290	147.382	82.343	91.680	148.806	90.134	113.411	148.384	111.109	114.289	148.021	124.632	100.831	145.960
106.077	63.774	228.100	114.626	80.595	146.579	95.595	79.548	148.310	82.023	95.261	148.880	93.179	115.351	148.261	113.966	112.732	147.764	124.995	97.184	145.814
100.855	64.515	228.371	111.934	78.881	146.800	92.434	80.841	148.202	81.917	98.716	148.837	96.594	116.771	148.140	116.550	110.665	147.546	124.947	93.484	145.825
95.756	66.108	228.640	108.874	77.660	146.986	89.370	82.556	148.095	82.662	102.265	148.842	100.119	117.597	147.962	118.659	108.199	147.281	124.089	89.871	145.780
90.992	68.589	228.943	105.584	76.980	147.117	87.217	85.128	148.288	83.993	105.662	148.843	103.727	117.814	147.727	120.466	105.388	147.146	122.643	86.485	145.815
86.676	71.850	229.206	102.253	76.876	147.288	85.495	88.072	148.427	85.861	108.788	148.739	107.391	117.476	147.509	121.711	102.279	147.018	120.685	83.292	145.880
82.976	75.800	229.442	98.939	77.343	147.448	84.293	91.305	148.544	88.252	111.639	148.625	110.931	116.400	147.209	122.515	99.005	146.979	118.136	80.417	145.974
80.013	80.441	229.709	95.677	78.413	147.612	83.698	94.658	148.612	91.081	114.034	148.465	114.236	114.768	146.996	122.689	95.603	146.927	115.109	78.076	146.104
77.894	85.557	229.908	92.653	79.998	147.836	83.613	98.059	148.566	94.064	115.747	147.972	117.409	112.563	146.892	122.317	92.237	146.949	111.759	76.255	146.271
76.661	90.943	230.057	89.927	82.088	148.033	84.397	101.481	148.663	97.984	117.170	148.100	120.042	109.804	146.695	121.226	88.936	146.917	108.075	75.078	146.435
76.439	96.526	230.154	87.589	84.655	148.227	85.593	104.675	148.647	101.738	117.742	147.920	122.074	106.590	146.467	119.634	85.883	146.991	104.259	74.552	146.644
77.152	102.149	230.199	85.766	87.645	148.380	87.296	107.699	148.571	105.572	117.668	147.704	123.625	103.132	146.406	117.476	83.168	147.053	100.374	74.691	146.852
78.935	107.508	230.164	84.469	90.963	148.479	89.689	110.415	148.562	109.352	116.949	147.478	124.479	99.402	146.310	114.848	80.813	147.144	96.515	75.536	147.053
81.617	112.514	230.072	84.163	94.452	148.781	92.332	112.650	148.315	112.901	115.524	147.173	124.692	95.456	146.211	111.861	78.975	147.287	92.913	77.131	147.296
85.253	116.963	229.947	83.811	97.978	148.571	95.516	114.344	148.125	116.229	113.467	146.910	124.218	91.575	146.234	108.585	77.692	147.469	89.610	79.282	147.549
89.605	120.694	229.761	84.186	101.401	148.507	98.974	115.429	147.954	119.187	110.779	146.675	122.934	87.814	146.192	105.159	77.004	147.666	86.616	82.057	147.713
94.667	123.580	229.550	85.655	104.861	148.555	102.512	115.869	147.757	121.556	107.629	146.487	121.040	84.333	146.268	101.409	76.888	147.839	84.279	85.327	147.913
100.212	125.536	229.274	87.486	107.968	148.491	106.115	115.672	147.519	123.323	104.060	146.320	118.539	81.228	146.374	98.014	77.639	148.075	82.559	89.072	148.050
106.049	126.568	228.441	89.947	110.697	148.400	109.666	114.827	147.316	124.448	100.229	146.255	115.550	78.669	146.555	94.598	78.972	148.256	81.544	93.057	148.140
111.916	126.218	228.647	92.893	112.894	148.265	113.058	113.331	147.113	124.764	96.104	146.203	111.955	76.703	146.681	91.548	80.877	148.477	81.319	97.150	148.188
117.745	124.867	228.325	95.809	114.938	148.070	116.093	111.177	146.900	124.613	92.115	146.267	108.095	75.372	146.853	88.841	83.353	148.709	81.990	101.116	148.209
123.176	122.497	227.979	99.895	115.424	147.997	118.431	108.359	146.594	123.053	88.078	146.099	104.047	74.825	147.098	86.651	86.286	148.889	83.300	104.979	148.346
128.087	119.104	227.654	102.919	116.484	147.657	120.426	105.212	146.448	121.211	84.474	146.176	99.920	75.080	147.325	85.169	89.497	149.103	85.221	108.782	148.154
132.327	114.781	227.381	107.285	115.453	147.568	121.938	101.731	146.334	118.611	81.225	146.289	95.887	76.135	147.570	83.372	93.836	149.304	87.935	112.063	148.042
135.638	109.714	227.087	110.865	114.344	147.309	122.626	98.049	146.254	115.397	78.515	146.388	92.087	77.932	147.769	83.917	96.876	149.313	91.226	114.688	147.901
137.920	104.095	226.891	114.212	112.538	147.100	122.736	94.274	146.218	112.058	76.292	146.370	88.776	80.372	147.981	84.326	100.769	149.302	95.027	116.636	147.726
139.071	98.037	226.719	117.172	110.055	146.902	121.998	90.315	146.104	107.682	75.238	146.767	85.918	83.531	148.188	85.501	104.435	149.192	99.191	117.800	147.572
139.066	91.886	226.641	119.046	106.751	147.124	120.762	86.628	146.138	103.790	74.548	146.934	83.822	87.108	148.352	87.417	107.750	149.096	103.400	118.136	147.333
137.760	85.827	226.650	121.411	103.744	146.668	117.179	84.611	146.480	99.166	75.276	147.364	82.282	91.239	148.472	89.997	110.655	148.978	107.862	117.906	147.256
135.384	80.089	226.698	122.954	100.406	146.782	115.194	81.250	146.409	95.115	76.479	147.690	81.701	95.466	148.560	92.953	112.972	148.777	111.896	116.457	146.870
131.863	74.919	226.837	122.740	96.086	146.463	112.143	78.924	146.602	91.209	78.485	147.878	81.939	99.772	148.607	97.255	115.312	149.171	115.720	114.351	146.600
127.336	70.513	227.003	122.310	92.188	146.391	108.538	77.492	146.827	88.001	81.251	148.221	83.048	103.900	148.597	100.475	115.630	148.465	119.087	111.461	146.402
122.018	67.136	227.292	121.073	88.444	146.397	104.664	76.777	147.043	85.319	84.604	148.442	85.632	108.314	148.927	104.391	115.883	148.424	121.770	108.003	146.179
116.104	64.868	227.603	119.063	85.048	146.439	100.232	76.529	147.026	83.268	88.465	148.597	87.705	111.260	148.491	108.323	115.268	148.194	123.725	104.008	146.012
109.764	63.802	227.864	116.387	82.078	146.526	95.644	77.009	147.155	83.034	93.536	149.388	91.076	114.088	148.338	112.064	113.869	147.923	124.838	99.719	145.896
103.386	64.062	228.244	113.206	79.611	146.661	94.043	79.866	147.474	81.797	97.045	148.826	94.997	116.188	148.188	115.314	111.653	147.551	125.025	95.196	145.758
97.121	65.649	228.581	109.685	77.924	146.947	90.051	82.037	148.107	82.433	101.397	148.858	99.239	117.451	148.004	118.242	108.871	147.369	124.389	90.776	145.793
91.278	68.476	228.934	105.732	77.012	147.119	87.296	85.025	148.299	83.940	105.530	148.858	103.624	117.826	147.744	120.444	105.491	147.126	122.715	86.611	145.779
86.104	72.423	229.244	101.704	76.917	147.300	85.277	88.605	148.490	86.240	109.287	148.736	107.998	117.354	147.466	121.984	101.752	147.030	120.309	82.781	145.879
81.891	77.421	229.551	97.735	77.668	147.509	84.025	92.515	148.599	89.256	112.585	148.578	112.282	115.905	147.208	122.652	97.771	146.936	117.083	79.489	145.993
78.768	83.257	229.842	93.950	79.241	147.739	83.609	96.597	148.636	92.860	115.178	148.366	116.120	113.610	146.954	122.598	93.697	146.929	113.262	76.972	146.161
76.931	89.590	230.021	90.495	81.516	147.928	84.072	100.659	148.593	97.012	116.898	148.082	119.470	110.514	146.726	121.552	89.729	146.897	108.886	75.275	146.293
76.494	96.178	230.177	87.645	84.484	148.165	85.422	104.497	148.589	101.527	117.720	147.911	122.021	106.835	146.528	119.734	86.042	146.957	104.471	74.554	146.613
77.372	102.797	230.184	85.570	88.046	148.392	87.646	108.062	148.646	106.016	117.590	147.638	123.759	102.655	146.358	117.167	82.844	147.052	99.887	74.740	146.859
79.718	109.039	230.150	84.269	92.038	148.524	90.393	111.172	148.432	110.448	116.577	147.361	124.627	98.188	146.252	113.964	80.189	147.170	95.370	75.931	147.121
83.320	114.690	230.052	84.054	96.218	148.700	93.833	113.550	148.240	114.574	114.598	147.052	124.576	93.561	146.204	110.332	78.289	147.352	91.573	78.128	147.621
88.071	119.454	229.859	83.970	100.149	148.602	97.682	115.109	147.954	118.140	111.730	146.701	123.478	89.083	146.186	106.259	77.114	147.508	87.540	81.003	147.634
93.778	123.091	229.615	85.390	104.275	148.565	101.894	115.824	147.785	121.193	108.213	146.519	121.432	84.931	146.225	102.248	76.934	147.822	84.769	84.726	147.945
100.171	125.459	229.303	87.481	107.922	148.511	106.070	115.666	147.515	123.279	104.155	146.458	118.578	81.266	146.357	98.061	77.626	148.062	82.585	89.023	148.056
106.920	126.390	228.948	90.372	111.065	148.414	110.197	114.640	147.276	124.470	99.586	146.209	114.819	78.206	146.524	94.126	79.221	148.294	81.484	93.644	148.152
113.735	125.890	228.562	94.034	113.323	148.239	114.098	112.779	147.061	124.733	94.842	146.163	110.822	76.207	146.708	90.716	81.514	148.589	81.415	98.394	148.211
120.339	123.862	228.204	98.832	113.861	148.703	117.636	110.072	146.887	123.792	90.145	146.093	106.247	75.032	146.947	87.775	84.636	148.768	83.183	102.034	148.979
126.293	120.479	227.808	101.130	116.761	147.743	119.874	106.519	146.557	122.067	85.852	146.148	101.529	74.879	147.212	85.653	88.241	149.035	84.209	107.532	148.186
131.388	115.846	227.443	106.333	115.663	147.623	121.681	102.576	146.357	119.331	81.958	146.252	96.847	75.795	147.491	84.239	92.390	149.017	87.344	111.185	148.199
135.350	110.198	227.134	110.545	114.477	147.354	122.508	98.368	146.165	115.649	78.716	146.300	92.443	77.716	147.738	83.921	96.488	149.317	90.891	114.453	147.921
137.996	103.779	226.912	114.360	112.440	147.110	122.703	94.079	146.180	111.569	76.441	146.570	87.798	81.186	148.202	84.281	100.911	149.216	95.219	116.688	147.744
139.159	96.866	226.699	117.569	109.481	146.824	121.914	89.525	146.120	106.898	75.031	146.753	85.482	84.138	148.232	85.813	105.017	149.202	99.959	117.916	147.561
138.788	89.890	226.652	120.231	105.555	146.405	119.613	86.366	147.035	102.423	74.608	147.030	83.204	88.417	148.390	88.290	108.844	149.223	104.932	118.260	147.471
136.826	83.149	226.672	122.238	102.292	146.746	116.330	83.525	145.240	97.386	75.648	147.507	81.914	93.102	148.514	91.288	111.757	148.883	109.984	117.525	147.200
133.458	76.934	226.778	122.817	97.822	146.553	113.579	79.691	146.506	92.744	77.539	147.732	81.720	97.953	148.566	95.178	114.168	148.738	114.254	115.430	146.865
128.713	71.647	226.964	122.542	93.300	146.419	109.623	77.816	146.737	88.929	80.367	148.140	82.665	102.715	148.623	99.170	115.409	148.651	118.158	112.366	146.467
122.929	67.544	227.203	121.335	89.038	146.393	105.317	76.824	147.006	85.722	83.995	148.390	85.477	107.930	149.187	103.713	115.807	148.329	121.371	108.611	146.244
116.338	64.869	227.566	119.167	85.175	146.435	100.448	76.536	147.046	83.350	88.273	148.584	87.567	111.095	148.506	108.158	115.293	148.215	123.659	104.186	146.030
109.225	63.717	227.897	116.085	81.820	146.458	96.464	78.041	147.768	82.077	93.083	148.836	91.351	114.263	148.335	112.299	113.681	147.881	124.877	99.378	145.910
102.104	64.210	228.276	112.516	79.198	146.691	92.801	80.362	148.259	81.840	97.888	148.799	95.797	116.483	148.157	115.994	111.173	147.593	125.065	94.309	145.819
95.173	66.341	228.661	108.454	77.538	146.980	89.068	82.854	148.114	82.808	102.707	148.854	100.594	117.645	147.942	118.968	107.865	147.289	123.933	89.414	145.783
88.824	69.981	229.024	103.999	76.855	147.203	86.328	86.490	148.367	84.831	107.182	148.803	105.483	117.700	147.624	121.244	103.937	147.173	121.762	84.913	145.835
83.614	75.038	229.453	99.536	77.215	147.434	84.476	90.683	148.533	87.721	111.122	148.611	110.266	116.652	147.263	122.437	99.597	146.992	118.643	80.886	145.967
79.593	81.144	229.696	95.198	78.621	147.641	83.650	95.176	148.623	91.573	114.354	148.421	114.838	114.477	147.059	122.681	95.060	146.926	114.610	77.736	146.114
77.163	88.074	229.980	91.294	80.933	147.920	83.859	99.733	148.604	96.116	116.574	148.203	118.761	111.274	146.775	121.869	90.624	146.942	109.994	75.595	146.330
76.389	95.368	230.131	87.941	84.096	148.143	85.198	104.055	148.572	100.992	117.668	147.967	121.741	107.287	146.557	119.982	86.451	146.956	105.006	74.589	146.589
77.265	102.744	230.160	85.572	88.006	148.378	87.604	108.032	148.634	106.003	117.616	147.687	123.730	102.692	146.374	117.184	82.865	147.072	99.911	74.733	146.856
79.929	109.658	230.107	84.194	92.459	148.519	90.685	111.447	148.405	110.855	116.413	147.298	124.657	97.733	146.268	113.606	79.952	147.214	94.911	76.103	147.137
84.166	115.797	229.995	83.739	97.018	148.543	94.773	113.957	148.283	115.362	114.078	146.994	124.410	92.612	146.211	109.556	77.998	147.438	90.466	78.638	147.479
89.700	120.758	229.766	84.208	101.485	148.510	99.052	115.445	147.955	119.251	110.706	146.678	122.899	87.720	146.192	104.982	76.949	147.587	86.557	82.127	147.723
96.334	124.278	229.475	86.158	105.854	148.517	103.639	115.859	147.667	122.166	106.564	146.451	120.320	83.321	146.296	100.439	77.037	148.013	83.682	86.472	147.972
103.652	126.187	229.114	88.914	109.653	148.449	108.249	115.222	147.392	124.028	101.768	146.252	116.994	79.705	146.548	96.003	78.344	148.281	81.867	91.430	148.118
111.185	126.291	228.709	92.491	112.679	148.294	112.650	113.540	147.120	124.766	96.601	146.231	112.406	76.904	146.661	91.934	80.565	148.511	81.305	96.633	148.187
118.587	124.569	228.278	96.855	114.583	148.130	116.572	110.812	146.878	124.322	91.481	146.159	107.488	75.243	146.891	88.471	83.774	148.728	82.163	101.653	148.326
125.323	121.180	227.865	100.296	116.799	147.791	119.481	107.018	146.722	122.422	86.548	146.140	102.310	74.831	147.188	85.931	87.628	148.987	83.493	107.161	148.147
131.062	116.236	227.466	106.012	115.744	147.624	121.582	102.848	146.381	119.538	82.201	146.262	97.146	75.698	147.478	84.316	92.109	149.024	87.116	110.963	148.174
135.452	110.060	227.138	110.683	114.424	147.343	122.626	98.277	146.278	115.587	78.660	146.375	92.301	77.811	147.759	83.909	96.656	149.315	91.023	114.555	147.899
138.240	102.923	226.856	114.718	112.079	146.979	122.645	93.517	146.192	110.966	76.193	146.603	87.425	81.647	147.986	84.496	101.520	149.276	95.836	116.925	147.698
139.212	95.302	226.663	118.055	108.608	146.690	120.822	89.415	146.095	106.051	74.719	146.951	84.861	85.095	148.265	86.281	105.938	149.175	101.057	118.049	147.474
138.294	87.665	226.650	120.922	104.869	146.684	119.344	84.403	146.194	100.794	74.798	147.176	82.636	89.963	148.444	89.176	109.815	149.029	106.529	118.114	147.356
135.586	80.460	226.696	122.650	100.469	146.706	115.348	81.461	146.362	95.278	76.312	147.547	81.718	95.167	148.559	92.745	112.824	148.793	111.623	116.570	146.883
131.168	74.113	226.860	122.731	95.437	146.455	111.566	78.627	146.634	90.620	78.891	147.918	82.079	100.485	148.605	97.427	115.158	148.890	116.313	113.910	146.575
125.309	69.038	227.152	121.920	90.663	146.401	106.991	77.097	146.906	86.847	82.534	148.313	82.901	105.165	148.687	101.965	115.839	148.540	120.243	110.150	146.311
118.357	65.534	227.487	119.885	86.254	146.415	102.075	76.689	147.202	83.976	86.976	148.565	86.621	110.024	148.529	106.895	115.575	148.290	123.101	105.532	146.073
110.674	63.863	227.839	116.808	82.478	146.519	96.913	77.418	147.384	82.245	92.155	148.821	90.554	113.721	148.362	111.515	114.109	147.943	124.733	100.335	145.900
102.894	64.120	228.258	112.928	79.441	146.681	93.825	80.043	147.557	81.810	97.384	148.821	95.330	116.321	148.182	115.619	111.471	147.583	125.016	94.817	145.709
95.293	66.320	228.656	108.523	77.557	146.986	89.110	82.815	148.121	82.792	102.655	148.859	100.532	117.649	147.934	118.943	107.925	147.290	123.974	89.488	145.791
88.438	70.355	229.061	103.637	76.846	147.218	86.164	86.808	148.427	85.014	107.515	148.800	105.878	117.691	147.607	121.376	103.630	147.139	121.556	84.577	145.836
82.871	76.002	229.504	98.782	77.385	147.455	84.144	91.388	148.439	88.378	111.764	148.645	111.181	116.370	147.275	122.538	98.861	146.962	118.025	80.302	145.977
78.867	82.894	229.815	94.144	79.129	147.725	83.640	96.374	148.679	92.632	115.051	148.374	115.909	113.768	146.985	122.614	93.923	146.941	113.504	77.101	146.158
76.724	90.574	230.048	90.083	81.951	148.025	84.274	101.275	148.640	97.752	117.098	148.099	119.897	109.984	146.692	121.335	89.133	146.920	108.304	75.131	146.429
76.582	98.603	230.170	86.856	85.726	148.289	86.175	105.834	148.645	103.084	117.797	147.742	122.749	105.370	146.469	118.878	84.841	147.007	102.807	74.516	146.710
78.478	106.395	230.157	84.680	90.249	148.454	89.092	109.914	148.499	108.511	117.171	147.436	124.363	100.163	146.315	115.411	81.247	147.107	97.300	75.292	147.017
82.314	113.498	230.060	84.120	95.233	148.771	92.975	113.078	148.279	113.648	115.138	147.115	124.660	94.627	146.200	111.190	78.661	147.318	92.299	77.614	147.380
87.885	119.372	229.864	83.925	100.039	148.593	97.650	115.117	148.034	118.023	111.839	146.694	123.502	89.201	146.194	106.467	77.183	147.600	87.536	80.866	147.546
94.781	123.625	229.550	85.701	104.940	148.552	102.601	115.873	147.755	121.598	107.558	146.482	120.994	84.261	146.269	101.312	76.859	147.866	84.241	85.410	147.919
102.590	126.017	229.164	88.455	109.163	148.456	107.600	115.388	147.440	123.864	102.498	146.313	117.392	80.122	146.441	96.552	78.119	148.136	82.058	90.705	148.104
110.752	126.336	228.731	92.248	112.525	148.297	112.394	113.679	147.122	124.744	96.923	146.197	112.696	77.046	146.638	92.164	80.414	148.498	81.310	96.319	148.194
118.768	124.512	228.262	96.960	114.623	148.113	116.660	110.748	146.869	124.322	91.378	146.148	107.387	75.215	146.887	88.411	83.845	148.720	82.211	101.769	148.356
126.019	120.744	227.822	101.303	116.308	147.869	119.836	106.762	146.556	122.254	86.115	146.156	101.781	74.867	147.203	85.743	88.049	149.014	84.015	107.386	148.174
132.032	115.159	227.381	106.970	115.531	147.594	121.846	102.021	146.326	118.878	81.484	146.262	96.232	76.014	147.524	84.162	92.938	149.053	87.804	111.656	148.150
136.411	108.203	227.030	111.841	113.923	147.265	122.737	97.012	146.203	114.455	77.899	146.433	91.269	78.421	147.854	83.980	97.950	149.300	92.242	115.288	147.856
138.854	100.286	226.778	116.152	111.071	146.993	122.369	91.899	146.181	109.226	75.613	146.654	86.861	82.340	148.114	84.991	103.104	149.233	97.634	117.442	147.650
139.135	92.024	226.636	119.242	107.079	147.033	120.843	86.712	146.111	103.940	74.522	146.901	83.889	86.997	148.343	87.404	107.659	149.138	103.314	118.142	147.347
137.203	83.946	226.620	122.125	102.818	146.771	116.541	83.694	146.280	97.964	75.487	147.482	82.043	92.533	148.512	90.918	111.442	148.934	109.666	117.889	147.338
133.264	76.592	226.777	122.809	97.530	146.520	113.366	79.568	146.525	92.563	77.668	147.773	81.770	98.246	148.595	95.490	114.322	148.773	114.532	115.285	146.850
127.460	70.542	227.013	122.371	92.270	146.422	108.641	77.501	146.821	88.086	81.168	148.212	83.026	103.800	148.608	100.404	115.602	148.481	119.034	111.517	146.414
120.304	66.237	227.342	120.541	87.365	146.402	103.484	76.720	147.115	84.579	85.680	148.444	85.801	108.942	148.556	105.600	115.756	148.360	122.439	106.847	146.130
112.176	63.964	227.756	117.487	83.142	146.492	98.199	77.480	147.697	82.470	91.146	148.792	89.739	113.089	148.406	110.698	114.473	148.065	124.536	101.340	145.948
103.772	63.936	228.216	113.407	79.723	146.645	94.245	80.482	148.857	81.806	96.763	148.821	94.743	116.065	148.208	115.203	111.827	147.661	125.044	95.441	145.730
95.544	66.153	228.654	108.710	77.600	146.976	89.253	82.666	148.107	82.763	102.430	148.889	100.305	117.596	147.941	118.843	108.087	147.328	124.052	89.687	145.795
88.181	70.459	229.053	103.461	76.840	147.218	86.078	86.948	148.421	85.128	107.669	148.801	105.963	117.622	147.514	121.435	103.447	147.149	121.450	84.401	145.836
82.333	76.651	229.532	98.257	77.510	147.481	84.121	91.953	148.573	88.795	112.156	148.602	111.724	116.125	147.273	122.595	98.306	146.966	117.561	79.877	145.990
78.278	84.209	229.853	93.361	79.548	147.780	83.561	97.233	148.556	93.442	115.483	148.271	116.705	113.140	146.953	122.476	93.018	146.946	112.582	76.624	146.213
76.442	92.565	230.091	89.151	82.819	148.097	84.579	102.466	148.589	98.980	117.371	147.945	120.726	108.869	146.643	120.803	87.967	146.948	106.903	74.836	146.485
76.955	101.201	230.186	85.997	87.120	148.353	87.040	107.217	148.664	104.926	117.706	147.715	123.418	103.704	146.426	117.838	83.567	147.037	100.976	74.600	146.797
79.759	109.333	230.135	84.224	92.237	148.524	90.507	111.302	148.412	110.636	116.498	147.342	124.625	97.967	146.267	113.800	80.075	147.209	95.140	76.004	147.131
84.726	116.429	229.983	83.799	97.551	148.569	95.284	114.182	148.274	115.838	113.750	146.961	124.310	92.034	146.215	109.044	77.828	147.457	89.982	78.984	147.501
91.438	121.896	229.714	84.703	102.763	148.532	100.310	115.663	147.881	120.139	109.637	146.610	122.264	86.448	146.231	103.977	76.948	147.866	85.656	83.234	147.791
99.453	125.333	229.324	87.227	107.604	148.505	105.651	115.720	147.521	123.129	104.501	146.336	118.884	81.587	146.381	98.546	77.516	148.131	82.730	88.592	148.031
108.120	126.463	228.879	90.942	111.567	148.366	110.908	114.374	147.229	124.574	98.739	146.210	114.065	77.773	146.531	93.528	79.556	148.468	81.375	94.518	148.166
116.787	125.191	228.387	96.230	113.710	148.230	116.009	111.587	147.216	124.878	92.753	146.425	108.730	75.545	146.825	89.266	82.900	148.680	81.763	100.547	148.204
124.752	121.568	227.906	99.859	116.784	147.744	119.057	107.363	146.556	122.606	86.960	146.118	102.775	74.831	147.162	86.125	87.256	148.963	82.995	106.784	148.759
131.406	115.880	227.431	106.361	115.666	147.610	121.681	102.552	146.357	119.304	81.945	146.275	96.815	75.820	147.510	84.231	92.423	149.021	87.361	111.219	148.183
136.247	108.532	227.049	111.648	114.015	147.271	122.718	97.249	146.240	114.632	78.017	146.409	91.418	78.314	147.813	83.955	97.731	149.315	92.041	115.184	147.875
138.862	100.095	226.767	116.248	110.982	146.993	122.340	91.775	146.197	109.079	75.577	146.688	86.784	82.443	148.125	85.030	103.238	149.218	97.784	117.487	147.627
139.021	91.278	226.654	119.824	106.862	146.793	120.575	86.317	146.093	103.368	74.579	146.973	83.574	87.558	148.356	87.683	108.058	149.108	103.913	118.240	147.448
136.694	82.768	226.671	122.252	101.967	146.688	116.180	83.251	145.212	97.055	75.770	147.543	81.885	93.453	148.517	91.524	111.954	148.866	110.157	117.338	147.052
132.102	75.135	226.825	122.769	96.277	146.469	112.334	79.016	146.591	91.451	78.354	147.885	81.917	99.544	148.601	97.150	115.289	149.184	115.546	114.469	146.612
125.511	69.138	227.128	121.966	90.787	146.399	107.129	77.119	146.898	87.065	82.564	148.466	83.732	105.466	148.721	101.851	115.833	148.563	120.146	110.274	146.318
117.481	65.187	227.485	119.579	85.762	146.418	101.408	76.649	147.199	83.692	87.549	148.571	87.048	110.519	148.504	107.446	115.459	148.266	123.367	104.930	146.049
108.613	63.721	227.974	115.931	81.664	146.608	96.095	78.225	147.809	82.018	93.515	148.865	91.752	114.541	148.364	112.683	113.508	147.884	124.920	98.914	145.880
99.714	64.776	228.405	111.254	78.551	146.851	91.640	81.161	148.138	82.040	99.573	148.827	97.419	117.006	148.072	117.124	110.114	147.474	124.816	92.623	145.801
91.405	68.331	228.916	105.842	77.016	147.118	87.363	84.918	148.298	83.873	105.405	148.849	103.476	117.822	147.750	120.497	105.614	147.229	122.758	86.708	145.768
84.429	74.256	228.853	100.258	77.084	147.381	84.712	89.985	148.545	87.180	110.507	148.645	109.477	116.903	147.306	122.305	100.334	147.005	119.235	81.512	145.937
79.361	81.681	229.757	94.866	78.778	147.676	83.640	95.523	148.619	91.886	114.575	148.427	115.165	114.261	147.029	122.672	94.726	146.954	114.267	77.536	146.118
76.719	90.363	230.046	90.171	81.866	148.021	84.231	101.153	148.635	97.602	117.073	148.093	119.809	110.097	146.715	121.386	89.253	146.935	108.430	75.161	146.436
76.644	99.519	230.178	86.534	86.211	148.314	86.443	106.332	148.629	103.793	117.779	147.807	122.981	104.788	146.444	118.510	84.380	147.011	102.174	74.529	146.742
79.260	108.278	230.154	84.334	91.512	148.484	89.973	110.812	148.455	109.845	116.787	147.360	124.528	98.783	146.266	114.399	80.487	147.173	95.917	75.744	147.092
84.296	115.959	229.999	83.750	97.147	148.557	94.893	114.011	148.291	115.469	114.000	146.974	124.387	92.479	146.213	109.449	77.962	147.454	90.348	78.718	147.490
91.345	121.849	229.723	84.665	102.689	148.532	100.238	115.657	147.895	120.086	109.705	146.604	122.316	86.547	146.230	103.948	76.942	147.796	85.715	83.168	147.793
99.841	125.454	229.305	87.380	107.813	148.519	105.889	115.695	147.500	123.244	104.274	146.340	118.696	81.406	146.382	98.333	77.589	148.163	82.642	88.859	148.041
109.056	126.463	228.825	91.397	111.929	148.340	111.420	114.147	147.180	124.658	98.106	146.207	113.624	77.530	146.560	92.964	79.891	148.375	81.330	95.158	148.170
118.192	124.758	228.310	96.623	114.500	148.167	116.371	111.019	146.891	124.408	91.788	146.180	107.789	75.317	146.875	88.644	83.578	148.711	82.095	101.387	148.314
126.409	120.499	227.785	101.716	116.248	147.848	120.002	106.532	146.550	122.120	85.839	146.188	101.450	74.903	147.231	85.620	88.320	149.036	84.274	107.609	148.161
133.028	113.969	227.302	107.934	115.326	147.535	122.107	101.116	146.286	118.102	80.715	146.292	95.227	76.397	147.578	83.547	94.210	149.498	88.492	112.570	148.021
137.440	105.802	226.931	113.216	113.120	147.075	122.802	95.377	146.205	112.878	77.028	146.493	90.548	78.610	148.525	84.158	99.638	149.320	93.914	116.160	147.799
139.261	96.624	226.659	117.707	109.358	146.811	121.976	89.350	146.161	106.803	75.006	146.848	85.384	84.320	148.242	85.912	105.216	149.208	100.185	117.958	147.531
138.289	87.317	226.615	121.034	104.670	146.673	119.214	84.242	146.206	100.590	74.830	147.164	82.589	90.185	148.456	89.340	109.975	149.031	106.785	118.081	147.351
134.670	78.685	226.735	122.926	99.255	146.660	114.604	80.480	146.449	94.067	76.887	147.681	81.708	96.539	148.590	94.042	113.598	148.804	113.040	116.126	146.938
128.592	71.469	226.956	122.536	93.137	146.413	109.483	77.759	146.755	88.751	80.447	148.097	82.733	102.887	148.637	99.389	115.465	148.639	118.323	112.228	146.438
120.608	66.344	227.262	120.649	87.579	146.377	103.723	76.715	147.110	84.717	85.458	148.435	85.706	108.764	148.584	105.371	115.785	148.357	122.344	107.047	146.139
111.534	63.879	227.806	117.202	82.820	146.495	96.712	76.259	146.274	80.786	88.564	144.797	90.094	113.363	148.385	111.056	114.272	147.973	124.635	100.883	145.932
102.100	64.175	228.278	112.498	79.174	146.689	93.254	80.172	147.497	81.854	97.916	148.811	95.861	116.498	148.177	116.025	111.145	147.587	125.072	94.262	145.808
93.087	67.314	228.804	107.019	77.193	147.036	88.098	83.960	148.227	83.352	104.191	148.863	102.176	117.790	147.837	119.816	106.624	147.222	123.340	87.919	145.767
85.367	72.982	229.261	101.136	76.953	147.334	85.027	89.117	148.481	86.620	109.774	148.724	108.567	117.189	147.422	122.124	101.208	147.064	119.892	82.260	145.907
79.770	80.785	229.725	95.394	78.526	147.632	83.666	94.942	148.639	91.341	114.198	148.452	114.618	114.602	147.077	122.716	95.298	146.957	114.811	77.858	146.092
76.766	89.903	230.036	90.299	81.635	147.930	84.095	100.855	148.581	97.209	116.948	148.059	119.602	110.323	146.742	121.464	89.501	146.925	108.732	75.231	146.410
76.620	99.532	230.188	86.513	86.219	148.305	86.444	106.344	148.624	103.799	117.778	147.798	122.982	104.758	146.452	118.494	84.359	147.014	102.145	74.517	146.736
79.444	108.726	230.143	84.279	91.823	148.506	90.195	111.027	148.434	110.188	116.660	147.366	124.564	98.424	146.259	114.119	80.303	147.173	95.577	75.853	147.114
84.935	116.684	229.974	83.798	97.762	148.583	95.293	114.265	148.156	116.016	113.615	146.955	124.244	91.799	146.215	108.783	77.754	147.454	89.801	79.138	147.522
92.600	122.580	229.658	85.045	103.566	148.547	101.127	115.775	147.845	120.703	108.895	146.572	121.824	85.646	146.243	103.164	76.995	147.892	85.111	84.010	147.834
101.768	125.908	229.223	88.133	108.787	148.480	107.103	115.502	147.452	123.668	102.994	146.296	117.724	80.457	146.419	97.121	77.929	148.223	82.184	90.174	148.098
111.472	126.284	228.679	92.655	112.780	148.273	112.833	113.455	147.134	124.753	96.377	146.215	112.210	76.821	146.682	91.732	80.727	148.455	81.308	96.869	148.197
120.886	123.668	228.140	99.213	114.000	148.574	117.691	109.716	146.793	123.584	89.656	146.114	105.784	74.981	146.994	87.528	84.985	148.806	83.355	102.462	148.864
129.012	118.337	227.575	103.862	116.299	147.675	120.823	104.553	146.441	120.774	83.796	146.213	99.118	75.224	147.366	85.065	90.067	149.138	85.709	109.471	148.130
135.135	110.733	227.138	110.247	114.605	147.370	122.543	98.730	146.239	116.031	78.968	146.378	92.764	77.555	147.727	83.915	96.179	149.305	90.587	114.254	147.905
138.625	101.577	226.799	115.544	111.588	147.029	122.521	92.678	146.169	110.062	75.882	146.649	87.296	81.851	148.050	84.740	102.373	149.239	96.775	117.210	147.653
139.121	91.795	226.647	119.053	106.692	147.156	120.751	86.577	146.129	103.745	74.549	146.930	83.819	87.163	148.362	87.482	107.796	149.103	103.475	118.117	147.313
136.542	82.325	226.656	122.297	101.653	146.646	116.011	82.641	146.313	96.752	75.871	147.555	81.852	93.765	148.526	91.778	112.133	148.877	110.462	117.198	147.053
131.192	74.037	226.855	122.751	95.397	146.446	111.558	78.609	146.626	90.658	78.897	147.938	82.106	100.515	148.612	97.457	115.152	148.871	116.358	113.880	146.563
123.515	67.823	227.172	121.470	89.360	146.390	105.668	76.866	146.997	85.963	83.671	148.379	85.195	107.496	149.092	103.372	115.806	148.320	121.166	108.931	146.239
114.278	64.342	227.674	118.270	84.069	146.400	98.844	76.072	146.157	82.208	89.263	148.337	88.578	112.152	148.384	109.500	114.925	148.141	124.162	102.741	145.954
104.354	63.850	228.158	113.705	79.913	146.633	94.148	79.748	148.149	81.794	96.366	148.799	94.380	115.914	148.223	114.831	112.025	147.611	125.031	95.864	145.735
94.726	66.493	228.691	108.153	77.458	146.998	88.845	83.089	148.154	82.923	103.029	148.874	100.925	117.683	147.915	119.132	107.573	147.241	123.751	89.076	145.707
86.392	72.054	229.260	101.979	76.877	147.296	85.384	88.301	148.454	86.036	109.005	148.749	107.657	117.390	147.479	121.901	102.034	147.077	120.499	83.032	145.892
80.210	79.938	229.710	95.941	78.296	147.599	83.729	94.339	148.628	90.807	113.841	148.481	114.067	114.948	147.125	122.722	95.894	146.967	115.372	78.232	146.078
76.828	89.388	230.002	90.619	81.461	147.973	84.022	100.560	148.581	96.868	116.851	148.077	119.371	110.580	146.751	121.565	89.806	146.918	109.066	75.328	146.388
76.604	99.469	230.186	86.537	86.182	148.307	86.419	106.302	148.628	103.744	117.776	147.807	122.957	104.810	146.460	118.516	84.404	147.005	102.197	74.520	146.736
79.613	109.079	230.161	84.238	92.057	148.519	90.358	111.178	148.420	110.423	116.581	147.366	124.590	98.184	146.269	113.938	80.181	147.185	95.331	75.935	147.111
85.481	117.276	229.949	83.563	98.181	148.461	95.748	114.460	148.121	116.463	113.298	146.911	124.137	91.285	146.229	108.316	77.619	147.482	89.082	79.364	147.466
93.698	123.174	229.611	85.371	104.297	148.557	101.883	115.834	147.778	121.179	108.221	146.531	121.403	84.930	146.248	102.222	76.955	147.852	84.742	84.758	147.950
103.408	126.209	229.127	88.824	109.582	148.468	108.102	115.275	147.398	123.987	101.931	146.254	117.088	79.820	146.536	96.132	78.316	148.275	81.894	91.297	148.108
113.573	126.026	228.570	93.938	113.321	148.226	114.016	112.848	147.054	124.763	94.872	146.306	110.909	76.273	146.739	90.759	81.491	148.587	81.394	98.325	148.207
123.150	122.574	227.976	99.871	115.432	148.001	118.417	108.392	146.600	123.070	88.121	146.107	104.095	74.848	147.103	86.683	86.271	148.893	83.291	104.950	148.348
131.135	116.289	227.438	106.042	115.759	147.622	121.602	102.861	146.362	119.550	82.212	146.259	97.159	75.717	147.484	84.322	92.129	149.032	87.135	110.973	148.169
136.697	107.726	226.979	112.067	113.729	147.142	122.783	96.660	146.185	114.116	77.705	146.459	91.032	78.574	147.885	84.011	98.336	149.306	92.598	115.493	147.824
139.215	97.825	226.686	117.290	109.963	146.884	122.075	90.200	146.155	107.564	75.206	146.778	85.859	83.662	148.200	85.597	104.551	149.198	99.376	117.827	147.547
138.392	87.636	226.613	119.953	104.096	146.216	119.371	84.378	146.181	100.817	74.789	147.174	82.664	89.971	148.451	89.196	109.825	149.012	105.452	117.344	146.776
134.404	78.213	226.737	122.907	98.872	146.630	114.357	80.258	146.479	93.678	77.056	147.666	81.721	96.945	148.600	94.365	113.762	148.780	113.375	115.953	146.906
127.519	70.536	226.991	122.379	92.280	146.400	108.659	77.504	146.818	88.104	81.170	148.216	83.038	103.791	148.608	100.409	115.605	148.470	119.039	111.519	146.394
118.570	65.489	227.425	119.963	86.333	146.407	102.200	76.676	147.192	84.050	86.855	148.562	86.564	109.924	148.534	106.806	115.579	148.276	123.057	105.630	146.065
108.344	63.618	227.876	115.839	81.557	146.622	95.661	78.008	147.552	82.008	93.680	148.867	91.903	114.622	148.369	112.836	113.425	147.866	124.994	98.713	145.824
98.174	65.155	228.515	110.350	78.143	146.889	90.623	81.571	148.038	82.259	100.630	148.867	98.473	117.256	148.023	117.808	109.372	147.426	124.596	91.516	145.775
88.909	69.944	229.064	104.016	76.843	147.202	86.343	86.467	148.383	84.806	107.157	148.808	105.461	117.693	147.633	121.240	103.944	147.158	121.778	84.914	145.823
81.723	77.398	229.528	97.654	77.666	147.518	83.878	92.517	148.511	89.287	112.609	148.591	112.336	115.849	147.239	122.644	97.680	146.957	117.018	79.426	146.022
77.402	86.929	229.953	91.766	80.482	147.823	83.737	99.025	148.600	95.256	116.290	148.179	118.185	111.808	146.849	122.066	91.279	146.933	110.733	75.842	146.317
76.401	97.314	230.174	87.254	85.080	148.253	85.798	105.146	148.641	102.290	117.749	147.886	122.362	106.114	146.528	119.317	85.437	147.000	103.646	74.502	146.653
78.841	107.474	230.166	84.444	90.978	148.481	89.669	110.410	148.566	109.347	116.934	147.488	124.465	99.369	146.328	114.810	80.788	147.129	96.468	75.534	147.045
84.546	116.295	229.975	83.771	97.427	148.562	95.159	114.131	148.287	115.710	113.831	146.963	124.309	92.169	146.211	109.151	77.871	147.454	90.076	78.898	147.486
92.829	122.724	229.648	85.111	103.729	148.549	101.290	115.792	147.835	120.805	108.751	146.584	121.733	85.491	146.241	102.791	76.940	147.800	85.119	84.189	147.913
102.820	126.114	229.154	88.561	109.288	148.453	107.736	115.355	147.421	123.911	102.312	146.302	117.264	80.022	146.468	96.473	78.179	148.252	81.993	90.898	148.100
113.359	126.045	228.590	93.790	113.260	148.220	113.897	112.895	147.069	124.737	95.091	146.190	111.021	76.309	146.716	90.848	81.413	148.579	81.377	98.183	148.192
123.292	122.486	227.979	99.980	115.445	147.992	118.745	108.421	146.681	123.202	88.089	146.163	103.964	74.837	147.109	86.627	86.366	148.892	83.330	105.062	148.343
131.507	115.861	227.428	106.421	115.662	147.601	121.710	102.527	146.354	119.278	81.916	146.277	96.779	75.836	147.518	84.233	92.476	149.031	87.398	111.258	148.168
137.031	106.869	226.972	112.694	113.490	147.211	122.801	96.081	146.205	113.563	77.392	146.485	90.896	78.565	147.989	84.068	98.925	149.318	93.168	115.793	147.792
139.279	96.518	226.671	117.745	109.290	146.797	121.985	89.283	146.182	106.730	74.995	146.862	85.332	84.387	148.242	85.953	105.276	149.209	100.264	117.962	147.516
137.938	86.027	226.646	121.386	103.881	146.661	117.400	86.674	148.000	99.331	75.266	147.371	82.358	91.082	148.470	90.014	110.664	149.097	107.721	117.923	147.252
133.242	76.495	226.767	122.815	97.453	146.505	113.313	79.525	146.516	92.494	77.708	147.780	81.800	98.329	148.608	95.503	114.294	148.712	114.606	115.247	146.840
125.600	69.104	227.072	121.985	90.813	146.386	107.179	77.124	146.894	87.094	82.534	148.457	83.730	105.425	148.717	101.830	115.819	148.552	120.141	110.281	146.312
115.894	64.688	227.592	118.993	84.916	146.434	100.044	76.497	146.995	83.210	88.589	148.593	87.833	111.364	148.482	108.486	115.207	148.198	123.792	103.836	145.995
105.252	63.743	228.107	114.170	80.233	146.602	94.866	79.667	148.239	81.818	95.772	148.790	93.712	115.613	148.184	114.364	112.359	147.629	125.026	96.510	145.773
94.865	66.419	228.691	108.242	77.470	146.989	88.912	83.013	148.140	82.886	102.924	148.881	100.823	117.662	147.915	119.070	107.651	147.237	123.786	89.179	145.707
85.938	72.441	229.269	101.613	76.904	147.309	85.237	88.665	148.504	86.259	109.328	148.725	108.057	117.319	147.478	122.004	101.684	147.064	120.247	82.703	145.897
79.560	81.139	229.748	95.171	78.622	147.650	83.631	95.183	148.624	91.545	114.356	148.420	114.841	114.469	147.067	122.595	95.022	146.862	114.500	77.704	146.041
76.501	91.448	230.055	89.636	82.327	148.047	84.474	101.825	148.666	98.319	117.241	148.055	120.237	109.469	146.678	121.080	88.602	146.932	107.650	74.978	146.458
77.095	102.277	230.223	85.685	87.739	148.381	87.321	107.791	148.578	105.664	117.658	147.716	123.628	103.021	146.422	117.370	83.085	147.062	100.221	74.702	146.849
81.307	112.205	230.078	84.033	94.254	148.669	92.116	112.540	148.329	112.728	115.939	146.319	124.694	95.715	146.249	112.035	79.080	147.281	93.075	77.004	147.277
88.715	120.141	229.821	83.929	100.773	148.464	98.312	115.300	147.974	118.697	111.290	146.733	123.192	88.458	146.212	105.740	77.083	147.650	87.066	81.540	147.671
98.390	125.091	229.372	86.855	107.071	148.518	104.978	115.809	147.567	122.806	105.250	146.505	119.382	82.160	146.374	99.191	77.381	148.109	83.008	87.910	148.015
109.209	126.522	228.801	91.464	111.997	148.323	111.511	114.117	147.166	124.673	98.009	146.214	113.532	77.491	146.576	92.872	79.961	148.370	81.337	95.282	148.170
119.868	124.182	228.191	99.025	113.631	149.419	117.198	110.250	146.818	124.121	90.622	146.189	106.685	75.122	147.012	87.947	84.431	148.760	83.011	102.020	148.300
129.042	118.409	227.561	103.859	116.316	147.671	120.847	104.600	146.446	120.789	83.820	146.206	99.150	75.234	147.370	85.088	90.074	149.148	85.712	109.472	148.123
135.728	109.791	227.066	110.882	114.364	147.301	122.675	98.085	146.230	115.448	78.544	146.392	92.140	77.939	147.773	83.937	96.881	149.314	91.237	114.696	147.894
139.093	99.391	226.717	116.616	110.675	146.947	122.245	91.295	146.173	108.620	75.460	146.716	86.513	82.812	148.147	85.156	103.645	149.170	98.231	117.574	147.516
138.641	88.483	226.581	119.865	104.789	146.469	119.651	84.864	146.121	101.439	74.713	147.122	82.888	89.396	148.443	88.837	109.431	149.045	105.031	117.645	147.219
134.526	78.362	226.717	122.915	98.996	146.624	114.458	80.328	146.472	93.860	76.997	147.686	81.730	96.807	148.593	94.321	113.761	148.831	113.270	116.001	146.900
127.157	70.212	227.021	122.290	91.949	146.378	108.347	77.403	146.819	87.867	81.400	148.215	83.148	104.104	148.606	100.724	115.651	148.435	119.292	111.266	146.396
117.472	65.109	227.507	119.572	85.707	146.397	101.277	76.570	147.090	83.694	87.597	148.576	87.098	110.547	148.509	107.518	115.435	148.257	123.404	104.857	146.036
106.536	63.647	228.038	114.849	80.728	146.603	95.934	79.600	148.400	82.040	95.028	148.857	93.027	115.239	148.289	113.812	112.828	147.758	124.979	97.400	145.762
95.717	65.963	228.583	108.836	77.628	146.978	89.343	82.564	148.092	82.686	102.294	148.855	100.094	117.548	147.893	118.746	108.168	147.322	124.096	89.812	145.778
86.420	71.982	229.242	102.011	76.868	147.290	85.395	88.258	148.444	86.010	108.969	148.743	107.622	117.395	147.485	121.890	102.058	147.081	120.525	83.052	145.877
79.710	80.812	229.737	95.354	78.532	147.633	83.651	94.971	148.634	91.356	114.221	148.442	114.647	114.582	147.080	122.704	95.257	146.959	114.776	77.838	146.105
76.486	91.404	230.052	89.642	82.312	148.040	84.466	101.811	148.663	98.324	117.240	148.081	120.226	109.479	146.676	121.083	88.604	146.928	107.666	74.979	146.451
77.141	102.519	230.188	85.606	87.900	148.381	87.515	107.923	148.664	105.855	117.627	147.706	123.682	102.832	146.415	117.237	82.941	147.057	100.016	74.717	146.844
81.632	112.683	230.086	84.141	94.603	148.804	92.419	112.746	148.314	113.017	115.457	147.179	124.671	95.288	146.238	111.702	78.909	147.312	92.760	77.215	147.299
89.419	120.650	229.788	84.123	101.338	148.503	98.862	115.422	147.942	119.110	110.846	146.716	122.940	87.883	146.207	105.198	77.014	147.677	86.646	82.010	147.697
99.544	125.424	229.321	87.278	107.688	148.519	105.717	115.719	147.518	123.148	104.427	146.334	118.806	81.537	146.389	98.452	77.553	148.142	82.693	88.705	148.028
110.700	126.417	228.731	92.233	112.539	148.291	112.378	113.690	147.120	124.730	96.945	146.206	112.683	77.056	146.653	92.157	80.427	148.498	81.297	96.333	148.181
121.504	123.450	228.106	99.846	114.235	148.969	119.215	108.096	148.040	123.750	89.404	146.175	105.344	74.950	147.014	87.329	85.298	148.824	82.835	103.749	148.320
130.539	116.928	227.475	105.582	115.758	147.653	121.391	103.349	146.363	119.914	82.649	146.249	97.728	75.555	147.464	85.234	90.625	149.665	86.648	110.659	148.113
136.780	107.605	226.996	112.149	113.687	147.130	122.809	96.587	146.226	114.041	77.659	146.474	91.011	78.581	147.902	84.019	98.432	149.308	92.684	115.544	147.823
139.304	96.682	226.659	117.709	109.394	146.815	121.981	89.381	146.146	106.842	75.023	146.845	85.402	84.299	148.239	85.914	105.188	149.200	100.147	117.940	147.502
137.827	85.579	226.611	122.437	104.376	147.187	117.251	84.806	145.488	99.072	75.287	147.382	82.297	91.388	148.482	90.150	110.749	148.969	108.291	118.024	147.319
132.606	75.629	226.768	122.777	96.705	146.434	112.734	79.205	146.547	91.868	78.090	147.839	81.876	99.070	148.587	96.872	115.182	149.174	115.171	114.730	146.624
124.183	68.186	227.169	121.613	89.808	146.353	106.152	76.934	146.947	86.339	83.373	148.470	84.242	106.437	148.675	102.932	115.807	148.373	120.873	109.354	146.254
113.657	64.156	227.672	118.095	83.800	146.461	98.378	76.089	146.170	82.522	90.051	148.652	88.979	112.454	148.439	109.871	114.797	148.106	124.294	102.313	145.927
102.395	64.102	228.270	112.663	79.262	146.672	92.909	80.250	148.237	81.843	97.720	148.827	95.666	116.425	148.178	115.890	111.259	147.600	124.976	94.459	145.733
91.717	68.040	228.884	106.084	77.037	147.104	87.501	84.702	148.270	83.781	105.122	148.877	103.194	117.802	147.778	120.354	105.823	147.244	122.882	86.965	145.781
83.166	75.502	229.482	99.102	77.284	147.443	84.216	91.041	148.437	88.099	111.472	148.649	110.765	116.469	147.273	122.487	99.169	146.978	118.297	80.545	145.966
77.770	85.503	229.909	92.507	79.982	147.774	83.609	98.092	148.602	94.306	115.904	148.229	117.423	112.514	146.902	122.287	92.173	146.945	111.695	76.225	146.265
76.310	96.763	230.146	87.449	84.806	148.243	85.626	104.844	148.646	101.845	117.762	147.844	122.178	106.458	146.531	119.484	85.714	146.992	104.009	74.534	146.651
78.971	107.865	230.177	84.381	91.227	148.488	89.832	110.591	148.562	109.527	116.880	147.399	124.480	99.116	146.315	114.606	80.650	147.151	96.200	75.630	147.062
85.421	117.274	229.944	83.551	98.151	148.463	95.719	114.452	148.120	116.432	113.315	146.914	124.131	91.318	146.248	108.322	77.630	147.486	89.088	79.349	147.458
94.804	123.747	229.544	85.709	105.025	148.548	102.651	115.888	147.742	121.607	107.487	146.483	120.939	84.217	146.298	101.187	76.900	147.837	84.174	85.506	147.928
105.998	126.702	228.266	89.920	110.713	148.395	109.645	114.845	147.309	124.433	100.256	146.261	115.555	78.689	146.575	94.590	78.990	148.249	81.543	93.070	148.133
117.341	125.117	228.348	96.622	113.785	148.213	115.962	111.404	146.908	124.531	92.416	146.180	108.379	75.473	146.847	89.024	83.167	148.686	81.913	100.907	148.219
127.444	119.770	227.696	102.232	116.651	147.673	120.336	105.799	146.539	121.592	85.050	146.176	100.576	75.009	147.283	85.311	89.050	149.088	84.850	108.290	148.153
134.983	111.170	227.160	109.997	114.728	147.384	122.565	99.035	146.246	116.309	79.180	146.354	93.075	77.430	147.706	83.954	95.899	149.317	90.350	114.084	147.919
138.949	100.396	226.762	116.143	111.107	146.975	122.395	91.937	146.157	109.297	75.639	146.666	86.913	82.338	148.111	85.006	103.079	149.234	97.629	117.444	147.644
138.773	88.952	226.605	120.586	105.586	146.701	117.317	85.795	150.742	100.624	75.546	147.616	83.003	89.076	148.415	88.647	109.210	149.060	105.645	118.207	147.407
134.499	78.294	226.706	122.918	98.945	146.618	114.435	80.304	146.471	93.831	77.015	147.680	81.743	96.848	148.598	94.304	113.721	148.781	113.306	115.978	146.906
126.691	69.826	226.987	122.230	91.600	146.386	108.001	77.311	146.847	87.596	81.698	148.245	83.214	104.401	148.541	101.113	115.701	148.440	119.564	110.963	146.372
116.408	64.794	227.557	119.174	85.139	146.426	100.435	76.520	147.044	83.365	88.294	148.597	87.625	111.115	148.513	108.228	115.280	148.210	123.694	104.131	146.004
104.907	63.753	228.136	113.991	80.087	146.607	94.746	80.043	148.667	81.851	96.011	148.818	94.032	115.737	148.223	114.563	112.214	147.618	125.045	96.237	145.750
93.780	66.884	228.770	107.514	77.287	147.039	88.418	83.562	148.188	83.154	103.672	148.851	101.633	117.739	147.879	119.506	107.016	147.198	123.474	88.388	145.701
84.474	73.904	229.369	100.370	77.047	147.370	84.749	89.836	148.532	87.148	110.405	148.712	109.334	116.934	147.331	122.270	100.428	147.012	119.320	81.590	145.943
78.399	83.757	229.865	93.575	79.413	147.761	83.582	96.969	148.625	93.187	115.375	148.351	116.430	113.328	146.966	122.499	93.280	146.945	112.854	76.753	146.218
76.252	95.094	230.120	87.994	83.985	148.130	85.120	103.928	148.585	100.755	117.658	147.919	121.639	107.404	146.580	120.033	86.557	146.978	105.124	74.600	146.592
78.396	106.544	230.162	84.613	90.347	148.454	89.120	109.991	148.498	108.658	117.115	147.520	124.329	100.026	146.317	115.301	81.174	147.145	97.153	75.333	147.025
84.595	116.409	229.983	83.778	97.514	148.569	95.224	114.168	148.283	115.774	113.784	146.971	124.290	92.088	146.218	109.068	77.853	147.469	90.007	78.962	147.502
93.940	123.336	229.594	85.433	104.471	148.546	102.049	115.838	147.752	121.284	108.034	146.534	121.273	84.745	146.261	102.014	76.970	147.866	84.620	84.950	147.957
105.220	126.434	229.031	89.592	110.401	148.416	109.204	114.979	147.343	124.331	100.719	146.286	115.960	78.973	146.579	95.000	78.795	148.249	81.629	92.559	148.133
116.857	125.259	228.395	96.252	113.731	148.216	116.061	111.591	147.237	124.887	92.739	146.437	108.702	75.557	146.838	89.243	82.945	148.685	81.786	100.586	148.209
127.212	119.939	227.725	101.886	116.653	147.589	120.012	105.861	146.457	121.672	85.203	146.167	100.758	74.972	147.277	85.375	88.902	149.084	84.741	108.133	148.164
134.944	111.216	227.174	109.959	114.738	147.390	122.520	99.057	146.227	116.333	79.195	146.341	93.096	77.397	147.704	83.948	95.852	149.322	90.310	114.055	147.921
138.967	100.228	226.757	116.224	111.041	146.982	122.383	91.842	146.176	109.193	75.608	146.685	86.852	82.401	148.119	85.037	103.169	149.227	97.741	117.469	147.623
138.668	88.565	226.589	120.696	105.399	146.719	119.686	84.903	146.122	101.508	74.698	147.121	82.911	89.339	148.434	88.809	109.381	149.055	105.908	118.170	147.379
134.162	77.767	226.703	122.884	98.510	146.591	114.133	80.059	146.466	93.443	77.196	147.697	81.735	97.268	148.581	93.685	113.285	148.518	113.586	115.666	146.733
126.039	69.353	227.044	122.057	91.089	146.339	107.494	77.183	146.865	87.097	82.080	148.180	83.037	104.639	148.367	101.528	115.792	148.581	119.946	110.535	146.328
115.337	64.478	227.557	118.779	84.617	146.432	99.707	76.532	147.105	82.948	88.857	148.562	88.127	111.653	148.498	108.846	115.090	148.162	123.938	103.444	145.968
103.648	63.884	228.208	113.377	79.655	146.680	93.712	79.935	148.266	81.811	96.853	148.831	94.844	116.099	148.210	115.281	111.744	147.655	125.107	95.335	145.800
92.431	67.606	228.833	106.597	77.106	147.096	87.767	84.235	148.167	83.535	104.611	148.867	102.652	117.789	147.830	120.105	106.255	147.259	123.144	87.474	145.802
83.352	75.182	229.446	99.328	77.237	147.443	84.403	90.877	148.554	87.838	111.263	148.603	110.457	116.545	147.251	122.455	99.380	146.980	118.471	80.712	145.959
77.725	85.576	229.906	92.456	80.000	147.771	83.610	98.144	148.597	94.360	115.925	148.230	117.464	112.471	146.910	122.267	92.114	146.949	111.629	76.192	146.265
76.324	97.294	230.157	87.245	85.075	148.254	85.779	105.139	148.650	102.262	117.746	147.897	122.351	106.125	146.544	119.305	85.448	147.000	103.636	74.509	146.663
79.363	108.734	230.149	84.259	91.827	148.515	90.175	111.022	148.447	110.164	116.661	147.378	124.550	98.433	146.278	114.108	80.305	147.179	95.559	75.857	147.115
86.427	118.263	229.917	83.947	99.121	148.598	96.565	114.777	148.100	117.202	112.674	146.870	123.853	90.351	146.220	107.474	77.418	147.550	88.628	80.103	147.617
96.519	124.465	229.473	86.225	106.037	148.529	103.800	115.883	147.664	122.215	106.398	146.443	120.187	83.184	146.314	100.259	77.087	148.041	83.585	86.675	148.000
108.267	126.563	228.868	91.021	111.644	148.355	110.975	114.356	147.206	124.582	98.657	146.219	113.981	77.751	146.567	93.432	79.636	148.463	81.375	94.649	148.158
119.946	124.179	228.200	99.067	113.709	149.233	117.215	110.206	146.793	124.110	90.571	146.193	106.647	75.131	147.021	87.922	84.473	148.757	83.045	102.052	148.316
129.845	117.701	227.527	104.676	116.102	147.661	121.135	103.962	146.395	120.366	83.235	146.213	98.446	75.387	147.419	85.232	90.391	149.116	86.188	110.099	148.116
136.668	107.950	226.988	111.956	113.810	147.146	122.805	96.829	146.206	114.257	77.785	146.452	91.131	78.538	147.869	84.006	98.212	149.294	92.482	115.433	147.829
139.376	96.387	226.659	117.808	109.212	146.761	121.980	89.147	146.135	106.651	74.981	146.869	85.288	84.487	148.248	86.015	105.370	149.204	100.390	117.988	147.500
137.571	84.618	226.585	122.739	103.760	147.031	118.104	82.896	146.247	98.494	75.253	147.108	82.156	92.057	148.503	90.623	111.159	148.952	108.586	117.629	147.082
131.572	74.329	226.813	122.755	95.653	146.411	111.840	78.731	146.623	90.939	78.708	147.910	82.064	100.199	148.624	97.368	115.218	149.035	116.136	114.061	146.577
122.153	67.027	227.263	121.114	88.444	146.381	104.714	76.759	147.040	85.371	84.557	148.438	85.630	108.263	148.924	104.291	115.822	148.339	121.791	107.990	146.175
110.637	63.707	227.804	116.708	82.368	146.417	96.888	77.404	147.368	82.254	92.182	148.825	90.611	113.727	148.365	111.604	114.067	147.962	124.770	100.245	145.887
98.753	64.925	228.447	110.724	78.278	146.885	90.926	81.368	148.013	82.164	100.201	148.860	98.074	117.164	148.077	117.545	109.648	147.460	124.688	91.921	145.776
88.053	70.454	229.060	103.396	76.831	147.228	86.035	86.996	148.424	85.146	107.710	148.797	106.136	117.627	147.604	121.444	103.363	147.150	121.417	84.328	145.842
80.289	79.623	229.674	96.098	78.216	147.594	83.724	94.145	148.619	90.624	113.711	148.491	113.876	115.041	147.146	122.713	96.065	146.982	115.532	78.341	146.080
76.507	91.025	230.082	89.804	82.147	148.034	84.397	101.577	148.666	98.046	117.189	148.099	119.975	109.675	146.625	121.177	88.827	146.945	107.919	75.035	146.439
77.245	103.059	230.181	85.448	88.203	148.386	87.703	108.193	148.646	106.189	117.579	147.668	123.762	102.476	146.389	116.981	82.700	147.074	99.646	74.776	146.879
82.450	113.886	230.053	84.085	95.542	148.774	93.193	113.230	148.274	113.936	114.975	147.169	124.597	94.297	146.225	110.898	78.550	147.352	92.172	77.714	147.617
91.400	121.985	229.713	84.694	102.794	148.537	100.313	115.680	147.877	120.140	109.625	146.623	122.234	86.439	146.248	103.950	76.975	147.887	85.607	83.280	147.789
102.772	126.158	229.152	88.543	109.287	148.456	107.713	115.371	147.425	123.897	102.343	146.311	117.276	80.043	146.477	96.497	78.185	148.253	81.993	90.896	148.097
114.850	125.810	228.495	94.807	113.535	148.194	114.744	112.446	147.018	124.703	94.088	146.188	110.051	75.967	146.781	90.162	82.047	148.638	81.493	99.229	148.201
125.921	120.913	227.797	101.211	116.350	147.861	119.821	106.883	146.593	122.326	86.231	146.179	101.877	74.888	147.217	85.781	88.002	149.018	83.943	107.355	148.176
134.305	112.248	227.197	109.173	114.940	147.356	122.404	99.801	146.269	117.012	79.727	146.334	93.851	77.028	147.661	83.925	95.147	149.354	89.642	113.548	147.961
138.843	101.052	226.774	115.836	111.367	146.986	122.488	92.343	146.155	109.739	75.784	146.656	87.136	82.074	148.100	84.876	102.687	149.246	97.184	117.321	147.631
138.794	88.965	226.596	120.359	105.401	147.566	117.347	85.798	150.691	100.652	75.549	147.603	83.007	89.065	148.413	88.641	109.196	149.058	105.632	118.209	147.411
134.187	77.768	226.698	122.880	98.516	146.585	114.142	80.064	146.461	93.455	77.192	147.693	81.862	97.391	148.714	94.645	113.895	148.776	113.587	115.666	146.734
125.724	69.120	227.038	122.028	90.867	146.375	107.263	77.138	146.871	87.038	82.334	148.294	82.971	104.750	148.293	101.792	115.816	148.547	120.119	110.326	146.309
114.605	64.318	227.653	118.474	84.224	146.453	99.119	76.041	146.150	82.497	89.166	148.449	88.521	112.029	148.461	109.333	114.954	148.144	124.112	102.923	145.947
102.452	64.056	228.263	112.697	79.268	146.675	92.830	80.139	148.114	81.845	97.671	148.834	95.632	116.403	148.186	115.859	111.273	147.606	125.110	94.503	145.798
91.028	68.421	228.944	105.606	76.960	147.136	87.219	85.092	148.311	83.987	105.618	148.871	103.723	117.778	147.736	120.565	105.401	147.232	122.647	86.456	145.801
82.115	76.770	229.537	98.110	77.535	147.496	84.081	92.081	148.593	88.881	112.255	148.602	111.852	116.054	147.284	122.588	98.147	146.957	117.417	79.763	145.993
77.072	87.889	229.984	91.320	80.880	147.915	83.820	99.633	148.611	95.980	116.536	148.206	118.667	111.318	146.812	121.859	90.686	146.950	110.044	75.609	146.341
76.606	100.125	230.173	86.303	86.542	148.337	86.600	106.658	148.628	104.177	117.762	147.779	123.135	104.373	146.464	118.237	84.083	147.047	101.706	74.558	146.777
80.885	111.576	230.142	84.056	93.799	148.646	91.822	112.248	148.469	112.184	115.857	147.245	124.665	96.226	146.254	112.425	79.285	147.273	93.485	76.752	147.239
89.191	120.553	229.799	84.054	101.190	148.489	98.699	115.392	147.951	118.993	110.982	146.736	122.993	88.040	146.216	105.333	77.041	147.675	86.752	81.891	147.703
100.370	125.692	229.283	87.583	108.134	148.498	106.248	115.660	147.516	123.336	103.964	146.462	118.373	81.113	146.412	97.817	77.701	148.074	82.470	89.278	148.049
112.644	126.235	228.606	93.331	113.121	148.227	113.482	113.135	147.072	124.767	95.606	146.208	111.478	76.514	146.704	91.205	81.145	148.547	81.344	97.698	148.194
124.183	122.059	227.909	99.552	116.704	147.744	118.761	107.757	146.572	122.797	87.414	146.101	103.284	74.840	147.135	86.336	86.916	148.947	82.647	106.789	148.129
133.271	113.789	227.265	108.139	115.294	147.502	122.169	100.935	146.279	117.971	80.583	146.304	95.042	76.490	147.602	83.676	94.308	149.437	88.671	112.730	148.006
138.480	102.705	226.818	114.894	111.991	146.929	122.672	93.377	146.177	110.839	76.144	146.600	87.471	81.700	148.049	84.585	101.690	149.284	96.070	117.011	147.695
139.076	90.426	226.591	120.130	106.423	146.751	120.371	85.843	146.119	102.837	74.576	146.987	83.393	88.115	148.389	88.046	108.478	149.090	104.615	118.288	147.452
134.890	78.884	226.668	122.950	99.431	146.643	114.748	80.594	146.451	94.272	76.808	147.666	81.743	96.358	148.595	93.338	113.046	148.490	112.798	116.080	146.798
126.631	69.746	226.990	122.215	91.528	146.381	107.940	77.286	146.858	87.547	81.756	148.255	83.207	104.439	148.525	101.181	115.715	148.457	119.628	110.897	146.358
115.510	64.502	227.557	118.840	84.679	146.433	99.951	76.182	146.400	83.033	88.799	148.576	88.077	111.581	148.503	108.702	115.001	148.009	123.914	103.529	145.971
103.214	63.913	228.212	113.095	79.501	146.659	93.838	79.829	147.454	81.810	97.157	148.841	95.122	116.201	148.179	115.502	111.565	147.616	125.004	95.018	145.727
91.522	68.110	228.895	105.961	77.009	147.118	87.411	84.792	148.284	83.803	105.253	148.861	103.342	117.791	147.782	120.414	105.697	147.244	122.831	86.812	145.782
82.356	76.446	229.536	98.342	77.465	147.480	84.127	91.832	148.563	88.675	112.058	148.624	111.608	116.158	147.287	122.564	98.403	146.982	117.619	79.940	145.972
77.138	87.676	229.983	91.430	80.793	147.908	83.788	99.500	148.614	95.732	116.473	148.162	118.560	111.428	146.819	121.907	90.822	146.953	110.187	75.661	146.327
76.599	100.071	230.175	86.314	86.519	148.341	86.580	106.634	148.635	104.136	117.763	147.782	123.094	104.405	146.445	118.256	84.114	147.046	101.740	74.557	146.765
80.908	111.661	230.123	83.986	93.847	148.623	91.874	112.287	148.463	112.257	115.826	147.245	124.659	96.151	146.257	112.368	79.261	147.284	93.418	76.784	147.247
89.412	120.706	229.787	84.113	101.369	148.504	98.884	115.433	147.954	119.122	110.831	146.729	122.921	87.876	146.217	105.162	77.025	147.685	86.615	82.040	147.714
100.802	125.783	229.254	87.761	108.350	148.500	106.515	115.622	147.508	123.486	103.628	146.353	118.173	80.912	146.419	97.668	77.770	148.200	82.370	89.573	148.063
113.250	126.133	228.586	93.716	113.258	148.218	113.831	112.953	147.070	124.754	95.188	146.207	111.100	76.356	146.729	90.914	81.383	148.585	81.376	98.117	148.201
124.841	121.630	227.859	99.931	116.805	147.759	119.084	107.363	146.559	122.612	86.955	146.131	102.755	74.854	147.181	86.125	87.309	148.966	83.110	107.020	148.133
133.818	113.045	227.254	108.695	115.131	147.482	122.310	100.370	146.272	117.496	80.142	146.317	94.445	76.752	147.641	83.883	94.652	149.362	89.146	113.141	147.984
138.730	101.635	226.773	115.553	111.602	147.022	122.539	92.703	146.141	110.128	75.907	146.666	87.338	81.848	148.069	84.767	102.358	149.257	96.784	117.211	147.661
138.864	89.198	226.600	120.489	105.773	146.762	116.707	88.137	154.701	100.814	75.538	147.583	83.068	88.899	148.418	88.679	109.240	149.252	105.463	118.223	147.423
134.160	77.678	226.708	122.794	98.417	146.495	114.319	79.799	146.182	93.607	77.055	147.619	81.743	97.322	148.589	93.711	113.303	148.548	113.655	115.633	146.735
125.378	68.866	227.080	121.936	90.597	146.389	106.977	77.064	146.896	86.851	82.564	148.317	82.995	105.218	148.731	102.137	115.775	148.409	120.311	110.088	146.291
113.825	64.129	227.648	118.152	83.851	146.442	98.500	76.044	146.139	81.934	89.439	148.268	88.837	112.355	148.384	109.790	114.812	148.116	124.268	102.403	145.923
101.336	64.257	228.330	112.090	78.944	146.713	92.690	80.718	148.204	81.908	98.433	148.842	96.339	116.645	148.141	116.364	110.797	147.519	124.888	93.718	145.738
89.766	69.221	228.992	104.693	76.870	147.173	86.705	85.851	148.363	84.425	106.476	148.838	104.703	117.762	147.701	120.942	104.580	147.183	122.152	85.566	145.796
81.085	78.197	229.568	97.046	77.854	147.553	83.858	93.162	148.613	89.785	113.047	148.546	112.914	115.552	147.199	122.679	97.064	146.981	116.425	78.980	146.048
76.652	89.978	230.039	90.215	81.679	147.941	84.091	100.913	148.595	97.244	116.965	148.061	119.625	110.262	146.764	121.408	89.430	146.942	108.628	75.212	146.425
77.067	102.523	230.186	85.584	87.896	148.382	87.500	107.911	148.675	105.840	117.627	147.726	123.649	102.823	146.409	117.218	82.947	147.080	100.004	74.716	146.856
82.407	113.874	230.059	84.090	95.529	148.790	93.169	113.231	148.277	113.878	114.998	147.132	124.590	94.317	146.234	110.900	78.561	147.350	92.184	77.709	147.633
91.818	122.270	229.695	84.804	103.091	148.532	100.603	115.717	147.853	120.340	109.365	146.622	122.072	86.155	146.256	103.723	77.011	147.946	85.405	83.568	147.805
103.769	126.327	229.100	88.979	109.769	148.443	108.336	115.234	147.383	124.060	101.683	146.290	117.047	79.597	146.775	95.891	78.415	148.298	81.817	91.596	148.114
116.354	125.453	228.394	95.880	113.701	148.199	115.303	111.970	146.696	124.782	93.152	146.248	109.050	75.669	146.835	89.464	82.725	148.664	81.690	100.276	148.206
127.558	119.726	227.679	102.351	116.637	147.671	120.368	105.706	146.528	121.532	84.969	146.181	100.487	75.027	147.301	85.291	89.130	149.089	84.918	108.380	148.162
135.628	110.076	227.082	110.742	114.448	147.322	122.661	98.255	146.210	115.612	78.665	146.376	92.312	77.849	147.761	83.950	96.706	149.318	91.093	114.603	147.891
139.289	98.019	226.674	117.247	110.044	146.882	122.117	90.333	146.152	107.710	75.246	146.774	85.954	83.575	148.205	85.591	104.472	149.199	99.217	117.780	147.471
137.890	85.518	226.587	121.537	103.587	146.639	117.271	84.777	145.494	99.067	75.293	147.390	82.312	91.433	148.486	90.181	110.764	148.957	108.114	117.856	147.230
131.783	74.517	226.795	122.790	95.816	146.433	111.981	78.794	146.596	91.070	78.617	147.900	82.047	100.036	148.625	97.261	115.214	149.029	116.015	114.160	146.569
121.762	66.794	227.262	120.989	88.177	146.375	104.456	76.732	147.056	85.200	84.817	148.452	85.622	108.362	148.838	104.662	115.737	148.245	121.956	107.722	146.147
109.513	63.600	227.859	116.279	81.916	146.525	96.605	77.979	147.771	82.119	92.935	148.844	91.268	114.170	148.343	112.219	113.708	147.882	124.856	99.471	145.860
97.006	65.485	228.564	109.539	77.854	146.869	89.949	81.980	148.011	82.440	101.403	148.864	99.290	117.415	148.021	118.261	108.800	147.382	124.270	90.670	145.711
86.168	72.127	229.240	101.837	76.870	147.305	85.315	88.424	148.486	86.117	109.118	148.758	107.816	117.357	147.503	121.933	101.887	147.070	120.381	82.874	145.882
78.836	82.534	229.810	94.271	79.022	147.707	83.574	96.164	148.641	92.409	114.915	148.372	115.714	113.855	147.024	122.594	94.088	146.967	113.646	77.169	146.150
76.210	94.898	230.118	88.047	83.889	148.108	85.052	103.806	148.583	100.603	117.648	147.927	121.562	107.519	146.597	119.981	86.632	146.905	105.161	74.592	146.516
78.700	107.397	230.189	84.438	90.907	148.480	89.594	110.362	148.578	109.249	116.963	147.512	124.428	99.448	146.349	114.847	80.838	147.147	96.530	75.520	147.046
85.941	117.857	229.933	83.870	98.746	148.586	96.177	114.638	148.104	116.864	112.962	146.906	123.962	90.772	146.237	107.834	77.503	147.511	88.932	79.835	147.595
96.741	124.578	229.460	86.311	106.180	148.521	103.938	115.879	147.652	122.322	106.229	146.441	120.068	83.044	146.325	100.105	77.131	148.026	83.491	86.846	147.996
109.375	126.549	228.805	91.566	112.084	148.321	111.613	114.061	147.157	124.676	97.862	146.221	113.409	77.441	146.594	92.752	80.038	148.362	81.318	95.430	148.173
121.743	123.385	228.076	99.950	114.315	148.906	119.321	107.998	148.039	123.684	89.249	146.158	105.190	74.941	147.034	87.264	85.419	148.847	82.902	103.934	148.323
131.824	115.620	227.380	106.701	115.614	147.595	121.796	102.318	146.338	119.123	81.732	146.278	96.540	75.941	147.515	84.218	92.697	149.055	87.605	111.469	148.162
138.005	104.524	226.860	114.059	112.683	147.084	122.774	94.506	146.169	112.337	76.428	146.364	89.050	80.192	147.954	84.375	100.588	149.063	94.828	116.542	147.731
139.270	91.829	226.623	119.164	106.841	146.708	120.462	86.856	146.294	107.042	73.830	141.356	83.799	87.211	148.366	87.517	107.771	149.100	103.419	118.091	147.235
135.388	79.701	226.673	122.959	100.099	146.701	115.642	80.602	146.297	95.094	76.360	147.531	81.753	95.709	148.564	93.182	113.029	148.760	112.209	116.331	146.833
127.032	70.044	227.019	122.290	91.814	146.376	108.233	77.358	146.829	87.778	81.507	148.224	83.209	104.223	148.606	100.807	115.699	148.568	119.403	111.145	146.377
115.534	64.494	227.550	118.851	84.689	146.426	99.983	76.184	146.399	83.046	88.776	148.572	88.065	111.569	148.502	108.692	114.996	148.004	123.910	103.539	145.973
102.772	63.963	228.236	112.861	79.363	146.658	93.048	80.043	148.176	81.831	97.438	148.837	95.409	116.308	148.177	115.687	111.393	147.588	125.102	94.708	145.749
90.732	68.574	228.944	105.327	76.899	147.060	87.101	85.232	148.303	84.059	105.794	148.837	103.943	117.789	147.750	120.640	105.223	147.208	122.447	86.241	145.721
81.550	77.466	229.529	97.536	77.688	147.526	83.964	92.647	148.616	89.342	112.668	148.585	112.399	115.799	147.246	122.626	97.579	146.961	116.899	79.342	146.024
76.694	89.414	229.997	90.554	81.478	147.972	83.999	100.578	148.576	96.883	116.846	148.091	119.368	110.538	146.768	121.514	89.759	146.932	109.004	75.306	146.403
77.003	102.276	230.223	85.657	87.743	148.380	87.300	107.790	148.590	105.652	117.652	147.727	123.613	103.000	146.437	117.333	83.071	147.066	100.187	74.697	146.850
82.407	113.897	230.054	84.081	95.531	148.777	93.180	113.234	148.274	113.924	114.984	147.181	124.589	94.309	146.238	110.893	78.555	147.352	92.183	77.722	147.636
92.066	122.418	229.673	84.868	103.262	148.522	100.791	115.753	147.857	120.470	109.196	146.594	121.977	85.968	146.252	103.573	77.033	147.952	85.280	83.747	147.816
104.347	126.405	229.059	89.224	110.032	148.435	108.688	115.137	147.354	124.141	101.291	146.244	116.762	79.410	146.739	95.555	78.556	148.302	81.740	91.985	148.107
117.197	125.205	228.361	95.397	114.961	148.060	115.897	111.469	146.927	124.532	92.520	146.182	108.478	75.508	146.852	89.091	83.106	148.694	81.873	100.808	148.221
128.441	119.011	227.609	103.235	116.452	147.663	120.567	105.047	146.432	121.132	84.319	146.196	99.731	75.136	147.337	85.152	89.703	149.110	85.371	109.007	148.132
136.303	108.810	227.012	111.557	114.097	147.270	122.739	97.401	146.210	114.808	78.114	146.410	91.584	78.267	147.810	83.978	97.616	149.283	91.922	115.118	147.857
139.423	96.355	226.651	117.835	109.192	146.759	121.982	89.122	146.123	106.649	74.970	146.874	85.282	84.509	148.238	86.047	105.390	149.204	100.428	117.994	147.492
137.255	83.695	226.602	121.953	102.452	146.605	116.626	83.809	145.232	97.809	75.549	147.495	82.044	92.736	148.518	91.092	111.544	148.914	109.430	117.532	147.147
130.252	72.872	226.831	122.728	94.442	146.416	110.760	78.231	146.673	89.884	79.506	147.976	82.369	101.504	148.634	98.155	115.209	148.677	117.123	113.179	146.392
119.510	65.785	227.390	120.272	86.829	146.369	102.780	76.628	147.070	84.370	86.272	148.537	86.196	109.411	148.583	106.207	115.666	148.306	122.770	106.206	146.049
106.781	63.579	228.010	114.910	80.768	146.514	96.106	79.585	148.449	82.165	94.931	148.934	92.868	115.151	148.280	113.686	112.885	147.763	124.971	97.542	145.744
94.223	66.634	228.716	107.822	77.352	147.032	88.618	83.320	148.162	83.036	103.349	148.868	101.197	117.672	147.815	119.320	107.281	147.230	123.700	88.743	145.779
83.874	74.502	229.400	99.830	77.132	147.404	84.576	90.341	148.556	87.445	110.824	148.612	109.869	116.737	147.296	122.341	99.907	147.014	118.901	81.144	145.958
77.608	85.835	229.917	92.379	80.116	147.844	83.591	98.311	148.574	94.227	115.818	147.918	117.481	112.311	146.819	122.216	91.939	146.955	111.424	76.115	146.256
76.397	98.719	230.167	86.743	85.799	148.296	86.182	105.904	148.662	103.216	117.763	147.843	122.748	105.254	146.505	118.751	84.748	147.020	102.651	74.510	146.721
80.490	111.012	230.116	84.079	93.443	148.562	91.475	112.008	148.489	111.773	116.035	147.271	124.653	96.687	146.263	112.783	79.485	147.263	93.901	76.552	147.215
89.215	120.606	229.800	84.057	101.231	148.483	98.728	115.407	147.941	119.017	110.950	146.737	122.970	88.004	146.211	105.286	77.037	147.676	86.717	81.932	147.697
101.125	125.891	229.230	87.894	108.535	148.490	106.715	115.594	147.472	123.543	103.401	146.328	117.990	80.749	146.408	97.475	77.842	148.218	82.289	89.817	148.081
114.136	125.999	228.507	94.305	113.441	148.192	114.347	112.682	147.034	124.715	94.575	146.197	110.516	76.146	146.755	90.480	81.744	148.590	81.437	98.742	148.203
126.080	120.844	227.778	101.403	116.295	147.840	119.881	106.793	146.557	122.261	86.134	146.167	101.762	74.899	147.214	85.725	88.102	149.008	84.055	107.431	148.176
134.909	111.369	227.141	109.888	114.781	147.381	122.444	99.152	146.162	116.344	79.242	146.265	93.203	77.361	147.690	83.874	95.908	149.186	90.244	114.002	147.919
139.198	99.110	226.690	116.766	110.549	146.920	122.254	91.099	146.169	108.454	75.429	146.716	86.413	82.978	148.164	85.322	103.836	149.227	98.523	117.648	147.565
138.045	86.187	226.545	121.366	104.001	146.627	117.515	84.857	146.304	99.504	75.251	147.359	82.431	90.948	148.469	89.878	110.468	148.990	107.616	117.954	147.244
132.010	74.764	226.762	122.798	96.033	146.429	112.174	78.896	146.570	91.292	78.480	147.888	82.014	99.787	148.619	97.277	115.271	149.142	115.808	114.302	146.577
121.688	66.746	227.208	120.988	88.165	146.371	104.357	76.702	146.975	85.119	84.803	148.384	85.547	108.339	148.780	104.574	115.705	148.160	121.964	107.715	146.147
109.129	63.573	227.879	116.017	81.713	146.436	95.234	77.034	146.980	82.748	93.797	149.316	91.480	114.312	148.334	112.447	113.614	147.887	124.914	99.219	145.887
96.301	65.729	228.595	109.088	77.710	146.875	89.634	82.328	148.089	82.575	101.888	148.870	99.782	117.512	147.985	118.525	108.450	147.354	124.125	90.176	145.706
85.349	72.897	229.296	101.150	76.930	147.332	85.022	89.075	148.491	86.570	109.726	148.729	108.496	117.182	147.443	122.098	101.222	147.070	119.900	82.275	145.902
78.266	83.882	229.864	93.469	79.452	147.767	83.561	97.066	148.615	93.182	115.367	148.254	116.497	113.259	146.975	122.465	93.189	146.957	112.731	76.700	146.221
76.226	96.731	230.147	87.427	84.801	148.236	85.618	104.829	148.657	101.791	117.757	147.829	122.149	106.465	146.551	119.463	85.718	147.004	103.998	74.533	146.650
79.592	109.371	230.137	84.186	92.260	148.531	90.462	111.312	148.417	110.593	116.513	147.359	124.576	97.967	146.290	113.750	80.080	147.229	95.084	76.028	147.128
87.812	119.531	229.860	83.902	100.122	148.611	97.676	115.143	148.020	118.036	111.779	146.711	123.428	89.134	146.221	106.333	77.185	147.623	87.500	80.998	147.627
99.480	125.485	229.307	87.262	107.695	148.522	105.694	115.752	147.525	123.136	104.455	146.352	118.806	81.566	146.397	98.464	77.569	148.156	82.677	88.711	148.035
112.571	126.274	228.611	93.284	113.115	148.226	113.450	113.166	147.078	124.751	95.652	146.206	111.527	76.543	146.709	91.237	81.131	148.544	81.351	97.660	148.198
124.834	121.675	227.852	99.932	116.807	147.766	119.080	107.375	146.552	122.621	86.980	146.130	102.784	74.860	147.177	86.140	87.311	148.963	83.099	107.028	148.122
134.178	112.542	227.184	109.069	115.035	147.434	122.391	100.002	146.269	117.170	79.867	146.309	94.051	76.943	147.652	83.916	94.989	149.353	89.489	113.426	147.964
139.018	100.394	226.740	116.173	111.103	146.967	122.414	91.932	146.157	109.301	75.637	146.666	86.924	82.352	148.109	85.031	103.093	149.227	97.662	117.455	147.627
138.465	87.353	226.562	121.061	104.704	146.652	119.280	84.255	146.179	100.661	74.825	147.166	82.648	90.161	148.455	89.353	109.940	149.008	106.788	118.080	147.326
132.714	75.621	226.734	122.798	96.719	146.414	112.782	79.217	146.529	91.912	78.079	147.830	81.910	99.040	148.598	96.867	115.165	149.177	115.177	114.736	146.618
122.673	67.235	227.175	121.246	88.740	146.354	105.080	76.795	147.034	85.585	84.252	148.427	85.369	107.942	149.013	104.075	115.862	148.418	121.601	108.302	146.175
110.050	63.642	227.843	116.512	82.151	146.500	96.947	77.896	147.751	82.179	92.582	148.833	90.957	113.955	148.356	111.933	113.892	147.922	124.828	99.841	145.872
97.080	65.446	228.552	109.692	77.894	146.927	90.066	81.992	148.095	82.418	101.346	148.867	99.219	117.410	148.012	118.224	108.842	147.386	124.385	90.755	145.783
85.890	72.364	229.267	101.611	76.893	147.305	85.219	88.647	148.502	86.251	109.316	148.749	108.039	117.300	147.488	121.995	101.670	147.078	120.243	82.689	145.903
78.492	83.264	229.821	93.829	79.256	147.738	83.559	96.657	148.641	92.872	115.199	148.371	116.138	113.528	146.985	122.525	93.589	146.957	113.143	76.908	146.185
76.215	96.153	230.132	87.643	84.514	148.212	85.466	104.517	148.669	101.489	117.705	147.933	121.972	106.803	146.583	119.660	86.014	147.005	104.392	74.546	146.630
79.383	108.932	230.144	84.229	91.951	148.524	90.235	111.114	148.437	110.149	116.593	147.283	124.549	98.301	146.290	113.965	80.174	147.122	95.413	75.898	147.124
87.500	119.277	229.882	83.839	99.878	148.599	97.435	115.067	148.039	117.840	111.966	146.726	123.522	89.392	146.233	106.584	77.236	147.598	87.676	80.784	147.608
99.171	125.394	229.332	87.132	107.516	148.507	105.507	115.781	147.552	123.051	104.656	146.355	118.953	81.722	146.389	98.648	77.512	148.140	82.768	88.494	148.022
112.334	126.304	228.623	93.158	113.060	148.256	113.315	113.229	147.095	124.756	95.809	146.202	111.671	76.600	146.703	91.315	81.071	148.473	81.341	97.493	148.200
124.704	121.764	227.868	99.837	116.803	147.739	119.023	107.456	146.562	122.679	87.076	146.140	102.885	74.858	147.160	86.172	87.224	148.951	83.003	106.985	148.136
134.141	112.597	227.191	109.023	115.044	147.434	122.385	100.048	146.275	117.214	79.903	146.306	94.103	76.917	147.644	83.912	94.945	149.356	89.448	113.395	147.965
139.024	100.387	226.740	116.173	111.099	146.971	122.413	91.938	146.164	109.301	75.637	146.667	86.925	82.354	148.114	85.036	103.087	149.234	97.664	117.456	147.628
138.453	87.279	226.562	121.087	104.643	146.642	119.233	84.211	146.152	100.611	74.832	147.161	82.634	90.204	148.458	89.398	109.986	149.033	106.845	118.079	147.329
132.622	75.492	226.732	122.802	96.607	146.406	112.692	79.161	146.537	91.825	78.129	147.840	81.924	99.151	148.593	96.894	115.225	149.277	115.277	114.671	146.608
122.457	67.113	227.178	121.191	88.612	146.351	104.933	76.773	147.032	85.494	84.379	148.429	85.651	108.171	148.990	104.219	115.855	148.414	121.688	108.166	146.172
109.734	63.601	227.852	116.392	82.002	146.511	95.703	77.032	147.172	82.942	93.493	149.310	91.143	114.085	148.365	112.104	113.794	147.897	124.868	99.633	145.879
96.707	65.559	228.577	109.457	77.821	146.951	89.868	82.147	148.100	82.547	101.601	148.893	99.484	117.460	148.014	118.368	108.657	147.373	124.302	90.495	145.774
85.545	72.672	229.293	101.332	76.917	147.319	84.978	88.849	148.391	86.435	109.559	148.748	108.324	117.225	147.469	122.055	101.398	147.082	120.030	82.430	145.912
78.310	83.768	229.869	93.538	79.417	147.771	83.557	96.982	148.637	93.178	115.381	148.358	116.419	113.306	146.981	122.471	93.256	146.957	112.813	76.742	146.227
76.214	96.770	230.144	87.409	84.818	148.235	85.623	104.871	148.683	101.834	117.762	147.856	122.154	106.436	146.550	119.458	85.704	147.013	103.965	74.527	146.653
79.682	109.548	230.143	84.170	92.380	148.531	90.548	111.388	148.421	110.709	116.462	147.349	124.595	97.846	146.308	113.647	80.014	147.237	94.958	76.074	147.138
88.072	119.755	229.843	84.130	100.497	148.566	97.873	115.213	148.027	118.327	111.642	146.798	123.338	88.914	146.232	106.121	77.147	147.635	87.345	81.181	147.638
99.974	125.627	229.292	87.438	107.939	148.506	105.992	115.700	147.495	123.268	104.146	146.343	118.558	81.321	146.398	98.034	77.654	148.068	82.553	89.034	148.040
113.216	126.182	228.582	93.695	113.267	148.218	113.815	112.973	147.064	124.751	95.209	146.205	111.106	76.371	146.731	90.927	81.386	148.592	81.377	98.116	148.193
125.529	121.255	227.839	100.819	116.432	147.852	119.683	107.166	146.620	122.497	86.544	146.175	102.235	74.876	147.201	85.895	87.742	148.981	83.634	107.218	148.170
134.693	111.748	227.148	109.637	114.869	147.395	122.500	99.440	146.263	116.668	79.449	146.341	93.471	77.225	147.677	83.880	95.631	149.251	90.003	113.830	147.951
139.188	99.324	226.711	116.679	110.633	146.930	122.262	91.234	146.162	108.586	75.456	146.716	86.494	82.880	148.146	85.292	103.734	149.241	98.411	117.630	147.586
138.110	86.175	226.600	121.376	103.979	146.637	117.774	86.048	147.817	99.483	75.259	147.360	82.432	90.972	148.477	89.971	110.583	149.095	107.646	117.945	147.251
131.845	74.567	226.775	122.796	95.860	146.421	112.029	78.817	146.590	91.130	78.584	147.890	82.047	99.978	148.626	97.264	115.225	149.044	115.966	114.192	146.571
121.306	66.544	227.274	120.852	87.902	146.372	104.136	76.722	147.100	85.018	85.122	148.478	85.676	108.534	148.741	104.978	115.712	148.229	122.144	107.411	146.126
108.390	63.560	227.942	115.842	81.543	146.627	95.649	77.999	147.550	82.014	93.675	148.884	91.906	114.587	148.324	112.849	113.404	147.870	124.977	98.677	145.843
95.390	66.106	228.634	108.607	77.550	146.976	89.175	82.715	148.106	82.762	102.520	148.870	100.415	117.590	147.943	118.888	107.971	147.320	124.001	89.557	145.790
84.481	73.738	229.316	100.421	77.038	147.374	84.757	89.771	148.533	87.092	110.347	148.727	109.228	116.929	147.328	122.233	100.488	147.022	119.344	81.639	145.938
77.783	85.233	229.913	92.711	79.908	147.835	83.546	97.908	148.567	93.842	115.627	147.955	117.259	112.625	146.925	122.293	92.335	146.958	111.836	76.286	146.263
76.339	98.410	230.158	86.841	85.643	148.291	85.934	105.647	148.500	102.916	117.788	147.766	122.655	105.450	146.512	118.862	84.903	147.026	102.854	74.503	146.719
80.472	111.028	230.119	84.072	93.450	148.568	91.473	112.011	148.490	111.767	116.041	147.278	124.649	96.694	146.266	112.772	79.487	147.269	93.889	76.561	147.225
89.458	120.805	229.775	84.043	101.402	148.445	98.928	115.458	147.946	119.159	110.790	146.730	122.885	87.819	146.223	105.097	77.028	147.704	86.557	82.101	147.720
101.747	126.045	229.211	88.136	108.839	148.491	107.108	115.527	147.442	123.664	102.989	146.312	117.687	80.461	146.443	97.090	77.966	148.233	82.164	90.241	148.102
115.064	125.820	228.474	94.962	113.591	148.205	114.712	112.287	146.997	124.711	93.969	146.193	109.908	75.929	146.786	90.059	82.151	148.626	81.529	99.398	148.206
127.088	120.130	227.724	102.400	116.129	147.830	119.949	105.986	146.452	121.760	85.348	146.163	100.929	74.980	147.275	85.431	88.805	149.076	84.651	108.027	148.167
135.697	110.054	227.080	110.778	114.443	147.318	122.676	98.228	146.208	115.593	78.646	146.377	92.299	77.872	147.766	83.950	96.742	149.326	91.130	114.617	147.896
139.383	97.304	226.666	117.529	109.704	146.844	122.076	89.821	146.151	107.244	75.121	146.776	85.671	83.976	148.219	85.786	104.859	149.203	99.764	117.889	147.511
137.486	84.188	226.581	121.844	102.767	146.613	116.808	84.127	145.251	98.185	75.446	147.468	82.130	92.359	148.524	90.842	111.329	148.935	109.064	117.636	147.187
130.389	72.982	226.831	122.736	94.535	146.410	110.849	78.263	146.678	89.970	79.437	147.969	82.353	101.399	148.640	98.070	115.177	148.676	117.045	113.249	146.401
119.298	65.682	227.381	120.211	86.694	146.369	102.695	76.670	147.181	84.295	86.413	148.540	86.279	109.513	148.560	106.379	115.652	148.331	122.862	106.069	146.064
106.153	63.595	228.061	114.624	80.547	146.561	95.447	79.464	148.185	82.034	95.266	148.905	93.246	115.340	148.267	114.018	112.689	147.751	124.990	97.112	145.760
93.312	67.067	228.782	107.199	77.211	147.042	88.204	83.798	148.218	83.267	103.981	148.870	101.868	117.722	147.787	119.649	106.753	147.190	123.422	88.103	145.782
82.991	75.566	229.490	98.990	77.293	147.442	84.289	91.191	148.555	88.146	111.538	148.647	110.868	116.423	147.307	122.476	99.053	146.988	118.177	80.450	145.958
77.107	87.511	229.960	91.488	80.735	147.897	83.759	99.406	148.606	95.633	116.439	148.176	118.479	111.494	146.843	121.914	90.911	146.953	110.271	75.690	146.325
76.678	100.844	230.177	86.057	86.940	148.357	86.876	107.031	148.685	104.632	117.723	147.752	123.296	103.922	146.480	117.931	83.731	147.061	101.168	74.583	146.796
81.817	113.121	230.083	84.023	94.955	148.712	92.645	112.916	148.294	113.289	115.318	147.182	124.643	94.984	146.271	111.413	78.790	147.331	92.502	77.424	147.344
91.628	122.201	229.701	84.746	102.978	148.530	100.468	115.705	147.843	120.259	109.469	146.642	122.121	86.263	146.259	103.860	77.023	147.953	85.471	83.470	147.802
104.318	126.424	229.054	89.211	110.031	148.436	108.676	115.148	147.359	124.135	101.297	146.260	116.768	79.421	146.748	95.553	78.554	148.301	81.740	91.983	148.114
117.624	125.077	228.314	96.811	113.814	148.217	116.011	111.245	146.885	124.471	92.354	146.050	108.179	75.436	146.864	88.894	83.328	148.704	81.975	101.075	148.224
129.141	118.422	227.562	103.823	116.273	147.563	120.870	104.558	146.426	120.779	83.799	146.212	99.122	75.259	147.382	85.076	90.106	149.124	85.760	109.537	148.117
136.888	107.586	226.965	112.208	113.672	147.108	122.829	96.552	146.205	114.023	77.648	146.465	91.014	78.591	147.895	84.041	98.488	149.303	92.763	115.585	147.818
139.440	94.541	226.608	118.349	108.154	146.576	121.831	87.808	146.155	105.825	74.396	147.007	84.657	85.583	148.292	86.607	106.378	149.169	101.703	118.129	147.434
136.400	81.575	226.619	122.367	101.128	146.591	115.847	82.171	146.318	96.304	76.038	147.602	81.861	94.279	148.553	91.960	112.334	148.675	110.931	116.960	146.957
128.255	71.012	226.942	122.504	92.763	146.386	109.180	77.626	146.762	88.533	80.774	148.168	82.918	103.278	148.638	99.946	115.526	148.481	118.665	111.923	146.424
116.515	64.742	227.511	119.221	85.175	146.421	100.518	76.505	147.040	83.398	88.234	148.602	87.594	111.064	148.522	108.177	115.278	148.217	123.687	104.177	146.006
103.148	63.847	228.148	113.091	79.490	146.647	93.814	79.806	147.443	81.814	97.144	148.842	95.122	116.192	148.180	115.501	111.556	147.629	125.006	95.002	145.722
90.636	68.622	228.949	105.244	76.886	147.078	87.061	85.308	148.330	84.091	105.861	148.836	104.020	117.778	147.760	120.684	105.140	147.206	122.408	86.166	145.724
81.207	78.072	229.619	97.145	77.810	147.544	83.869	93.044	148.607	89.576	112.934	148.485	112.795	115.596	147.216	122.669	97.177	146.999	116.538	79.067	146.051
76.482	90.593	230.042	89.982	81.968	148.037	84.175	101.303	148.609	97.653	117.076	148.042	119.887	109.906	146.732	121.251	89.062	146.959	108.183	75.099	146.439
77.392	103.957	230.187	85.184	88.741	148.411	88.049	108.659	148.663	106.710	117.516	147.563	123.904	101.859	146.390	116.550	82.303	147.088	98.988	74.883	146.926
83.832	115.686	230.021	83.704	96.894	148.557	94.608	113.915	148.313	115.190	114.175	147.050	124.384	92.772	146.251	109.636	78.052	147.463	90.545	78.571	147.485
94.546	123.708	229.562	85.636	104.904	148.567	102.497	115.889	147.757	121.518	107.618	146.508	120.989	84.334	146.300	101.308	76.894	147.845	84.224	85.379	147.910
107.659	126.602	228.886	90.733	111.434	148.372	110.643	114.498	147.222	124.556	99.075	146.235	114.222	77.922	146.506	93.752	79.457	148.452	81.396	94.275	148.171
120.788	123.853	228.122	99.086	113.977	148.599	117.848	109.896	146.870	123.558	89.762	146.083	105.899	75.022	146.991	87.587	84.937	148.800	83.318	102.386	148.840
131.553	115.970	227.389	106.421	115.687	147.591	121.730	102.569	146.351	119.324	81.962	146.270	96.818	75.869	147.506	84.271	92.462	149.037	87.301	111.407	148.071
138.088	104.340	226.844	114.175	112.620	147.076	122.801	94.402	146.190	112.214	76.374	146.367	88.936	80.297	147.969	84.362	100.669	149.306	94.960	116.608	147.712
139.221	91.009	226.575	119.960	106.725	146.770	120.535	86.168	146.070	103.250	74.584	146.977	83.559	87.746	148.376	87.848	108.189	149.097	104.166	118.238	147.410
134.683	78.433	226.684	122.934	99.073	146.613	114.547	80.376	146.466	93.963	76.957	147.681	81.860	96.836	148.736	94.281	113.714	148.856	113.122	115.920	146.763
125.398	68.831	227.071	121.944	90.579	146.376	106.977	77.053	146.893	86.853	82.574	148.319	83.029	105.223	148.745	102.163	115.770	148.407	120.342	110.059	146.281
112.912	63.956	227.713	117.785	83.410	146.469	97.792	76.156	146.248	82.477	90.630	148.784	89.432	112.804	148.434	110.337	114.590	148.062	124.450	101.770	145.930
99.524	64.657	228.402	111.173	78.453	146.853	91.507	81.171	148.141	82.076	99.668	148.853	97.541	117.007	148.086	117.206	109.995	147.481	124.790	92.471	145.791
87.537	70.818	229.094	102.994	76.823	147.249	85.824	87.333	148.420	85.365	108.061	148.776	106.529	117.548	147.569	121.578	102.987	147.142	121.158	83.957	145.858
79.191	81.431	229.695	94.914	78.720	147.661	83.595	95.413	148.622	91.762	114.501	148.456	115.043	114.303	147.072	122.537	94.760	146.889	114.233	77.538	146.053
76.186	94.466	230.134	88.287	83.706	148.161	84.976	103.528	148.599	100.357	117.583	148.016	121.394	107.774	146.635	120.201	86.904	146.992	105.526	74.647	146.577
78.765	107.654	230.162	84.374	91.092	148.489	89.699	110.489	148.572	109.416	116.913	147.508	124.437	99.263	146.352	114.690	80.746	147.163	96.322	75.578	147.058
86.639	118.554	229.904	83.952	99.368	148.603	96.778	114.865	148.096	117.378	112.519	146.871	123.761	90.117	146.235	107.224	77.368	147.571	88.412	80.295	147.634
98.350	125.167	229.371	86.857	107.110	148.534	104.992	115.830	147.594	122.808	105.269	146.555	119.339	82.149	146.386	99.149	77.398	148.122	82.971	87.960	148.019
111.790	126.392	228.654	92.828	112.913	148.258	113.011	113.399	147.132	124.762	96.197	146.226	112.007	76.760	146.690	91.617	80.844	148.539	81.319	97.124	148.196
124.480	121.929	227.892	99.697	116.775	147.803	118.862	107.591	146.545	122.734	87.240	146.121	103.071	74.855	147.150	86.244	87.089	148.945	82.832	106.916	148.119
134.154	112.608	227.190	108.980	115.025	147.381	122.391	100.044	146.277	117.207	79.898	146.304	94.096	76.924	147.651	83.918	94.950	149.358	89.462	113.396	147.969
139.073	100.113	226.734	116.312	110.987	146.966	122.381	91.771	146.164	109.113	75.588	146.684	86.825	82.479	148.131	85.181	103.277	148.968	97.874	117.510	147.628
138.311	86.733	226.564	121.237	104.320	146.642	117.969	86.343	147.926	99.808	75.275	147.325	82.547	90.584	148.484	89.767	110.381	149.167	107.245	118.023	147.306
132.129	74.850	226.752	122.808	96.095	146.426	112.245	78.933	146.579	91.357	78.437	147.881	82.012	99.713	148.622	97.005	115.245	148.978	115.757	114.342	146.577
121.465	66.612	227.270	120.901	87.990	146.363	104.238	76.730	147.076	85.076	85.021	148.468	85.646	108.469	148.762	104.871	115.723	148.231	122.091	107.504	146.121
108.364	63.557	227.933	115.738	81.429	146.542	95.634	78.006	147.547	82.001	93.694	148.876	91.936	114.597	148.321	112.872	113.389	147.865	124.985	98.648	145.834
95.157	66.189	228.652	108.450	77.500	146.980	89.060	82.829	148.122	82.838	102.667	148.904	100.591	117.623	147.949	118.964	107.834	147.294	123.939	89.393	145.780
84.158	74.055	229.344	100.140	77.069	147.384	84.658	90.045	148.545	87.211	110.558	148.633	109.540	116.840	147.311	122.285	100.210	147.022	119.141	81.396	145.958
77.569	85.856	229.915	92.353	80.130	147.844	83.580	98.332	148.585	94.233	115.824	147.918	117.490	112.294	146.826	122.197	91.922	146.958	111.396	76.112	146.269
76.409	99.303	230.181	86.536	86.107	148.315	86.331	106.208	148.652	103.606	117.767	147.845	122.899	104.913	146.514	118.538	84.474	147.033	102.260	74.512	146.744
81.016	111.950	230.101	84.156	94.019	148.820	92.017	112.411	148.464	112.433	115.741	147.244	124.670	95.946	146.285	112.181	79.167	147.296	93.216	76.899	147.264
90.543	121.536	229.747	84.420	102.222	148.518	99.717	115.615	147.930	119.715	110.083	146.841	122.499	87.016	146.236	104.401	77.025	147.762	85.990	82.783	147.757
103.229	126.293	229.131	88.756	109.535	148.466	108.018	115.322	147.422	123.954	102.023	146.279	117.116	79.884	146.543	96.184	78.306	148.283	81.894	91.251	148.104
116.734	125.361	228.381	96.154	113.741	148.204	115.444	111.579	146.881	124.464	92.994	145.931	108.787	75.595	146.835	89.288	82.904	148.667	81.760	100.523	148.212
128.570	118.935	227.605	103.355	116.437	147.668	120.620	104.973	146.431	121.065	84.228	146.187	99.631	75.153	147.346	85.131	89.785	149.119	85.453	109.105	148.148
136.661	108.142	226.989	111.985	113.895	147.241	122.802	96.932	146.194	114.380	77.861	146.446	91.219	78.504	147.866	84.017	98.107	149.288	92.398	115.379	147.830
139.468	94.987	226.610	118.238	108.420	146.625	121.865	88.144	146.119	105.984	74.578	146.968	84.810	85.321	148.278	86.476	106.154	149.191	101.370	118.079	147.435
136.537	81.830	226.605	122.446	101.397	146.650	115.933	82.333	146.315	96.496	75.964	147.587	81.873	94.080	148.542	92.063	112.292	148.867	110.764	117.047	146.986
128.364	71.096	226.929	122.517	92.853	146.381	109.269	77.663	146.750	88.596	80.696	148.157	82.882	103.187	148.636	99.868	115.528	148.499	118.603	111.978	146.423
116.501	64.732	227.506	119.214	85.171	146.412	100.502	76.505	147.032	83.393	88.242	148.595	87.602	111.071	148.519	108.191	115.279	148.208	123.692	104.163	146.007
103.031	63.889	228.220	113.000	79.437	146.653	93.769	79.919	147.504	81.815	97.265	148.842	95.238	116.241	148.178	115.488	111.464	147.538	124.995	94.881	145.716
90.325	68.807	228.937	105.119	76.895	147.152	86.936	85.481	148.328	84.204	106.057	148.837	104.235	117.769	147.747	120.765	104.960	147.205	122.378	85.980	145.787
80.906	78.464	229.629	96.855	77.908	147.560	83.817	93.358	148.625	89.938	113.174	148.550	113.090	115.451	147.197	122.661	96.843	146.970	116.255	78.851	146.063
76.404	91.246	230.080	89.675	82.251	148.041	84.365	101.690	148.637	98.194	117.220	148.105	120.157	109.565	146.717	121.100	88.694	146.964	107.731	74.991	146.457
77.629	104.735	230.172	84.982	89.213	148.423	88.380	109.059	148.641	107.277	117.423	147.561	124.061	101.338	146.403	116.179	81.962	147.122	98.445	75.003	146.944
84.486	116.428	229.981	83.749	97.511	148.566	95.178	114.179	148.294	115.733	113.807	146.990	124.260	92.124	146.232	109.071	77.870	147.484	90.000	78.958	147.511
95.581	124.178	229.512	85.950	105.531	148.549	103.179	115.891	147.685	121.990	107.206	145.784	120.558	83.717	146.318	100.674	76.961	147.957	83.854	86.091	147.967
108.975	126.612	228.814	91.372	111.955	148.342	111.355	114.180	147.156	124.643	98.158	146.234	113.618	77.564	146.582	92.963	79.911	148.368	81.330	95.160	148.168
122.186	123.489	227.228	99.155	115.285	148.031	117.787	109.362	146.430	123.582	89.002	146.162	104.915	74.922	147.049	87.139	85.622	148.847	82.998	104.199	148.347
132.648	114.723	227.319	107.473	115.453	147.535	122.013	101.610	146.280	118.550	81.148	146.295	95.788	76.232	147.585	83.401	94.017	149.385	88.107	112.204	148.034
138.577	102.597	226.801	114.973	111.943	146.911	122.657	93.301	146.147	110.769	76.111	146.592	87.481	81.715	148.066	84.626	101.771	149.275	96.169	117.040	147.695
138.884	89.078	226.582	120.808	105.813	145.849	117.486	85.828	150.619	100.765	75.550	147.612	83.057	88.997	148.411	88.622	109.143	149.067	105.584	118.219	147.398
133.538	76.658	226.709	122.861	97.614	146.488	113.489	79.615	146.500	92.683	77.617	147.764	81.931	98.279	148.736	95.400	114.233	148.736	114.419	115.210	146.678
123.430	67.629	227.153	121.459	89.220	146.360	105.596	76.839	146.992	85.918	83.770	148.385	85.319	107.624	149.117	103.545	115.799	148.322	121.290	108.788	146.227
110.461	63.638	227.810	116.706	82.323	146.502	97.190	77.805	147.734	82.236	92.315	148.838	90.730	113.798	148.372	111.731	114.015	147.969	124.798	100.106	145.878
97.037	65.434	228.566	109.668	77.876	146.934	89.972	81.952	148.016	82.434	101.370	148.867	99.257	117.403	148.025	118.243	108.816	147.390	124.371	90.724	145.787
85.517	72.682	229.290	101.316	76.906	147.318	84.973	88.859	148.385	86.375	109.544	148.681	108.341	117.220	147.467	122.065	101.379	147.084	120.021	82.414	145.914
78.127	84.121	229.857	93.325	79.535	147.778	83.514	97.191	148.574	93.363	115.463	148.266	116.644	113.134	146.983	122.435	93.016	146.969	112.564	76.620	146.228
76.265	97.556	230.197	87.123	85.207	148.263	85.822	105.270	148.649	102.407	117.755	147.883	122.394	105.971	146.556	119.174	85.319	147.016	103.442	74.502	146.667
80.184	110.556	230.133	84.090	93.106	148.554	91.076	111.833	148.394	111.473	116.174	147.370	124.628	97.053	146.286	113.045	79.655	147.247	94.230	76.376	147.195
89.248	120.666	229.798	84.066	101.290	148.505	98.777	115.430	147.948	119.044	110.918	146.749	122.947	87.957	146.226	105.232	77.037	147.685	86.666	81.979	147.710
101.805	126.056	229.208	88.158	108.860	148.474	107.149	115.520	147.448	123.692	102.955	146.332	117.651	80.436	146.443	97.048	77.981	148.239	82.140	90.285	148.097
115.482	125.996	227.583	95.219	113.630	148.203	114.941	112.152	147.000	124.733	93.751	146.218	109.679	75.856	146.796	89.889	82.305	148.633	81.560	99.651	148.202
127.655	119.877	227.191	102.402	116.636	147.672	120.452	106.003	145.614	121.523	84.953	146.175	100.474	75.040	147.296	85.289	89.161	149.091	84.948	108.402	148.165
136.168	109.175	227.040	111.349	114.202	147.287	122.731	97.637	146.213	115.046	78.259	146.399	91.781	78.167	147.798	83.972	97.367	149.317	91.704	114.981	147.874
139.469	96.032	226.647	117.946	109.020	146.732	121.969	88.886	146.141	106.463	74.909	146.884	85.183	84.697	148.255	86.146	105.565	149.187	100.645	118.013	147.457
136.927	82.732	226.584	122.226	101.908	146.611	116.310	83.223	145.265	97.136	75.767	147.542	81.957	93.424	148.530	91.588	111.930	148.886	110.197	117.329	147.031
129.021	71.660	226.904	122.611	93.361	146.381	109.767	77.832	146.737	88.999	80.246	148.063	82.707	102.631	148.647	99.171	115.395	148.621	118.157	112.407	146.433
117.239	64.925	227.471	119.487	85.552	146.392	101.079	76.545	147.089	83.616	87.764	148.578	87.253	110.676	148.522	107.674	115.279	148.096	123.497	104.659	146.016
103.690	63.815	228.188	113.359	79.660	146.639	93.707	79.879	148.242	81.818	96.805	148.837	94.816	116.066	148.214	115.254	111.754	147.657	125.025	95.361	145.748
90.838	68.469	228.939	105.478	76.929	147.122	87.148	85.165	148.299	84.017	105.704	148.852	103.824	117.762	147.738	120.599	105.302	147.229	122.572	86.341	145.786
81.192	78.061	229.620	97.139	77.816	147.548	83.865	93.040	148.605	89.570	112.934	148.486	112.790	115.594	147.217	122.659	97.177	146.997	116.534	79.065	146.053
76.438	90.832	230.067	89.861	82.073	148.031	84.351	101.471	148.681	97.930	117.148	148.135	119.990	109.784	146.725	121.164	88.918	146.931	108.019	75.063	146.447
77.525	104.381	230.361	85.055	89.029	148.411	88.248	108.908	148.649	107.046	117.462	147.562	123.986	101.547	146.402	116.332	82.099	147.113	98.657	74.955	146.926
84.323	116.255	229.991	83.738	97.359	148.579	95.048	114.117	148.314	115.600	113.894	146.993	124.293	92.282	146.243	109.210	77.911	147.480	90.121	78.871	147.505
95.438	124.114	229.515	85.907	105.443	148.548	103.094	115.896	147.698	121.867	107.060	146.502	120.605	83.792	146.315	100.734	76.937	147.940	83.905	85.994	147.964
108.905	126.604	228.822	91.333	111.926	148.344	111.328	114.195	147.162	124.641	98.206	146.230	113.657	77.585	146.579	93.000	79.889	148.370	81.326	95.115	148.163
122.195	123.476	227.230	99.166	115.290	148.034	117.911	109.248	146.532	123.582	88.989	146.164	104.908	74.918	147.045	87.134	85.627	148.842	82.999	104.211	148.327
132.706	114.648	227.321	107.526	115.438	147.534	122.038	101.550	146.296	118.498	81.094	146.296	95.720	76.253	147.583	83.402	94.060	149.406	88.155	112.247	148.028
138.613	102.416	226.784	115.063	111.872	146.907	122.638	93.191	146.163	110.658	76.072	146.594	87.465	81.722	148.071	84.652	101.880	149.272	96.277	117.061	147.667
138.829	88.819	226.576	119.643	104.879	146.420	117.232	85.777	150.826	100.634	75.476	147.746	83.001	89.172	148.427	88.735	109.256	149.060	104.950	117.696	147.180
133.327	76.380	226.712	122.849	97.390	146.473	113.314	79.507	146.500	92.490	77.734	147.782	81.952	98.513	148.754	95.597	114.317	148.731	114.620	115.094	146.673
123.079	67.420	227.156	121.274	88.964	146.278	105.352	76.811	147.006	85.687	83.948	148.313	85.491	107.929	149.193	103.787	115.793	148.303	121.343	108.519	146.114
109.975	63.620	227.841	116.471	82.095	146.499	95.655	76.837	146.983	83.003	93.348	149.331	91.008	113.987	148.359	111.968	113.844	147.896	124.851	99.781	145.883
96.502	65.623	228.578	109.329	77.772	146.954	89.653	82.152	147.981	82.532	101.736	148.861	99.631	117.482	148.002	118.447	108.547	147.366	124.271	90.347	145.784
85.021	73.107	229.264	100.910	76.956	147.350	84.946	89.296	148.524	86.725	109.914	148.717	108.763	117.111	147.446	122.125	100.967	147.038	119.727	82.066	145.926
77.895	84.805	229.891	92.950	79.754	147.814	83.527	97.633	148.566	93.789	115.675	148.252	117.036	112.802	146.952	122.321	92.574	146.928	112.104	76.403	146.248
76.322	98.342	230.166	86.854	85.612	148.287	85.917	105.609	148.510	102.876	117.782	147.775	122.636	105.479	146.527	118.883	84.931	147.024	102.891	74.498	146.721
80.619	111.296	230.115	84.043	93.593	148.664	91.632	112.115	148.497	112.031	115.935	147.341	124.650	96.462	146.280	112.588	79.381	147.277	93.680	76.653	147.248
90.027	121.198	229.763	84.294	101.851	148.540	99.325	115.532	147.917	119.471	110.437	146.693	122.673	87.384	146.239	104.691	76.999	147.726	86.253	82.467	147.746
102.798	126.229	229.153	88.567	109.329	148.460	107.733	115.379	147.419	123.898	102.317	146.319	117.254	80.040	146.490	96.449	78.212	148.272	81.964	90.953	148.099
116.479	125.452	228.394	95.946	113.725	148.203	115.369	111.957	146.686	124.646	92.990	146.249	108.973	75.649	146.824	89.427	82.779	148.684	81.726	100.356	148.224
128.485	119.018	227.603	103.270	116.455	147.666	120.586	105.044	146.431	121.111	84.300	146.178	99.708	75.146	147.330	85.151	89.728	149.109	85.406	109.024	148.148
136.685	108.106	226.981	112.012	113.882	147.240	122.813	96.911	146.203	114.370	77.847	146.450	91.210	78.515	147.865	84.021	98.131	149.288	92.423	115.395	147.836
139.487	94.794	226.609	118.294	108.306	146.607	120.745	89.134	146.079	105.920	74.507	146.980	84.753	85.432	148.290	86.540	106.244	149.184	101.555	118.092	147.407
136.400	81.534	226.618	122.370	101.080	146.584	115.857	82.140	146.325	96.284	76.043	147.615	81.867	94.312	148.556	92.238	112.413	148.871	110.964	116.944	146.956
127.990	70.764	226.947	122.459	92.544	146.374	108.964	77.563	146.777	88.355	80.932	148.187	82.987	103.488	148.621	100.083	115.512	148.383	118.850	111.742	146.410
115.892	64.572	227.575	118.987	84.845	146.424	100.005	76.466	146.984	83.195	88.625	148.592	87.914	111.399	148.497	108.558	115.169	148.193	123.840	103.738	145.967
102.256	64.036	228.271	112.575	79.192	146.669	93.259	80.079	147.497	81.854	97.799	148.824	95.754	116.424	148.171	115.961	111.181	147.594	125.091	94.331	145.800
89.554	69.329	229.006	104.535	76.846	147.182	86.609	85.965	148.362	84.505	106.603	148.835	104.854	117.716	147.678	121.005	104.430	147.196	122.054	85.409	145.800
80.319	79.361	229.630	96.193	78.159	147.591	83.718	94.011	148.604	90.507	113.627	148.520	113.744	115.090	147.153	122.702	96.177	146.999	115.629	78.401	146.074
76.258	92.452	230.091	89.134	82.785	148.093	84.643	102.419	148.695	98.990	117.392	148.058	120.653	108.885	146.682	120.773	87.998	146.972	106.903	74.839	146.502
78.090	106.023	230.155	84.692	90.021	148.450	88.861	109.724	148.535	108.191	117.244	147.508	124.253	100.433	146.379	115.540	81.402	147.126	97.505	75.220	146.997
85.536	117.517	229.956	83.493	98.324	148.456	95.874	114.540	148.138	116.562	113.189	146.926	124.027	91.110	146.239	108.118	77.583	147.503	88.984	79.532	147.501
97.127	124.765	229.432	86.441	106.424	148.532	104.213	115.888	147.651	122.467	105.977	146.455	119.866	82.813	146.357	99.857	77.206	148.043	83.342	87.130	147.995
110.759	126.513	228.723	92.271	112.580	148.296	112.411	113.691	147.110	124.729	96.918	146.222	112.640	77.064	146.664	92.124	80.465	148.506	81.301	96.405	148.190
123.815	122.350	227.931	100.312	115.515	147.954	118.567	108.002	146.567	122.924	87.717	146.123	103.622	74.854	147.123	86.480	86.663	148.912	83.503	105.426	148.352
133.847	113.090	227.219	108.713	115.149	147.470	122.332	100.383	146.270	117.509	80.155	146.313	94.468	76.761	147.640	83.897	94.657	149.356	88.989	113.061	147.813
139.043	100.433	226.730	116.167	111.118	146.967	122.427	91.956	146.157	109.333	75.642	146.660	86.948	82.334	148.122	85.035	103.065	149.230	97.636	117.435	147.613
138.350	86.829	226.563	121.223	104.371	146.645	118.583	84.777	147.006	100.307	74.888	147.204	82.569	90.517	148.480	89.678	110.293	149.138	107.174	118.026	147.314
132.034	74.740	226.748	122.816	96.014	146.434	112.182	78.892	146.576	91.301	78.483	147.891	82.032	99.797	148.629	97.291	115.266	149.140	115.835	114.291	146.575
121.167	66.430	227.257	120.806	87.790	146.360	104.024	76.712	147.101	84.963	85.208	148.480	85.715	108.582	148.713	105.088	115.689	148.225	122.218	107.291	146.127
107.792	63.520	227.950	115.472	81.195	146.557	95.324	78.140	147.570	81.970	94.068	148.863	92.289	114.800	148.330	113.174	113.195	147.820	124.992	98.275	145.847
94.433	66.493	228.718	107.975	77.389	147.014	88.724	83.189	148.163	82.984	103.178	148.892	101.019	117.651	147.832	119.222	107.398	147.235	123.736	88.882	145.753
83.514	74.856	229.425	99.534	77.181	147.439	84.460	90.628	148.551	87.657	111.060	148.618	110.194	116.621	147.285	122.402	99.604	147.004	118.638	80.882	145.967
77.227	87.010	229.952	91.740	80.543	147.899	83.711	99.094	148.598	95.288	116.309	148.169	118.093	111.710	146.768	122.009	91.209	146.942	110.606	75.811	146.326
76.638	100.712	230.170	86.092	86.861	148.353	86.764	106.974	148.629	104.452	117.750	147.676	123.239	103.995	146.459	117.981	83.790	147.062	101.268	74.574	146.802
81.930	113.319	230.070	84.115	95.079	148.791	92.759	113.003	148.294	113.426	115.236	147.176	124.635	94.817	146.271	111.294	78.735	147.342	92.395	77.522	147.380
92.144	122.509	229.682	84.901	103.341	148.545	100.853	115.768	147.861	120.515	109.127	146.605	121.927	85.910	146.253	103.496	77.038	147.963	85.231	83.815	147.831
105.291	126.521	229.027	89.645	110.454	148.425	109.258	114.975	147.344	124.375	100.678	146.322	115.906	78.948	146.600	94.941	78.834	148.258	81.611	92.644	148.140
118.913	124.625	228.246	96.687	115.104	148.086	116.759	110.718	146.880	124.291	91.322	146.167	107.287	75.240	146.924	88.353	83.942	148.740	82.492	101.679	148.236
130.378	117.268	227.484	105.218	115.976	147.655	121.350	103.571	146.376	120.096	82.864	146.235	97.994	75.511	147.447	85.231	90.472	149.695	86.510	110.483	148.108
137.670	105.677	226.897	113.351	113.062	147.052	122.851	95.270	146.192	112.801	76.990	146.502	90.398	78.799	148.419	84.217	99.775	149.334	94.075	116.234	147.779
139.346	92.106	226.599	119.333	107.150	146.947	120.918	86.738	146.090	104.047	74.526	146.894	83.904	87.042	148.357	87.354	107.604	149.060	103.252	118.114	147.243
135.113	79.113	226.663	122.974	99.629	146.654	114.903	80.720	146.446	94.472	76.711	147.642	81.760	96.158	148.581	93.326	113.028	148.575	112.520	116.121	146.709
125.804	69.089	227.008	122.047	90.882	146.363	107.310	77.130	146.864	87.080	82.311	148.285	83.017	104.736	148.315	101.795	115.806	148.545	120.016	110.300	146.218
113.128	63.973	227.690	117.872	83.506	146.463	98.097	76.244	146.403	81.762	90.061	148.722	89.321	112.704	148.441	110.212	114.613	148.039	124.404	101.876	145.910
99.422	64.664	228.405	111.117	78.432	146.846	91.442	81.197	148.137	82.081	99.725	148.847	97.617	117.032	148.101	117.239	109.951	147.485	124.800	92.412	145.811
87.219	71.044	229.107	102.743	76.821	147.251	85.728	87.564	148.452	85.509	108.281	148.781	106.791	117.510	147.561	121.659	102.754	147.137	121.008	83.723	145.865
78.964	82.057	229.772	94.527	78.892	147.700	83.571	95.847	148.635	92.136	114.740	148.423	115.422	114.029	147.032	122.610	94.369	146.987	113.922	77.319	146.155
76.172	95.427	230.162	87.912	84.170	148.217	85.164	104.016	148.521	100.677	117.569	147.731	121.726	107.206	146.596	119.894	86.382	147.005	104.868	74.575	146.609
79.283	108.804	230.149	84.234	91.865	148.519	90.163	111.056	148.449	110.047	116.621	147.301	124.528	98.396	146.305	114.053	80.291	147.203	95.505	75.869	147.125
87.801	119.561	229.867	83.895	100.133	148.619	97.678	115.152	148.034	118.045	111.768	146.729	123.413	89.124	146.237	106.315	77.179	147.634	87.488	81.009	147.630
100.131	125.695	229.287	87.481	108.033	148.508	106.106	115.694	147.518	123.316	104.050	146.356	118.476	81.229	146.416	97.936	77.686	148.077	82.512	89.152	148.050
113.870	126.082	228.534	94.140	113.416	148.229	114.202	112.768	147.063	124.713	94.751	146.190	110.691	76.213	146.752	90.613	81.639	148.600	81.424	98.554	148.209
126.463	120.604	227.753	101.764	116.278	147.844	119.936	106.472	146.549	122.033	85.817	146.170	101.757	74.938	147.424	85.617	88.367	149.024	84.313	107.637	148.181
135.522	110.364	227.083	110.587	114.519	147.324	122.663	98.444	146.199	115.796	78.784	146.386	92.505	77.749	147.752	83.944	96.531	149.303	90.929	114.485	147.905
139.402	97.240	226.658	117.561	109.667	146.839	122.085	89.776	146.153	107.210	75.117	146.783	85.653	84.018	148.221	85.816	104.903	149.208	99.823	117.903	147.499
137.324	83.746	226.596	121.953	102.484	146.614	116.677	83.840	145.257	97.873	75.537	147.495	82.067	92.689	148.521	91.077	111.517	148.917	109.403	117.545	147.149
129.735	72.318	226.860	122.693	93.974	146.401	110.319	78.044	146.695	89.481	79.825	148.029	82.525	102.001	148.633	98.582	115.262	148.635	117.538	112.829	146.357
118.083	65.210	227.440	119.777	85.989	146.386	101.800	76.635	147.177	83.881	87.225	148.577	86.874	110.231	148.556	107.205	115.497	148.276	123.272	105.203	146.045
104.435	63.712	228.130	113.743	79.906	146.607	94.202	79.738	148.191	81.811	96.307	148.815	94.371	115.882	148.253	114.802	112.018	147.608	125.037	95.875	145.724
91.387	68.136	228.901	105.876	76.988	147.119	87.364	84.849	148.292	83.841	105.320	148.873	103.426	117.782	147.784	120.451	105.612	147.254	122.767	86.720	145.766
81.424	77.555	229.531	97.438	77.709	147.534	83.920	92.723	148.606	89.412	112.728	148.597	112.488	115.746	147.245	122.622	97.473	146.964	116.810	79.271	146.034
76.482	90.430	230.031	90.050	81.907	148.020	84.214	101.213	148.644	97.666	117.068	148.126	119.820	109.991	146.748	121.278	89.145	146.948	108.283	75.121	146.436
77.456	104.166	230.216	85.130	88.867	148.418	88.142	108.762	148.668	106.859	117.491	147.572	123.956	101.739	146.413	116.456	82.210	147.103	98.846	74.906	146.933
84.198	116.121	230.003	83.714	97.249	148.562	94.941	114.074	148.312	115.506	113.954	147.010	124.329	92.399	146.262	109.313	77.951	147.470	90.216	78.799	147.503
95.374	124.087	229.514	85.889	105.408	148.548	103.067	115.905	147.719	121.846	107.093	146.495	120.631	83.828	146.309	100.759	76.924	147.937	83.929	85.961	147.965
108.950	126.613	228.816	91.353	111.947	148.349	111.340	114.184	147.161	124.639	98.176	146.233	113.625	77.570	146.581	92.976	79.902	148.362	81.324	95.147	148.160
122.323	123.354	227.419	99.259	115.318	148.032	119.559	107.738	148.042	123.542	88.899	146.159	104.803	74.914	147.052	87.071	85.719	148.851	83.037	104.309	148.334
132.859	114.431	227.281	107.682	115.404	147.515	122.089	101.417	146.295	118.378	80.968	146.302	95.562	76.315	147.588	83.439	94.139	149.482	88.296	112.363	148.030
138.732	102.072	226.779	115.380	111.768	147.011	122.613	92.960	146.149	110.429	75.997	146.615	87.440	81.760	148.066	84.727	102.114	149.266	96.533	117.145	147.663
138.733	88.380	226.582	119.925	104.701	146.448	119.668	84.796	146.131	101.408	74.729	147.125	82.896	89.474	148.452	88.935	109.477	149.046	105.202	117.660	147.225
133.002	75.917	226.736	122.834	96.999	146.445	113.004	79.327	146.522	92.154	77.925	147.817	81.888	98.757	148.611	96.523	114.995	149.102	114.955	114.882	146.628
122.494	67.099	227.192	121.199	88.606	146.352	104.945	76.772	147.035	85.503	84.372	148.435	85.657	108.160	148.991	104.223	115.856	148.417	121.694	108.165	146.174
109.207	63.551	227.872	116.050	81.728	146.433	95.279	77.000	146.978	82.702	93.748	149.289	91.372	114.257	148.277	112.408	113.626	147.893	124.915	99.253	145.889
95.666	65.947	228.629	108.801	77.601	146.982	89.324	82.571	148.095	82.692	102.310	148.866	100.107	117.534	147.886	118.767	108.136	147.352	124.077	89.767	145.773
84.369	73.798	229.378	100.316	77.044	147.371	84.721	89.862	148.546	87.057	110.393	148.647	109.341	116.894	147.324	122.253	100.384	147.028	119.278	81.548	145.953
77.557	85.819	229.917	92.368	80.123	147.849	83.572	98.302	148.579	94.196	115.807	147.911	117.467	112.310	146.830	122.205	91.939	146.968	111.418	76.117	146.270
76.438	99.548	230.208	86.366	86.197	148.243	86.301	106.311	148.569	103.761	117.769	147.832	122.856	104.722	146.422	118.348	84.336	146.976	102.088	74.523	146.748
81.278	112.384	230.080	83.992	94.372	148.678	92.162	112.612	148.330	112.732	115.539	147.361	124.647	95.582	146.261	111.907	79.036	147.308	92.941	77.091	147.285
91.184	121.953	229.716	84.621	102.701	148.530	100.190	115.681	147.892	120.060	109.723	146.645	122.271	86.554	146.258	103.854	76.941	147.792	85.658	83.202	147.792
104.254	126.426	229.067	89.186	110.008	148.439	108.643	115.156	147.361	124.124	101.342	146.266	116.806	79.455	146.755	95.581	78.549	148.304	81.745	91.946	148.112
117.978	124.969	228.308	95.956	115.084	148.100	116.296	111.167	146.924	124.446	91.982	146.185	107.940	75.384	146.887	88.741	83.516	148.713	82.086	101.274	148.220
129.738	117.917	227.545	104.538	116.157	147.663	121.083	104.096	146.393	120.481	83.378	146.221	98.609	75.360	147.411	85.200	90.335	149.120	86.094	109.981	148.119
137.364	106.496	226.931	112.866	113.337	147.073	122.841	95.815	146.217	113.314	77.252	146.504	90.816	78.605	148.050	84.135	99.242	149.310	93.517	115.954	147.776
139.425	92.929	226.597	118.722	107.186	146.434	121.601	87.117	145.194	105.201	73.695	147.620	84.142	86.549	148.332	87.061	107.197	149.064	102.704	118.125	147.285
135.503	79.781	226.661	122.972	100.164	146.698	115.190	81.089	146.437	94.959	76.488	147.612	81.773	95.645	148.564	93.165	113.012	148.766	112.155	116.365	146.832
126.374	69.488	226.997	122.165	91.291	146.357	107.717	77.218	146.856	87.267	81.914	148.172	83.158	104.555	148.462	101.267	115.728	148.494	119.824	110.685	146.329
113.755	64.066	227.648	118.121	83.800	146.436	98.448	76.043	146.148	82.629	90.062	148.673	88.987	112.418	148.453	109.853	114.758	148.073	124.305	102.321	145.921
99.991	64.530	228.394	111.416	78.593	146.827	91.805	81.032	148.127	82.025	99.334	148.852	97.239	116.925	148.121	116.993	110.204	147.490	124.852	92.796	145.774
87.631	70.715	229.089	103.072	76.822	147.249	85.867	87.260	148.421	85.318	107.973	148.793	106.435	117.563	147.572	121.548	103.061	147.147	121.196	84.022	145.849
79.157	81.630	229.751	94.796	78.762	147.672	83.512	95.507	148.559	91.782	114.536	148.358	115.159	114.216	147.066	122.635	94.671	146.986	114.196	77.493	146.133
76.154	95.002	230.122	87.986	83.945	148.126	85.059	103.862	148.589	100.665	117.653	147.932	121.582	107.452	146.609	120.028	86.611	146.998	105.154	74.607	146.594
79.134	108.482	230.166	84.257	91.643	148.505	89.999	110.899	148.465	109.919	116.748	147.385	124.510	98.664	146.318	114.242	80.421	147.202	95.732	75.783	147.115
87.561	119.361	229.882	83.845	99.947	148.600	97.495	115.093	148.032	117.890	111.909	146.729	123.486	89.318	146.228	106.500	77.218	147.609	87.616	80.852	147.619
99.887	125.617	229.304	87.399	107.900	148.509	105.943	115.711	147.504	123.237	104.201	146.342	118.610	81.363	146.409	98.082	77.649	148.082	82.580	88.981	148.049
113.683	126.119	228.557	94.013	113.368	148.228	114.091	112.833	147.057	124.721	94.889	146.190	110.819	76.255	146.744	90.708	81.556	148.597	81.403	98.428	148.206
126.378	120.689	227.780	101.676	116.273	147.842	120.019	106.642	146.574	122.193	85.951	146.206	101.552	74.925	147.240	85.660	88.292	149.024	84.232	107.586	148.177
135.523	110.544	226.722	110.537	114.532	147.321	122.657	98.520	146.242	115.843	78.818	146.382	92.557	77.725	147.744	83.948	96.486	149.309	90.887	114.446	147.903
139.404	97.260	226.655	117.556	109.684	146.842	122.078	89.798	146.147	107.231	75.123	146.777	85.660	83.999	148.216	85.807	104.886	149.201	99.808	117.890	147.505
137.318	83.711	226.595	121.962	102.470	146.605	116.672	83.816	145.256	97.850	75.537	147.492	82.066	92.715	148.518	91.097	111.525	148.923	109.422	117.539	147.154
129.678	72.254	226.856	122.694	93.923	146.403	110.276	78.036	146.701	89.442	79.856	148.019	82.545	102.050	148.623	98.623	115.273	148.636	117.576	112.783	146.365
117.951	65.159	227.455	119.741	85.924	146.381	101.702	76.622	147.172	83.721	87.272	148.487	86.927	110.298	148.546	107.281	115.479	148.287	123.313	105.123	146.034
104.249	63.725	228.139	113.649	79.845	146.614	94.180	79.900	148.301	81.811	96.419	148.804	94.467	115.912	148.232	114.893	111.943	147.597	125.039	95.746	145.727
91.122	68.221	228.866	105.726	76.958	147.114	87.278	84.956	148.286	83.912	105.473	148.870	103.587	117.785	147.775	120.516	105.491	147.246	122.708	86.584	145.785
81.273	77.796	229.538	97.275	77.769	147.545	83.881	92.907	148.604	89.556	112.860	148.583	112.655	115.655	147.228	122.651	97.311	147.003	116.651	79.153	146.038
76.428	90.767	230.056	89.885	82.049	148.033	84.194	101.414	148.598	97.756	117.105	148.039	119.961	109.813	146.733	121.176	88.946	146.936	108.052	75.072	146.448
77.539	104.472	230.373	85.031	89.084	148.425	88.297	108.950	148.657	107.111	117.442	147.561	123.996	101.468	146.393	116.275	82.054	147.112	98.590	74.964	146.935
84.481	116.454	229.981	83.745	97.516	148.561	95.199	114.190	148.305	115.741	113.798	146.992	124.258	92.109	146.239	109.060	77.862	147.490	89.984	78.978	147.514
95.819	124.282	229.496	86.029	105.684	148.559	103.356	115.906	147.694	122.067	106.985	145.957	120.449	83.571	146.333	100.572	77.003	147.995	83.763	86.260	147.970
109.464	126.595	228.795	91.609	112.136	148.319	111.659	114.043	147.153	124.681	97.801	146.225	113.344	77.419	146.605	92.691	80.088	148.373	81.313	95.511	148.176
122.781	122.909	227.995	99.603	115.392	148.011	119.786	107.461	148.041	123.414	88.535	146.175	104.413	74.885	147.066	86.868	86.027	148.875	83.151	104.725	148.293
133.226	113.952	227.263	108.062	115.324	147.512	122.179	101.053	146.296	118.064	80.669	146.301	95.162	76.467	147.598	83.630	94.295	149.457	88.611	112.669	148.009
138.852	101.409	226.754	115.706	111.504	146.985	122.536	92.546	146.126	109.982	75.847	146.650	87.294	81.954	148.084	84.843	102.502	149.248	96.913	117.246	147.567
138.582	87.676	226.581	120.461	105.264	147.775	119.423	84.416	146.148	100.741	74.802	146.950	82.727	89.948	148.454	89.251	109.809	149.037	105.684	117.467	146.959
132.543	75.337	226.747	122.829	96.493	146.421	112.606	79.109	146.543	91.729	78.189	147.845	81.955	99.282	148.602	96.964	115.245	149.260	115.399	114.599	146.597
121.772	66.740	227.261	120.987	88.161	146.369	104.441	76.729	147.056	85.205	84.829	148.453	85.623	108.361	148.842	104.682	115.728	148.228	121.980	107.698	146.147
108.371	63.540	227.954	115.793	81.507	146.597	95.635	77.994	147.540	82.011	93.693	148.891	91.936	114.587	148.328	112.846	113.375	147.851	124.997	98.646	145.851
94.869	66.302	228.685	108.262	77.456	146.989	88.926	82.970	148.149	82.912	102.864	148.934	100.708	117.600	147.854	119.052	107.637	147.246	123.886	89.199	145.789
83.755	74.568	229.406	99.758	77.131	147.411	84.551	90.406	148.563	87.484	110.881	148.612	109.939	116.704	147.302	122.354	99.833	147.019	118.836	81.077	145.963
77.304	86.750	229.961	91.795	80.418	147.814	83.679	98.909	148.589	95.099	116.240	148.186	118.071	111.879	146.880	122.049	91.366	146.945	110.787	75.867	146.329
76.600	100.541	230.188	86.147	86.762	148.348	86.696	106.865	148.630	104.341	117.770	147.702	123.193	104.107	146.451	118.044	83.886	147.053	101.398	74.573	146.797
81.870	113.248	230.067	84.109	95.019	148.783	92.701	112.970	148.289	113.367	115.275	147.180	124.634	94.893	146.277	111.330	78.760	147.335	92.429	77.493	147.364
92.131	122.519	229.675	84.896	103.348	148.540	100.847	115.773	147.857	120.516	109.134	146.614	121.923	85.914	146.254	103.495	77.045	147.970	85.224	83.817	147.826
105.372	126.535	229.021	89.675	110.501	148.420	109.305	114.965	147.337	124.386	100.636	146.323	115.862	78.924	146.602	94.878	78.865	148.249	81.593	92.711	148.144
119.083	124.579	228.238	97.160	114.734	148.132	116.843	110.659	146.860	124.257	91.208	146.164	107.162	75.221	146.923	88.277	84.032	148.725	82.261	102.036	148.337
130.586	117.085	227.472	105.528	115.823	147.631	121.417	103.431	146.373	119.974	82.721	146.241	97.813	75.565	147.462	85.227	90.607	149.634	86.640	110.644	148.104
137.788	105.342	226.883	113.644	112.983	147.124	122.815	95.050	146.161	112.907	76.628	146.275	89.475	79.847	147.953	84.257	100.000	149.323	94.297	116.326	147.747
139.387	91.879	225.867	119.777	107.062	146.789	120.760	86.529	146.116	103.709	74.554	146.935	83.758	87.334	148.362	87.520	107.843	149.039	103.498	118.101	147.266
134.841	78.639	226.661	122.949	99.249	146.613	114.666	80.472	146.448	94.061	76.882	147.635	81.770	96.528	148.598	93.718	113.385	148.788	112.980	115.995	146.781
125.296	68.736	227.064	121.917	90.489	146.366	106.899	77.046	146.902	86.798	82.645	148.328	83.075	105.298	148.720	102.206	115.832	148.544	120.411	109.977	146.270
112.384	63.830	227.706	117.559	83.169	146.474	97.539	76.297	146.448	81.964	90.652	148.633	89.704	113.015	148.414	110.659	114.483	148.068	124.546	101.390	145.921
98.609	64.889	228.432	110.653	78.240	146.884	90.966	81.429	148.109	82.181	100.263	148.869	98.155	117.170	148.079	117.587	109.586	147.458	124.666	91.834	145.771
86.555	71.685	229.207	102.191	76.837	147.287	85.462	88.069	148.442	85.863	108.775	148.768	107.414	117.423	147.539	121.818	102.234	147.116	120.631	83.212	145.862
78.565	82.978	229.814	93.978	79.166	147.733	83.597	96.450	148.661	92.697	115.101	148.386	115.975	113.655	147.025	122.548	93.771	146.979	113.316	77.001	146.185
76.212	96.544	230.173	87.496	84.700	148.244	85.561	104.713	148.679	101.656	117.755	147.858	122.092	106.564	146.577	119.521	85.814	147.009	104.133	74.538	146.659
79.805	109.861	230.137	84.138	92.606	148.529	90.706	111.536	148.425	110.915	116.386	147.324	124.600	97.605	146.288	113.459	79.909	147.249	94.733	76.168	147.167
88.782	120.343	229.818	83.908	100.927	148.474	98.423	115.358	147.986	118.785	111.187	146.753	123.101	88.329	146.238	105.576	77.077	147.676	86.929	81.677	147.687
101.444	126.001	229.222	88.006	108.684	148.475	106.925	115.572	147.457	123.634	103.187	146.349	117.825	80.599	146.433	97.264	77.911	148.234	82.208	90.053	148.097
115.275	125.773	228.448	95.117	113.623	148.197	114.699	112.169	146.922	124.715	93.833	146.191	109.773	75.891	146.793	89.954	82.248	148.645	81.541	99.556	148.206
127.738	119.900	227.053	102.458	116.626	147.684	120.477	105.965	145.618	121.502	84.910	146.183	100.420	75.045	147.294	85.274	89.199	149.079	84.965	108.433	148.149
136.306	108.934	227.009	111.501	114.128	147.269	122.762	97.487	146.226	114.893	78.166	146.415	91.647	78.245	147.804	83.906	97.524	149.237	91.792	115.059	147.799
139.478	95.544	226.616	118.101	108.770	146.695	121.925	88.558	146.103	106.219	74.792	146.927	85.029	84.977	148.273	86.299	105.833	149.178	101.000	118.058	147.475
136.679	82.096	226.577	122.272	101.432	146.547	116.051	82.493	146.311	96.687	75.919	147.560	81.903	93.886	148.538	91.927	112.184	148.866	110.616	117.133	147.012
128.377	71.072	226.928	122.528	92.840	146.387	109.270	77.662	146.750	88.599	80.706	148.161	82.892	103.192	148.642	99.892	115.524	148.502	118.623	111.974	146.419
116.223	64.647	227.546	119.108	85.013	146.417	100.267	76.490	147.009	83.307	88.426	148.605	87.752	111.223	148.520	108.361	115.223	148.194	123.774	103.959	145.991
102.440	63.990	228.263	112.687	79.253	146.660	92.912	80.203	148.207	81.852	97.667	148.840	95.643	116.391	148.189	115.871	111.258	147.610	125.101	94.475	145.798
89.603	69.301	228.997	104.565	76.856	147.172	86.632	85.940	148.360	84.486	106.570	148.838	104.816	117.723	147.671	120.986	104.465	147.194	121.995	85.419	145.732
80.295	79.475	229.696	96.149	78.183	147.597	83.716	94.065	148.612	90.537	113.656	148.497	113.790	115.062	147.164	122.702	96.129	146.994	115.589	78.375	146.091
76.223	92.676	230.099	89.031	82.888	148.103	84.570	102.518	148.595	99.116	117.421	148.044	120.741	108.771	146.680	120.714	87.876	146.982	106.752	74.813	146.512
78.201	106.362	230.162	84.602	90.211	148.440	88.988	109.897	148.509	108.392	117.167	147.460	124.297	100.191	146.378	115.371	81.262	147.151	97.262	75.296	147.019
85.879	117.873	229.947	83.873	98.750	148.603	96.150	114.651	148.119	116.838	112.974	146.929	123.953	90.789	146.247	107.833	77.502	147.520	88.940	79.836	147.607
97.724	124.978	229.403	86.635	106.757	148.532	104.594	115.862	147.607	122.646	105.588	146.435	119.615	82.481	146.379	99.519	77.309	148.104	83.151	87.542	148.002
111.511	126.434	228.663	92.675	112.831	148.276	112.865	113.481	147.140	124.749	96.375	146.224	112.175	76.833	146.697	91.711	80.785	148.464	81.315	96.937	148.199
124.573	121.892	227.877	99.778	116.807	147.779	118.889	107.535	146.535	122.721	87.183	146.138	103.007	74.859	147.155	86.222	87.147	148.951	82.905	106.948	148.134
134.422	112.221	227.172	109.305	114.872	147.335	122.440	99.766	146.271	116.979	79.703	146.332	93.820	77.071	147.669	83.947	95.214	149.345	89.842	113.429	148.059
139.232	99.298	226.698	116.702	110.624	146.916	122.280	91.216	146.159	108.580	75.452	146.718	86.493	82.895	148.150	85.310	103.747	149.259	98.439	117.639	147.585
137.978	85.592	226.570	122.409	104.367	147.136	117.351	84.796	145.527	99.147	75.285	147.377	82.347	91.376	148.483	90.180	110.742	148.980	108.314	118.038	147.312
131.097	73.672	226.797	122.689	95.104	146.315	111.322	78.469	146.554	90.508	79.041	147.949	82.217	100.753	148.615	97.660	115.140	148.810	116.517	113.670	146.440
119.746	65.823	227.369	120.354	86.946	146.373	102.938	76.621	147.050	84.454	86.133	148.538	86.119	109.281	148.584	106.075	115.679	148.323	122.729	106.349	146.079
106.121	63.575	228.064	114.604	80.527	146.557	95.528	79.469	148.098	82.024	95.282	148.896	93.279	115.351	148.268	114.038	112.659	147.748	124.998	97.072	145.756
92.796	67.310	228.815	106.866	77.139	147.060	87.991	84.048	148.235	83.404	104.320	148.880	102.332	117.768	147.845	119.894	106.461	147.235	123.253	87.742	145.774
82.333	76.386	229.544	98.341	77.455	147.480	84.126	91.813	148.576	88.638	112.033	148.641	111.569	116.149	147.303	122.552	98.417	146.995	117.628	79.950	145.976
76.747	89.046	230.017	90.718	81.331	147.964	83.927	100.341	148.584	96.762	116.798	148.211	119.191	110.718	146.800	121.604	89.998	146.958	109.241	75.374	146.389
77.065	102.849	230.167	85.471	88.093	148.392	87.588	108.091	148.665	105.978	117.579	147.666	123.688	102.605	146.416	117.056	82.800	147.097	99.762	74.756	146.879
83.355	115.168	230.026	83.958	96.563	148.686	94.033	113.726	148.234	114.787	114.436	147.075	124.457	93.249	146.266	109.971	78.197	147.398	91.201	78.365	147.609
94.305	123.630	229.576	85.547	104.772	148.552	102.333	115.889	147.759	121.450	107.774	146.541	121.161	84.498	146.355	101.704	77.021	147.903	84.299	85.249	147.908
107.856	126.628	228.875	90.841	111.529	148.381	110.756	114.455	147.218	124.560	98.938	146.241	114.111	77.852	146.513	93.639	79.530	148.464	81.383	94.413	148.162
121.388	123.615	228.091	99.600	114.345	148.819	119.151	108.214	148.059	123.821	89.557	146.183	105.458	74.980	147.025	87.394	85.224	148.830	82.793	103.662	148.332
132.292	115.143	227.334	107.143	115.530	147.561	121.926	101.933	146.313	118.816	81.416	146.284	96.128	76.098	147.543	83.469	93.732	149.267	87.832	111.939	148.032
138.520	102.864	226.811	114.954	112.085	147.021	122.706	93.459	146.163	110.950	76.187	146.602	87.542	81.959	147.266	84.592	101.614	149.291	95.981	116.968	147.670
138.911	89.074	226.579	120.815	105.815	145.861	117.475	85.844	150.646	100.770	75.545	147.636	83.061	88.999	148.414	88.633	109.146	149.071	105.516	118.159	147.338
133.383	76.430	226.714	122.857	97.436	146.476	113.355	79.521	146.508	92.533	77.701	147.761	81.949	98.461	148.754	95.569	114.289	148.729	114.585	115.119	146.679
122.983	67.348	227.165	121.239	88.889	146.267	105.282	76.801	147.022	85.711	84.068	148.409	85.555	108.018	149.227	103.872	115.793	148.317	121.390	108.447	146.099
109.680	63.566	227.835	116.349	81.977	146.511	95.898	77.253	147.329	82.801	93.425	149.232	91.187	114.104	148.349	112.136	113.748	147.875	124.880	99.572	145.878
96.043	65.801	228.618	109.030	77.670	146.974	89.409	82.343	147.982	82.619	102.050	148.867	99.934	117.514	147.962	118.604	108.316	147.343	124.157	90.010	145.757
84.563	73.590	229.296	100.504	77.015	147.376	84.788	89.676	148.532	87.013	110.261	148.718	109.149	116.973	147.379	122.248	100.588	147.061	119.401	81.708	145.927
77.616	85.604	229.916	92.481	80.044	147.845	83.553	98.156	148.577	94.348	115.951	148.239	117.466	112.439	146.932	122.226	92.078	146.958	111.558	76.178	146.274
76.405	99.396	230.195	86.499	86.154	148.312	86.355	106.266	148.643	103.667	117.773	147.841	122.903	104.830	146.494	118.490	84.428	147.040	102.183	74.515	146.750
81.245	112.332	230.084	83.991	94.338	148.674	92.135	112.587	148.334	112.700	115.569	147.321	124.640	95.617	146.272	111.937	79.048	147.306	92.971	77.062	147.289
91.219	121.965	229.729	84.626	102.711	148.535	100.205	115.682	147.898	120.070	109.711	146.635	122.260	86.545	146.255	103.837	76.938	147.796	85.641	83.220	147.786
104.358	126.439	229.066	89.235	110.052	148.435	108.704	115.149	147.358	124.141	101.270	146.251	116.768	79.413	146.769	95.527	78.571	148.305	81.728	92.019	148.113
118.164	124.909	228.302	96.018	115.188	148.100	116.390	111.082	146.922	124.426	91.858	146.190	107.818	75.351	146.888	88.660	83.590	148.716	82.143	101.364	148.217
129.922	117.708	227.506	104.745	116.104	147.658	121.169	103.940	146.390	120.363	83.224	146.218	98.422	75.410	147.418	85.233	90.420	149.103	86.226	110.142	148.113
137.484	106.169	226.926	113.179	113.268	147.150	122.808	95.710	146.424	113.094	77.125	146.487	90.685	78.494	148.575	84.177	99.460	149.316	93.751	116.074	147.780
139.380	92.483	226.584	119.197	107.334	146.757	121.571	86.729	145.386	104.980	73.657	147.513	84.015	86.814	148.346	87.312	107.445	149.130	103.075	118.148	147.318
135.233	79.313	226.652	122.996	99.813	146.676	115.006	80.831	146.435	94.702	76.681	147.712	81.769	95.996	148.578	93.301	113.048	148.652	112.483	116.220	146.819
125.901	69.147	227.013	122.067	90.946	146.352	107.378	77.147	146.871	87.126	82.246	148.272	83.042	104.708	148.344	101.731	115.799	148.541	119.965	110.355	146.212
113.105	63.968	227.691	117.863	83.490	146.466	98.090	76.256	146.414	81.759	90.082	148.722	89.344	112.730	148.448	110.247	114.624	148.059	124.425	101.882	145.920
99.260	64.714	228.431	111.002	78.400	146.852	91.345	81.244	148.137	82.099	99.836	148.846	97.604	117.021	147.993	117.295	109.874	147.467	124.775	92.298	145.797
87.001	71.231	229.115	102.576	76.831	147.279	85.646	87.743	148.473	85.629	108.434	148.794	107.003	117.494	147.567	121.702	102.592	147.132	120.872	83.554	145.861
78.801	82.456	229.816	94.288	79.014	147.715	83.562	96.125	148.651	92.360	114.892	148.379	115.666	113.869	147.032	122.582	94.110	146.979	113.659	77.180	146.165
76.154	95.988	230.155	87.684	84.438	148.219	85.409	104.428	148.654	101.373	117.690	147.939	121.911	106.880	146.588	119.717	86.125	146.914	104.481	74.512	146.724
79.582	109.438	230.148	84.175	92.311	148.544	90.473	111.338	148.423	110.616	116.499	147.365	124.573	97.926	146.304	113.712	80.059	147.247	95.033	76.042	147.144
88.432	120.072	229.846	83.833	100.651	148.461	98.171	115.287	148.007	118.581	111.391	146.771	123.113	88.566	146.164	105.748	77.083	147.594	87.108	81.443	147.665
101.064	125.909	229.247	87.872	108.516	148.506	106.681	115.600	147.485	123.554	103.442	146.363	118.015	80.777	146.425	97.508	77.841	148.236	82.296	89.799	148.087
114.948	125.867	228.493	94.884	113.572	148.210	114.814	112.433	147.032	124.708	94.045	146.195	109.982	75.961	146.789	90.113	82.102	148.647	81.509	99.317	148.204
127.448	119.871	227.686	102.238	116.670	147.689	120.083	105.739	146.414	121.619	85.095	146.181	100.621	75.017	147.295	85.326	89.037	149.080	84.846	108.276	148.163
136.191	109.159	227.043	111.370	114.190	147.281	122.744	97.624	146.222	115.017	78.249	146.414	91.767	78.187	147.804	83.970	97.386	149.323	91.732	114.992	147.881
139.481	95.749	226.638	118.038	108.882	146.706	121.963	88.708	146.150	106.314	74.849	146.903	85.088	84.861	148.265	86.237	105.715	149.182	100.871	118.049	147.482
136.743	82.239	226.584	122.274	101.548	146.575	116.100	82.592	146.331	96.797	75.877	147.566	81.911	93.787	148.538	91.863	112.139	148.898	110.534	117.176	147.033
128.467	71.139	226.936	122.417	92.873	146.296	109.318	77.671	146.761	88.647	80.656	148.162	82.873	103.124	148.648	99.818	115.505	148.497	118.574	112.020	146.423
116.279	64.657	227.540	119.114	85.031	146.401	100.313	76.484	147.020	83.331	88.392	148.610	87.724	111.192	148.530	108.327	115.229	148.201	123.757	104.002	145.995
102.452	63.989	228.264	112.690	79.247	146.665	92.911	80.186	148.210	81.845	97.658	148.839	95.634	116.382	148.202	115.867	111.262	147.615	124.983	94.468	145.723
89.574	69.311	229.006	104.547	76.854	147.179	86.620	85.955	148.377	84.488	106.590	148.850	104.841	117.718	147.683	120.994	104.443	147.206	122.070	85.423	145.812
80.249	79.553	229.696	96.104	78.198	147.605	83.704	94.114	148.629	90.584	113.687	148.511	113.835	115.031	147.174	122.700	96.075	147.011	115.534	78.340	146.088
76.226	92.795	230.093	88.974	82.931	148.114	84.605	102.584	148.607	99.179	117.422	148.022	120.794	108.694	146.695	120.668	87.797	146.986	106.662	74.793	146.527
78.262	106.519	230.173	84.496	90.295	148.394	88.969	109.941	148.441	108.540	117.136	147.498	124.303	100.065	146.363	115.292	81.193	147.164	97.149	75.325	147.034
86.040	118.026	229.936	83.409	98.734	148.406	96.284	114.700	148.124	116.958	112.868	146.919	123.924	90.650	146.258	107.696	77.478	147.537	88.571	79.739	147.643
97.985	125.061	229.398	86.724	106.899	148.536	104.752	115.845	147.602	122.699	105.495	146.580	119.490	82.349	146.375	99.372	77.349	148.124	83.070	87.717	148.018
111.825	126.395	228.651	92.853	112.925	148.273	113.037	113.392	147.134	124.764	96.164	146.238	111.980	76.748	146.702	91.587	80.857	148.543	81.323	97.157	148.200
124.882	121.678	227.854	99.973	116.817	147.782	119.086	107.350	146.557	122.618	86.960	146.138	102.764	74.864	147.181	86.118	87.330	148.965	83.143	107.042	148.148
134.647	111.879	227.149	109.632	114.795	147.449	122.503	99.528	146.274	116.765	79.520	146.353	93.564	77.187	147.682	83.883	95.553	149.245	90.066	113.605	148.051
139.269	98.843	226.679	116.908	110.425	146.917	122.232	90.910	146.168	108.295	75.381	146.751	86.317	83.130	148.179	85.411	103.985	149.227	98.721	117.691	147.555
137.834	85.110	226.584	121.640	103.337	146.616	117.178	84.599	145.453	98.852	75.320	147.412	82.269	91.702	148.509	90.400	110.927	148.962	108.400	117.788	147.228
130.734	73.279	226.826	122.765	94.797	146.400	111.112	78.364	146.660	90.213	79.242	147.945	82.297	101.107	148.634	97.838	115.128	148.696	116.814	113.430	146.412
119.203	65.604	227.388	120.169	86.618	146.371	102.626	76.664	147.188	84.260	86.481	148.546	86.351	109.575	148.563	106.475	115.618	148.297	122.936	106.014	146.122
105.474	63.588	228.062	114.282	80.275	146.578	95.096	79.854	148.553	81.930	95.639	148.884	93.676	115.545	148.267	114.269	112.404	147.648	125.030	96.625	145.771
92.196	67.644	228.847	106.448	77.069	147.104	87.621	84.297	148.140	83.590	104.744	148.866	102.806	117.779	147.842	120.181	106.112	147.277	123.069	87.314	145.808
81.882	76.961	229.545	97.904	77.561	147.490	84.025	92.248	148.603	89.000	112.384	148.592	112.010	115.966	147.293	122.585	97.955	146.968	117.240	79.615	146.015
76.579	89.801	230.014	90.255	81.611	147.926	84.045	100.810	148.594	97.117	116.932	148.082	119.536	110.336	146.779	121.428	89.526	146.966	108.713	75.231	146.432
77.283	103.663	230.181	85.250	88.561	148.414	87.929	108.504	148.671	106.583	117.530	147.666	123.848	102.052	146.404	116.689	82.436	147.099	99.186	74.852	146.920
83.935	115.847	230.022	83.721	97.024	148.568	94.712	113.973	148.312	115.287	114.104	147.039	124.356	92.650	146.261	109.547	78.024	147.482	90.439	78.650	147.507
95.142	124.008	229.528	85.815	105.277	148.543	102.906	115.909	147.725	121.763	107.239	146.511	120.728	83.973	146.310	100.884	76.980	147.826	83.999	85.803	147.947
108.846	126.622	228.825	91.292	111.899	148.332	111.287	114.209	147.168	124.656	98.260	146.264	113.682	77.605	146.581	93.037	79.874	148.377	81.338	95.076	148.162
122.351	123.352	227.422	99.266	115.325	148.025	119.573	107.741	148.050	123.550	88.876	146.159	104.792	74.909	147.066	87.061	85.741	148.861	83.047	104.326	148.335
132.961	114.308	227.280	107.789	115.389	147.525	122.122	101.324	146.304	118.305	80.890	146.322	95.463	76.354	147.598	83.463	94.198	149.519	88.373	112.455	148.031
138.784	101.773	226.758	115.528	111.656	147.009	122.592	92.781	146.147	110.227	75.935	146.652	87.402	81.820	148.068	84.772	102.286	149.256	96.727	117.198	147.650
138.661	87.957	226.588	120.007	104.433	146.382	119.520	84.567	146.137	100.951	74.767	146.936	82.790	89.763	148.466	89.120	109.672	149.037	105.235	117.426	146.917
132.656	75.473	226.727	122.808	96.601	146.405	112.708	79.160	146.545	91.834	78.123	147.844	81.943	99.152	148.603	96.928	115.232	149.276	115.293	114.669	146.610
121.881	66.784	227.263	121.024	88.213	146.367	104.511	76.731	147.049	85.247	84.766	148.452	85.609	108.320	148.840	104.624	115.736	148.246	121.948	107.756	146.157
108.403	63.538	227.941	115.840	81.534	146.618	95.643	77.990	147.543	82.008	93.680	148.877	91.928	114.584	148.329	112.868	113.391	147.877	124.988	98.654	145.836
94.798	66.324	228.695	108.217	77.441	146.991	88.898	83.010	148.153	82.885	102.914	148.882	100.747	117.606	147.845	119.074	107.596	147.239	123.868	89.161	145.780
83.648	74.679	229.423	99.666	77.156	147.433	84.511	90.500	148.576	87.550	110.960	148.616	110.044	116.669	147.290	122.369	99.734	147.009	118.739	80.990	145.949
77.229	86.980	229.960	91.659	80.509	147.820	83.696	99.070	148.599	95.259	116.300	148.176	118.197	111.759	146.879	122.008	91.227	146.949	110.621	75.822	146.328
76.648	100.849	230.177	86.039	86.950	148.360	86.874	107.039	148.698	104.634	117.723	147.760	123.292	103.910	146.480	117.916	83.729	147.063	101.151	74.591	146.801
82.121	113.598	230.065	84.114	95.296	148.816	92.935	113.106	148.289	113.620	115.131	147.156	124.590	94.585	146.257	111.098	78.650	147.352	92.231	77.667	147.404
92.578	122.758	229.657	85.037	103.650	148.554	101.135	115.802	147.832	120.721	108.851	146.598	121.754	85.606	146.270	103.091	77.029	147.928	85.026	84.113	147.849
106.044	126.827	228.107	89.964	110.767	148.420	109.657	114.849	147.305	124.454	100.231	146.291	115.530	78.686	146.613	94.553	79.029	148.278	81.526	93.126	148.136
119.724	124.335	228.206	98.894	113.670	149.360	117.152	110.352	146.838	124.151	90.758	146.187	106.828	75.176	147.029	88.019	84.369	148.761	82.843	101.768	149.040
131.118	116.505	227.430	105.963	115.808	147.615	121.587	102.969	146.349	119.634	82.308	146.256	97.281	75.728	147.466	84.379	92.036	149.054	86.995	111.053	148.088
138.063	104.538	226.856	114.081	112.691	147.082	122.793	94.506	146.163	112.347	76.424	146.373	89.058	80.193	147.972	84.385	100.600	149.066	94.841	116.552	147.722
139.197	90.709	226.580	120.063	106.572	146.742	120.456	86.042	146.121	103.057	74.573	146.974	83.500	87.936	148.384	87.864	108.304	149.014	103.107	117.508	146.548
134.292	77.758	226.667	122.903	98.516	146.557	114.176	80.066	146.462	93.495	77.177	147.695	81.767	97.243	148.590	93.753	113.291	148.561	113.606	115.671	146.731
124.333	68.157	227.129	121.647	89.845	146.333	106.227	76.932	146.943	86.405	83.327	148.480	84.253	106.391	148.690	102.932	115.807	148.378	120.877	109.372	146.243
111.188	63.714	227.806	116.983	82.597	146.426	97.574	77.643	147.684	82.335	91.846	148.819	90.346	113.521	148.385	111.320	114.176	147.978	124.619	100.555	145.821
97.413	65.284	228.528	109.899	77.960	146.929	90.159	81.790	147.996	82.366	101.110	148.864	98.888	117.323	147.940	118.093	109.004	147.412	124.438	90.982	145.783
85.571	72.609	229.285	101.452	76.906	147.367	84.998	88.799	148.388	86.402	109.515	148.747	108.274	117.232	147.471	122.041	101.431	147.085	120.059	82.463	145.915
78.038	84.322	229.860	93.208	79.601	147.788	83.524	97.327	148.579	93.498	115.527	148.276	116.759	113.040	146.992	122.301	92.847	146.880	112.334	76.535	146.162
76.270	98.074	230.163	86.936	85.467	148.273	85.969	105.556	148.666	102.755	117.770	147.865	122.527	105.648	146.528	118.985	85.066	147.036	103.087	74.501	146.703
80.577	111.259	230.121	83.943	93.517	148.590	91.601	112.100	148.498	111.990	115.954	147.351	124.644	96.507	146.282	112.609	79.405	147.278	93.708	76.645	147.235
90.160	121.316	229.771	84.316	101.974	148.529	99.442	115.568	147.928	119.541	110.351	146.711	122.643	87.292	146.259	104.604	77.006	147.746	86.171	82.555	147.754
103.187	126.301	229.139	88.752	109.530	148.487	107.983	115.331	147.427	123.952	102.051	146.285	117.136	79.910	146.537	96.210	78.303	148.282	81.897	91.222	148.103
117.071	125.295	228.367	95.277	114.864	147.995	115.843	111.538	146.946	124.562	92.629	146.187	108.570	75.544	146.854	89.213	83.208	148.117	81.847	100.736	148.217
129.142	118.478	227.565	103.916	116.318	147.667	120.870	104.597	146.450	120.800	83.824	146.206	99.163	75.255	147.374	85.082	90.107	149.128	85.749	109.503	148.125
137.095	107.150	226.938	112.486	113.543	147.097	122.853	96.254	146.205	113.743	77.492	146.466	90.958	78.575	147.946	84.089	98.800	149.316	93.090	115.755	147.818
139.458	93.512	226.580	119.104	108.008	146.821	121.733	87.063	146.168	105.481	73.983	147.143	84.339	86.194	148.322	86.942	106.906	149.133	102.501	118.305	147.562
135.742	80.197	226.649	122.628	100.224	146.598	115.377	81.325	146.397	95.198	76.366	147.537	81.799	95.314	148.572	92.953	112.896	148.800	111.850	116.501	146.854
126.668	69.712	226.995	122.226	91.516	146.359	107.945	77.275	146.850	87.560	81.764	148.243	83.231	104.442	148.529	100.777	115.670	148.173	119.653	110.875	146.334
114.036	64.139	227.658	118.168	83.896	146.369	98.627	76.063	146.171	82.044	89.649	148.811	88.772	112.275	148.383	109.713	114.838	148.134	124.262	102.495	145.932
100.140	64.487	228.388	111.500	78.628	146.831	91.891	80.981	148.130	82.010	99.229	148.855	96.836	116.829	147.909	116.929	110.263	147.515	124.872	92.889	145.781
87.661	70.685	229.082	103.103	76.823	147.251	85.877	87.236	148.422	85.297	107.960	148.792	106.402	117.553	147.572	121.531	103.087	147.155	121.206	84.047	145.840
79.121	81.682	229.755	94.754	78.780	147.679	83.605	95.562	148.626	91.913	114.601	148.452	115.198	114.187	147.064	122.630	94.625	146.982	114.161	77.469	146.145
76.139	95.164	230.125	87.994	84.051	148.201	85.184	103.989	148.659	100.773	117.675	147.923	121.642	107.355	146.606	119.968	86.510	146.998	105.029	74.597	146.606
79.239	108.732	230.153	84.241	91.815	148.517	90.123	111.015	148.463	110.114	116.675	147.405	124.510	98.456	146.307	114.101	80.325	147.206	95.553	75.851	147.126
87.850	119.619	229.859	84.089	100.345	148.579	97.705	115.163	148.007	118.080	111.734	146.721	123.390	89.076	146.242	106.269	77.175	147.636	87.445	81.055	147.634
100.356	125.760	229.277	87.589	108.149	148.495	106.243	115.680	147.511	123.335	103.951	146.465	118.354	81.116	146.426	97.932	77.719	148.196	82.453	89.315	148.061
114.260	126.011	228.505	94.390	113.465	148.194	114.423	112.662	147.037	124.691	94.482	146.189	110.439	76.135	146.766	90.440	81.806	148.611	81.454	98.845	148.210
126.924	120.283	227.723	101.723	116.752	147.725	120.078	106.175	146.547	121.850	85.497	146.177	101.081	74.972	147.268	85.486	88.680	149.053	84.555	107.911	148.167
135.903	109.737	227.060	110.996	114.365	147.303	122.707	98.002	146.196	115.406	78.514	146.397	92.103	77.999	147.783	83.957	96.986	149.319	91.347	114.768	147.893
139.475	96.378	226.625	117.851	109.206	146.763	121.998	89.139	146.115	106.680	74.974	146.866	85.315	84.506	148.251	86.060	105.383	149.205	100.438	117.993	147.499
136.980	82.792	226.579	122.235	101.957	146.615	116.371	83.261	145.279	97.193	75.745	147.549	81.973	93.387	148.532	91.582	111.915	148.909	110.161	117.348	147.036
128.885	71.508	226.903	122.596	93.244	146.385	109.656	77.795	146.734	88.944	80.386	148.141	82.750	102.750	148.654	99.317	115.418	148.618	118.267	112.305	146.424
116.805	64.782	227.481	119.334	85.320	146.412	100.841	76.580	147.159	83.492	88.055	148.601	87.469	110.911	148.533	107.985	115.296	148.190	123.622	104.357	146.014
102.979	63.878	228.221	112.963	79.413	146.651	93.678	79.887	147.481	81.812	97.301	148.838	95.272	116.246	148.177	115.518	111.440	147.533	125.014	94.837	145.697
89.960	69.014	228.966	104.857	76.873	147.157	86.777	85.684	148.333	84.335	106.305	148.856	104.430	117.718	147.648	120.867	104.728	147.202	122.262	85.745	145.813
80.490	79.113	229.661	96.385	78.081	147.575	83.741	93.814	148.606	90.311	113.480	148.510	113.541	115.204	147.165	122.664	96.351	146.958	115.806	78.539	146.067
76.277	92.339	230.105	89.088	82.702	148.025	84.476	102.326	148.602	98.900	117.384	148.060	120.598	108.955	146.690	120.811	88.075	146.989	106.982	74.857	146.496
78.110	106.099	230.165	84.670	90.067	148.456	88.876	109.770	148.527	108.234	117.230	147.506	124.252	100.383	146.384	115.504	81.369	147.145	97.445	75.236	147.013
85.725	117.721	229.945	83.999	98.217	149.151	96.039	114.617	148.128	116.713	113.071	146.929	123.981	90.926	146.246	107.958	77.545	147.515	88.624	79.568	147.461
97.579	124.930	229.409	86.583	106.678	148.528	104.502	115.868	147.614	122.604	105.678	146.442	119.670	82.556	146.370	99.597	77.287	148.092	83.196	87.451	148.006
111.431	126.440	228.669	92.628	112.801	148.276	112.811	113.506	147.137	124.749	96.429	146.221	112.221	76.860	146.693	91.746	80.759	148.463	81.310	96.883	148.192
124.565	121.898	227.886	99.771	116.802	147.788	118.883	107.539	146.544	122.713	87.197	146.118	103.019	74.863	147.158	86.229	87.131	148.954	82.902	106.939	148.137
134.448	112.192	227.175	109.424	114.854	147.461	122.434	99.723	146.256	116.956	79.677	146.333	93.793	77.087	147.670	83.942	95.236	149.344	89.862	113.455	148.056
139.236	99.186	226.685	116.752	110.581	146.922	122.264	91.141	146.170	108.516	75.433	146.736	86.462	82.949	148.163	85.328	103.787	149.243	98.518	117.655	147.591
137.940	85.434	226.573	121.574	103.539	146.627	117.299	84.735	145.526	99.046	75.290	147.397	82.322	91.478	148.488	90.251	110.791	148.977	108.176	117.843	147.232
130.931	73.500	226.798	122.676	94.962	146.313	111.186	78.417	146.568	90.387	79.121	147.944	82.247	100.895	148.621	97.465	115.103	148.592	116.638	113.569	146.425
119.487	65.728	227.386	120.269	86.793	146.366	102.742	76.612	147.075	84.365	86.299	148.542	86.223	109.427	148.593	106.251	115.657	148.314	122.818	106.169	146.066
105.791	63.588	228.068	114.427	80.387	146.555	94.905	79.310	148.067	81.961	95.473	148.881	93.504	115.465	148.286	114.105	112.511	147.642	125.020	96.843	145.756
92.450	67.499	228.826	106.628	77.097	147.088	87.773	84.183	148.164	83.503	104.564	148.876	102.465	117.730	147.721	120.078	106.279	147.274	123.151	87.498	145.793
82.043	76.724	229.534	98.083	77.528	147.491	84.062	92.079	148.594	88.867	112.247	148.609	111.842	116.044	147.300	122.573	98.129	146.976	117.388	79.751	145.993
76.615	89.518	230.004	90.477	81.536	147.987	83.998	100.640	148.579	96.912	116.880	148.056	119.409	110.469	146.777	121.468	89.682	146.936	108.900	75.281	146.411
77.215	103.382	230.176	85.323	88.404	148.416	87.813	108.366	148.675	106.396	117.554	147.681	123.823	102.248	146.422	116.814	82.558	147.108	99.385	74.813	146.902
83.744	115.619	230.018	83.720	96.849	148.576	94.581	113.905	148.346	115.136	114.213	147.061	124.393	92.833	146.263	109.698	78.068	147.462	90.599	78.538	147.494
94.896	123.885	229.545	85.743	105.129	148.562	102.625	115.866	147.640	121.672	107.395	146.525	120.845	84.121	146.313	101.054	76.860	147.907	84.086	85.632	147.937
108.566	126.623	228.838	91.182	111.795	148.365	111.137	114.293	147.197	124.626	98.447	146.279	113.829	77.680	146.583	93.175	79.792	148.368	81.342	94.883	148.161
122.052	123.272	228.044	99.107	115.277	148.042	119.462	107.858	148.025	123.608	89.052	146.168	104.969	74.924	147.047	87.161	85.592	148.865	82.972	104.159	148.328
132.805	114.525	227.305	107.615	115.417	147.524	122.074	101.472	146.302	118.420	81.018	146.293	95.630	76.283	147.586	83.416	94.107	149.484	88.236	112.313	148.037
138.748	102.058	226.785	115.389	111.762	147.013	122.624	92.963	146.164	110.429	75.984	146.626	87.449	81.769	148.070	84.733	102.121	149.265	96.547	117.145	147.661
138.715	88.229	226.577	119.854	104.468	146.275	119.626	84.716	146.121	101.307	74.745	147.139	82.863	89.574	148.455	88.904	109.495	148.950	105.336	117.670	147.223
132.835	75.695	226.726	122.813	96.796	146.407	112.865	79.248	146.538	91.996	78.026	147.827	81.916	98.950	148.610	96.768	115.107	149.144	115.121	114.777	146.614
122.133	66.912	227.243	121.100	88.385	146.354	104.683	76.747	147.039	85.357	84.603	148.436	85.610	108.261	148.909	104.446	115.743	148.267	121.837	107.926	146.158
108.672	63.535	227.928	115.960	81.636	146.587	95.805	77.899	147.514	82.032	93.485	148.872	91.746	114.475	148.327	112.682	113.472	147.873	124.943	98.879	145.865
95.075	66.193	228.662	108.405	77.483	146.989	89.030	82.863	148.124	82.858	102.707	148.912	100.641	117.619	147.951	118.944	107.752	147.239	123.912	89.339	145.771
83.850	74.446	229.404	99.839	77.111	147.407	84.572	90.309	148.563	87.410	110.802	148.613	109.836	116.732	147.309	122.333	99.921	147.027	118.891	81.145	145.946
77.300	86.676	229.957	91.824	80.393	147.822	83.660	98.865	148.578	95.045	116.224	148.190	118.032	111.909	146.885	122.051	91.401	146.957	110.828	75.887	146.335
76.592	100.547	230.191	86.141	86.770	148.358	86.701	106.877	148.628	104.348	117.768	147.699	123.186	104.103	146.458	118.043	83.875	147.067	101.383	74.573	146.801
81.900	113.323	230.065	84.114	95.090	148.802	92.751	112.997	148.288	113.418	115.239	147.183	124.624	94.817	146.283	111.284	78.736	147.349	92.385	77.531	147.378
92.272	122.601	229.677	84.937	103.446	148.546	100.944	115.784	147.850	120.582	109.040	146.605	121.861	85.808	146.265	103.360	77.044	147.955	85.154	83.915	147.828
105.623	126.552	228.994	89.787	110.608	148.408	109.464	114.910	147.338	124.427	100.473	146.319	115.712	78.816	146.599	94.741	78.938	148.251	81.573	92.892	148.143
119.391	124.466	228.223	98.557	113.702	149.179	116.998	110.516	146.859	124.237	90.998	146.185	107.065	75.217	147.018	88.063	84.170	148.685	82.672	101.826	148.197
130.860	116.778	227.438	105.706	115.864	147.613	121.500	103.179	146.346	119.806	82.508	146.264	97.545	75.638	147.466	85.115	90.929	149.544	86.818	110.854	148.098
137.948	104.898	226.873	113.888	112.819	147.093	122.829	94.773	146.197	112.620	76.488	146.302	89.246	80.038	147.963	84.336	100.357	149.092	94.611	116.464	147.741
139.254	91.091	226.554	119.175	105.864	145.866	120.578	86.214	146.068	103.310	74.586	146.976	83.593	87.689	148.376	87.817	108.137	149.093	103.862	117.996	147.184
134.510	78.084	226.670	122.930	98.807	146.591	114.369	80.214	146.468	93.675	77.064	147.650	81.871	97.102	148.728	94.437	113.763	148.791	113.362	115.791	146.738
124.717	68.367	227.103	121.772	90.070	146.346	106.470	76.963	146.940	86.503	82.997	148.337	83.332	105.298	147.925	102.629	115.854	148.538	120.708	109.598	146.257
111.604	63.738	227.776	117.141	82.779	146.411	96.816	76.270	146.330	80.915	88.621	144.991	90.109	113.335	148.396	111.080	114.271	147.990	124.553	100.827	145.830
97.814	65.137	228.510	110.154	78.046	146.909	90.036	81.373	147.876	82.292	100.852	148.919	98.688	117.279	148.032	117.935	109.192	147.429	124.508	91.260	145.754
85.906	72.309	229.293	101.630	76.873	147.311	85.224	88.608	148.505	86.224	109.286	148.751	108.001	117.303	147.497	121.978	101.687	147.084	120.248	82.695	145.904
78.206	83.904	229.870	93.437	79.459	147.776	83.547	97.077	148.629	93.255	115.433	148.340	116.509	113.236	146.990	122.422	93.143	146.936	112.698	76.688	146.228
76.252	97.614	230.206	87.103	85.228	148.264	85.836	105.299	148.656	102.436	117.759	147.884	122.407	105.932	146.563	119.148	85.289	147.018	103.396	74.501	146.668
80.356	110.869	230.149	84.081	93.327	148.573	91.369	111.937	148.508	111.636	116.095	147.292	124.654	96.828	146.292	112.869	79.551	147.273	94.008	76.497	147.221
89.761	121.040	229.776	84.206	101.666	148.525	99.155	115.516	147.940	119.342	110.583	146.710	122.759	87.568	146.240	104.856	77.006	147.727	86.370	82.307	147.733
102.702	126.230	229.154	88.525	109.301	148.462	107.678	115.397	147.423	123.886	102.378	146.331	117.283	80.079	146.489	96.501	78.199	148.272	81.979	90.902	148.099
116.588	125.420	228.381	96.040	113.739	148.201	115.420	111.667	146.928	124.636	92.911	146.251	108.894	75.631	146.845	89.368	82.844	148.677	81.733	100.434	148.215
128.751	118.811	227.595	103.550	116.403	147.683	120.697	104.852	146.436	121.001	84.122	146.192	99.484	75.188	147.352	85.102	89.893	149.115	85.538	109.224	148.134
136.918	107.610	226.961	112.199	113.681	147.098	122.849	96.566	146.207	114.049	77.661	146.475	91.026	78.593	147.893	84.045	98.483	149.306	92.770	115.583	147.823
139.474	94.020	226.613	118.479	107.870	146.535	121.768	87.440	146.127	105.667	74.173	147.061	84.516	85.886	148.309	86.782	106.643	149.163	102.033	118.134	147.387
135.974	80.662	226.652	122.703	100.653	146.668	115.545	81.607	146.381	95.533	76.226	147.511	81.802	94.956	148.568	92.704	112.724	148.818	111.528	116.644	146.866
127.101	70.028	227.010	122.322	91.804	146.371	108.255	77.353	146.822	87.797	81.499	148.221	83.229	104.205	148.609	100.886	115.660	148.439	119.411	111.154	146.377
114.552	64.238	227.630	118.451	84.168	146.448	99.068	76.030	146.174	82.369	89.168	148.366	88.499	112.025	148.401	109.401	114.932	148.153	124.149	102.851	145.943
100.659	64.342	228.338	111.815	78.769	146.813	92.215	80.856	148.176	81.955	98.863	148.865	96.695	116.749	148.055	116.668	110.505	147.515	124.937	93.255	145.795
88.108	70.396	229.123	103.439	76.820	147.240	86.048	86.931	148.431	85.101	107.648	148.810	105.933	117.580	147.529	121.415	103.405	147.166	121.434	84.369	145.846
79.385	81.191	229.777	95.057	78.640	147.653	83.595	95.249	148.631	91.567	114.390	148.423	114.883	114.397	147.093	122.615	94.942	146.946	114.479	77.658	146.109
76.142	94.636	230.139	88.120	83.753	148.092	84.973	103.647	148.605	100.483	117.609	148.030	121.451	107.675	146.637	120.123	86.807	146.984	105.400	74.634	146.580
79.096	108.009	230.437	84.289	91.470	148.496	89.874	110.783	148.467	109.731	116.810	147.395	124.463	98.846	146.316	114.387	80.526	147.198	95.912	75.728	147.105
87.405	119.256	229.886	83.887	99.945	148.526	97.379	115.067	148.040	117.801	112.007	146.739	123.531	89.448	146.238	106.613	77.245	147.603	87.685	80.751	147.611
99.775	125.609	229.304	87.363	107.857	148.511	105.880	115.726	147.513	123.240	104.271	146.366	118.642	81.417	146.407	98.139	77.637	148.083	82.601	88.925	148.050
113.681	126.129	228.552	94.015	113.379	148.226	114.100	112.831	147.065	124.727	94.893	146.195	110.812	76.260	146.751	90.706	81.567	148.598	81.406	98.432	148.209
126.446	120.642	227.760	101.740	116.279	147.856	119.935	106.515	146.558	122.059	85.841	146.173	101.803	74.934	147.425	85.629	88.345	149.030	84.285	107.622	148.175
135.581	110.279	227.082	110.654	114.500	147.322	122.557	98.342	146.107	115.643	78.707	146.301	92.452	77.783	147.762	83.947	96.603	149.311	90.999	114.525	147.904
139.435	96.987	226.644	117.660	109.544	146.826	121.960	89.556	146.071	106.972	75.053	146.744	85.565	84.151	148.235	85.800	105.009	149.138	99.919	117.900	147.427
137.195	83.379	226.588	122.032	102.259	146.590	117.565	82.283	146.243	97.841	75.429	147.410	82.020	92.962	148.530	91.268	111.671	148.908	109.659	117.455	147.137
129.370	71.944	226.885	122.662	93.642	146.374	110.020	77.935	146.728	89.203	80.053	148.027	82.629	102.353	148.641	98.836	115.312	148.567	117.942	112.618	146.457
117.435	64.994	227.502	119.551	85.642	146.393	101.213	76.547	147.078	83.679	87.654	148.584	87.179	110.583	148.526	107.543	115.283	148.078	123.456	104.774	146.021
103.626	63.807	228.194	113.376	79.632	146.670	93.671	79.921	148.248	81.819	96.858	148.839	94.865	116.083	148.224	115.292	111.721	147.650	125.110	95.304	145.795
90.558	68.642	228.943	105.273	76.901	147.149	87.031	85.349	148.335	84.110	105.904	148.842	104.069	117.774	147.759	120.702	105.099	147.210	122.458	86.137	145.789
80.856	78.513	229.639	96.806	77.927	147.561	83.815	93.397	148.623	89.971	113.202	148.552	113.136	115.423	147.200	122.658	96.790	146.961	116.206	78.816	146.063
76.328	91.644	230.061	89.495	82.428	148.069	84.349	101.932	148.577	98.321	117.246	147.964	120.198	109.302	146.624	120.987	88.459	146.970	107.449	74.945	146.492
77.856	105.435	230.175	84.811	89.658	148.457	88.693	109.407	148.661	107.779	117.334	147.536	124.164	100.840	146.385	115.832	81.648	147.135	97.919	75.109	146.989
85.219	117.213	229.971	83.497	98.072	148.474	95.598	114.434	148.130	116.331	113.369	146.952	124.112	91.400	146.267	108.375	77.650	147.505	88.958	79.286	147.357
96.891	124.684	229.456	86.376	106.307	148.548	104.042	115.884	147.636	122.396	106.125	146.467	119.972	82.943	146.345	99.992	77.168	148.043	83.418	86.977	148.005
110.691	126.522	228.726	92.236	112.564	148.296	112.378	113.717	147.127	124.724	96.962	146.227	112.674	77.079	146.668	92.158	80.446	148.514	81.304	96.364	148.195
123.909	122.282	227.912	98.904	115.838	151.120	118.605	107.933	146.561	122.885	87.640	146.111	103.532	74.846	147.130	86.436	86.737	148.913	82.512	106.481	148.597
134.029	112.816	227.196	108.978	114.984	147.524	122.377	100.205	146.270	117.350	80.012	146.314	94.264	76.855	147.632	83.910	94.829	149.368	89.448	113.132	148.072
139.114	99.940	226.723	116.397	110.909	146.946	122.356	91.649	146.133	109.012	75.557	146.697	86.779	82.558	148.140	85.036	103.328	149.135	97.970	117.528	147.590
138.155	86.179	226.597	121.382	103.986	146.628	117.797	86.047	147.806	99.509	75.253	147.368	82.445	90.965	148.478	89.974	110.575	149.106	107.574	117.893	147.184
131.482	74.089	226.796	122.799	95.498	146.413	111.710	78.652	146.616	90.819	78.799	147.917	82.132	100.377	148.634	97.444	115.143	148.899	116.311	113.941	146.553
120.231	66.020	227.310	120.517	87.222	146.376	103.365	76.687	147.124	84.619	85.817	148.513	85.965	109.038	148.603	105.744	115.710	148.320	122.564	106.664	146.089
106.591	63.539	228.022	114.873	80.722	146.587	95.862	79.520	148.336	82.113	95.015	148.923	93.005	115.214	148.293	113.802	112.830	147.770	125.011	97.420	145.781
93.186	67.106	228.788	107.123	77.185	147.044	88.152	83.852	148.221	83.296	104.054	148.872	101.951	117.719	147.773	119.691	106.676	147.197	123.371	88.010	145.766
82.520	76.015	229.447	98.570	77.402	147.467	84.189	91.584	148.580	88.453	111.860	148.633	111.322	116.255	147.302	122.558	98.663	147.033	117.829	80.127	145.990
76.781	88.713	230.001	90.873	81.199	147.963	83.885	100.146	148.587	96.555	116.732	148.217	119.046	110.891	146.820	121.661	90.174	146.972	109.451	75.431	146.378
77.001	102.584	230.192	85.539	87.930	148.387	87.489	107.948	148.659	105.854	117.624	147.732	123.640	102.784	146.428	117.178	82.925	147.102	99.943	74.724	146.870
83.198	114.988	230.035	84.010	96.435	148.713	93.901	113.665	148.237	114.655	114.522	147.081	124.478	93.401	146.253	110.108	78.235	147.399	91.371	78.291	147.627
94.131	123.554	229.586	85.520	104.677	148.574	102.216	115.890	147.757	121.360	107.934	146.659	121.148	84.594	146.298	101.619	76.914	147.840	84.371	85.144	147.911
107.719	126.639	228.884	90.770	111.473	148.372	110.682	114.487	147.226	124.560	99.029	146.241	114.172	77.892	146.517	93.720	79.494	148.472	81.390	94.331	148.163
121.313	123.654	228.100	98.612	115.152	148.055	119.115	108.262	148.057	123.819	89.607	146.165	105.531	74.990	147.035	87.424	85.193	148.849	82.776	103.612	148.327
132.281	115.181	227.341	107.128	115.535	147.554	121.922	101.953	146.311	118.837	81.440	146.290	96.152	76.094	147.546	83.482	93.706	149.280	87.824	111.928	148.038
138.530	102.855	226.813	114.969	112.078	147.023	122.700	93.455	146.162	110.943	76.181	146.606	87.548	81.968	147.267	84.597	101.619	149.293	96.000	116.985	147.677
138.898	89.009	226.579	120.370	105.432	147.548	117.401	85.860	150.699	100.737	75.554	147.644	83.056	89.047	148.419	88.666	109.183	149.068	105.636	118.227	147.388
133.325	76.330	226.718	122.852	97.355	146.483	113.297	79.486	146.503	92.460	77.747	147.777	81.965	98.544	148.759	95.637	114.324	148.724	114.654	115.083	146.672
122.846	67.274	227.176	121.298	88.831	146.347	105.188	76.809	147.034	85.654	84.174	148.430	85.356	107.893	149.050	103.985	115.788	148.302	121.563	108.392	146.187
109.457	63.554	227.858	116.252	81.886	146.524	95.699	77.239	147.294	82.710	93.522	149.241	91.320	114.198	148.343	112.257	113.688	147.878	124.902	99.426	145.896
95.776	65.904	228.639	108.868	77.618	146.979	89.370	82.529	148.094	82.681	102.243	148.863	100.117	117.543	147.951	118.707	108.180	147.325	124.105	89.832	145.774
84.345	73.810	229.388	100.300	77.047	147.378	84.713	89.888	148.539	87.094	110.407	148.659	109.367	116.886	147.327	122.262	100.364	147.030	119.262	81.537	145.952
77.506	85.980	229.925	92.279	80.179	147.851	83.607	98.427	148.599	94.587	116.035	148.218	117.544	112.222	146.804	122.179	91.835	146.968	111.304	76.074	146.282
76.463	99.841	230.194	86.351	86.391	148.322	86.490	106.514	148.646	103.964	117.772	147.812	123.012	104.553	146.477	118.333	84.217	147.065	101.875	74.538	146.763
81.527	112.751	230.099	83.790	94.629	148.583	92.390	112.769	148.320	113.007	115.461	147.199	124.636	95.278	146.264	111.668	78.912	147.338	92.703	77.221	147.344
91.693	122.272	229.700	84.763	103.043	148.533	100.521	115.722	147.837	120.298	109.422	146.640	122.084	86.217	146.265	103.809	77.039	147.964	85.422	83.529	147.799
104.974	126.513	229.036	89.492	110.329	148.418	109.081	115.043	147.356	124.208	100.926	146.410	116.289	79.159	146.676	95.100	78.762	148.263	81.641	92.442	148.132
118.807	124.684	228.244	96.594	115.125	148.084	116.716	110.790	146.881	124.323	91.414	146.167	107.374	75.264	146.914	88.400	83.904	148.728	82.433	101.643	148.227
130.442	117.229	227.472	105.280	115.974	147.652	121.373	103.550	146.373	120.059	82.826	146.240	97.946	75.532	147.452	85.218	90.493	149.723	86.548	110.530	148.100
137.768	105.432	226.885	113.592	113.018	147.128	122.840	95.123	146.182	112.964	76.665	146.278	89.524	79.803	147.943	84.262	99.947	149.344	94.245	116.309	147.760
139.400	91.875	225.869	119.775	107.062	146.783	120.756	86.530	146.120	103.708	74.550	146.932	83.764	87.337	148.371	87.525	107.838	149.040	103.501	118.103	147.261
134.793	78.534	226.648	122.939	99.171	146.605	114.644	80.437	146.466	94.064	76.903	147.659	81.770	96.597	148.604	93.805	113.422	148.792	113.047	115.961	146.768
125.132	68.615	227.069	121.879	90.373	146.366	106.795	77.030	146.912	86.719	82.743	148.326	83.015	105.233	148.509	102.324	115.851	148.536	120.504	109.875	146.267
112.082	63.775	227.728	117.361	82.999	146.402	97.135	76.212	146.277	81.312	90.392	148.216	89.777	113.128	148.344	110.758	114.342	147.968	124.338	101.373	145.615
98.236	65.003	228.485	110.406	78.144	146.882	90.709	81.548	148.086	82.234	100.537	148.866	98.393	117.220	148.037	117.757	109.398	147.434	124.602	91.571	145.766
86.203	72.030	229.251	101.877	76.868	147.287	85.325	88.369	148.475	86.074	109.066	148.773	107.745	117.367	147.519	121.907	101.930	147.080	120.404	82.924	145.881
78.326	83.538	229.838	93.636	79.350	147.753	83.544	96.853	148.638	93.043	115.312	148.375	116.298	113.395	146.991	122.449	93.369	146.927	112.940	76.807	146.225
76.205	97.259	230.163	87.226	85.062	148.256	85.753	105.117	148.661	102.212	117.751	147.919	122.318	106.140	146.571	119.286	85.471	147.027	103.635	74.510	146.665
80.183	110.594	230.134	84.101	93.132	148.564	91.088	111.847	148.393	111.500	116.160	147.378	124.650	97.038	146.306	113.021	79.648	147.254	94.211	76.398	147.196
89.535	120.884	229.786	84.122	101.498	148.500	98.992	115.479	147.947	119.223	110.723	146.725	122.845	87.748	146.234	105.017	77.021	147.710	86.500	82.169	147.722
102.467	126.191	229.168	88.425	109.188	148.470	107.554	115.437	147.437	123.834	102.529	146.342	117.366	80.174	146.471	96.651	78.142	148.259	82.034	90.734	148.095
116.389	125.491	228.385	95.902	113.723	148.191	115.333	111.983	146.686	124.672	93.045	146.259	109.023	75.674	146.835	89.440	82.757	148.664	81.712	100.324	148.223
128.629	118.912	227.596	103.428	116.433	147.685	120.646	104.946	146.445	121.049	84.196	146.195	99.589	75.170	147.338	85.122	89.827	149.120	85.479	109.139	148.138
136.878	107.721	226.960	112.137	113.715	147.111	122.847	96.633	146.208	114.104	77.689	146.464	91.049	78.589	147.884	84.039	98.412	149.294	92.701	115.544	147.826
139.473	94.099	226.606	118.460	107.904	146.545	121.777	87.490	146.125	105.683	74.206	147.052	84.539	85.844	148.303	86.665	106.583	149.097	101.904	118.105	147.322
135.990	80.687	226.643	122.710	100.671	146.666	115.559	81.616	146.377	95.551	76.217	147.504	81.807	94.940	148.569	92.694	112.709	148.814	111.520	116.653	146.870
127.077	70.020	227.002	122.304	91.806	146.363	108.249	77.360	146.818	87.796	81.509	148.225	83.233	104.209	148.609	100.902	115.666	148.446	119.425	111.138	146.376
114.497	64.231	227.636	118.433	84.136	146.450	99.033	76.034	146.172	82.337	89.190	148.354	88.544	112.060	148.398	109.442	114.915	148.144	124.168	102.799	145.943
100.547	64.374	228.338	111.752	78.740	146.811	92.147	80.882	148.176	81.974	98.943	148.863	96.873	116.809	148.146	116.727	110.451	147.513	124.931	93.186	145.801
87.931	70.435	229.055	103.336	76.820	147.238	86.001	87.022	148.429	85.165	107.738	148.817	106.154	117.591	147.594	121.456	103.304	147.175	121.376	84.265	145.853
79.258	81.382	229.759	94.943	78.693	147.674	83.590	95.373	148.641	91.710	114.460	148.437	115.015	114.315	147.097	122.611	94.807	146.947	114.358	77.581	146.136
76.133	94.895	230.116	88.024	83.886	148.123	85.038	103.797	148.607	100.669	117.628	148.025	121.550	107.512	146.638	120.034	86.648	146.985	105.225	74.608	146.594
79.132	108.519	230.162	84.250	91.669	148.507	90.025	110.910	148.475	109.946	116.734	147.393	124.517	98.633	146.331	114.227	80.409	147.207	95.704	75.791	147.121
87.705	119.496	229.880	83.865	100.053	148.606	97.602	115.128	148.023	118.104	111.851	146.823	123.434	89.188	146.240	106.384	77.191	147.638	87.435	80.887	147.530
100.219	125.724	229.291	87.524	108.069	148.505	106.038	115.642	147.416	123.308	104.042	146.487	118.434	81.181	146.418	97.886	77.701	148.080	82.482	89.214	148.059
114.163	126.027	228.511	94.331	113.453	148.197	114.379	112.684	147.049	124.719	94.555	146.214	110.495	76.144	146.766	90.475	81.758	148.604	81.454	98.773	148.223
126.883	120.310	227.728	101.704	116.760	147.738	120.066	106.186	146.552	121.863	85.517	146.180	101.107	74.961	147.273	85.492	88.658	149.050	84.547	107.882	148.181
135.900	109.728	227.059	110.998	114.372	147.293	122.705	98.001	146.202	115.403	78.500	146.399	92.097	78.001	147.788	83.955	96.985	149.320	91.360	114.766	147.895
139.472	96.317	226.627	117.866	109.175	146.751	122.008	89.112	146.137	106.647	74.961	146.875	85.292	84.538	148.259	86.074	105.412	149.202	100.453	117.982	147.465
136.933	82.682	226.579	122.230	101.870	146.601	116.242	82.874	146.290	97.118	75.777	147.547	81.965	93.458	148.536	91.621	111.942	148.891	110.211	117.303	147.008
128.765	71.393	226.899	122.581	93.144	146.390	109.566	77.762	146.743	88.806	80.419	148.075	82.789	102.855	148.648	99.423	115.445	148.610	118.358	112.223	146.427
116.592	64.718	227.498	119.251	85.206	146.410	100.580	76.505	147.042	83.344	88.168	148.540	87.491	110.992	148.458	108.123	115.265	148.192	123.679	104.211	146.006
102.704	63.924	228.240	112.825	79.326	146.654	93.012	80.062	148.175	81.838	97.482	148.844	95.464	116.305	148.178	115.730	111.348	147.599	125.107	94.642	145.750
89.707	69.199	229.003	104.562	76.828	147.102	86.679	85.859	148.360	84.437	106.487	148.839	104.745	117.744	147.713	120.949	104.537	147.194	122.036	85.500	145.723
80.158	79.419	229.602	96.152	78.172	147.599	83.709	94.047	148.617	90.540	113.656	148.523	113.778	115.064	147.169	122.703	96.133	147.010	115.595	78.383	146.093
76.208	92.776	230.088	88.980	82.926	148.107	84.593	102.573	148.592	99.167	117.416	148.021	120.778	108.713	146.681	120.669	87.808	146.973	106.676	74.792	146.529
78.270	106.572	230.172	84.480	90.327	148.387	88.999	109.966	148.436	108.637	117.119	147.552	124.295	100.026	146.348	115.258	81.176	147.158	97.109	75.340	147.033
86.127	118.113	229.924	83.901	98.969	148.600	96.360	114.733	148.111	117.027	112.804	146.907	123.875	90.550	146.237	107.607	77.456	147.539	88.747	79.993	147.620
98.184	125.135	229.387	86.798	107.024	148.548	104.884	115.842	147.585	122.762	105.355	146.576	119.393	82.240	146.381	99.245	77.385	148.118	83.019	87.861	148.022
112.119	126.364	228.640	93.030	113.017	148.267	113.193	113.298	147.110	124.751	95.966	146.212	111.789	76.664	146.699	91.414	81.001	148.480	81.329	97.367	148.209
125.206	121.491	227.841	100.238	116.903	147.588	119.178	107.337	146.358	122.510	86.743	146.126	102.499	74.868	147.192	86.018	87.533	148.968	83.386	107.131	148.171
134.890	111.504	227.134	109.904	114.709	147.447	122.563	99.269	146.269	116.512	79.331	146.340	93.290	77.327	147.686	83.889	95.842	149.189	90.319	113.783	148.020
139.351	98.327	226.667	117.145	110.186	146.887	122.158	90.527	146.115	107.921	75.277	146.769	86.107	83.420	148.196	85.538	104.290	149.209	99.089	117.763	147.541
137.639	84.531	226.561	121.775	102.993	146.612	118.088	82.860	146.206	98.479	75.243	147.085	82.190	92.106	148.513	90.700	111.178	148.975	108.815	117.698	147.210
130.240	72.769	226.839	122.739	94.369	146.418	110.724	78.205	146.679	89.848	79.535	147.996	82.417	101.560	148.645	98.240	115.200	148.671	117.184	113.120	146.385
118.491	65.312	227.417	119.927	86.221	146.385	102.116	76.653	147.205	84.022	86.952	148.576	86.678	109.993	148.549	106.934	115.531	148.275	123.146	105.485	146.051
104.662	63.695	228.139	113.852	79.977	146.605	94.671	79.516	147.612	81.827	96.154	148.822	94.205	115.803	148.239	114.685	112.098	147.616	125.041	96.026	145.725
91.384	68.122	228.904	105.874	76.992	147.119	87.364	84.848	148.286	83.837	105.317	148.870	103.420	117.786	147.790	120.458	105.617	147.259	122.766	86.729	145.767
81.302	77.718	229.540	97.313	77.753	147.544	83.897	92.856	148.616	89.492	112.831	148.570	112.612	115.684	147.232	122.626	97.343	146.975	116.690	79.183	146.044
76.406	90.847	230.067	89.841	82.086	148.043	84.357	101.479	148.691	97.951	117.152	148.141	120.002	109.763	146.743	121.159	88.893	146.936	107.990	75.056	146.450
77.615	104.768	230.178	84.964	89.232	148.436	88.393	109.072	148.659	107.298	117.425	147.573	124.060	101.315	146.412	116.158	81.944	147.132	98.418	75.006	146.950
84.763	116.764	229.988	83.594	97.734	148.452	95.239	114.284	148.167	115.975	113.634	146.994	124.194	91.818	146.245	108.738	77.777	147.482	89.767	79.161	147.548
96.370	124.507	229.475	86.192	106.000	148.548	103.723	115.902	147.681	122.200	106.469	146.485	120.203	83.248	146.340	100.290	77.082	148.060	83.584	86.633	147.990
110.230	126.558	228.741	91.997	112.413	148.308	112.099	113.842	147.149	124.742	97.287	146.240	112.931	77.208	146.647	92.324	80.339	148.428	81.299	96.044	148.187
123.585	122.487	227.944	100.159	115.502	147.975	118.522	108.144	146.567	122.991	87.865	146.131	103.791	74.865	147.128	86.556	86.546	148.917	83.444	105.268	148.359
133.878	113.064	227.223	108.733	115.143	147.477	122.342	100.369	146.274	117.505	80.141	146.326	94.455	76.772	147.638	83.894	94.682	149.359	89.180	113.162	147.989
139.101	100.142	226.738	116.307	110.995	146.967	122.399	91.782	146.167	109.155	75.591	146.696	86.852	82.466	148.135	85.179	103.261	148.976	97.842	117.487	147.605
138.203	86.289	226.600	121.360	104.051	146.641	117.591	84.903	146.326	99.574	75.246	147.358	82.467	90.893	148.486	89.848	110.412	148.988	107.373	117.814	147.095
131.502	74.107	226.793	122.797	95.507	146.411	111.725	78.662	146.613	90.750	78.807	147.887	82.129	100.363	148.625	97.432	115.143	148.896	116.303	113.946	146.551
120.175	65.988	227.323	120.488	87.186	146.376	103.325	76.694	147.125	84.596	85.862	148.519	85.985	109.066	148.601	105.786	115.707	148.325	122.590	106.627	146.085
106.426	63.546	228.034	114.758	80.652	146.559	95.612	79.400	148.199	81.992	95.053	148.826	93.104	115.259	148.299	113.882	112.772	147.772	125.015	97.317	145.779
92.960	67.221	228.808	106.963	77.159	147.050	88.051	83.972	148.229	83.352	104.211	148.875	102.211	117.768	147.850	119.833	106.553	147.242	123.297	87.850	145.767
82.349	76.346	229.545	98.363	77.450	147.471	84.125	91.780	148.572	88.628	112.014	148.649	111.544	116.163	147.310	122.543	98.431	147.002	117.641	79.967	145.982
76.697	89.125	230.008	90.669	81.370	147.973	83.942	100.403	148.584	96.672	116.787	148.101	119.236	110.670	146.796	121.586	89.934	146.968	109.170	75.352	146.400
77.120	103.084	230.168	85.408	88.226	148.399	87.694	108.211	148.676	106.188	117.586	147.703	123.741	102.452	146.412	116.946	82.694	147.109	99.599	74.780	146.889
83.599	115.463	230.015	83.665	96.718	148.560	94.230	113.819	148.211	115.003	114.297	147.075	124.421	92.986	146.257	109.752	78.106	147.423	90.728	78.444	147.489
94.759	123.839	229.555	85.702	105.057	148.555	102.649	115.904	147.752	121.604	107.471	146.503	120.886	84.201	146.310	101.106	76.901	147.845	84.130	85.553	147.930
108.512	126.631	228.846	91.153	111.789	148.374	111.112	114.304	147.207	124.625	98.486	146.284	113.837	77.692	146.583	93.197	79.782	148.371	81.347	94.859	148.170
122.091	123.269	228.045	99.141	115.284	148.036	117.781	109.381	146.430	123.603	89.032	146.172	104.938	74.924	147.052	87.149	85.606	148.856	82.989	104.179	148.332
132.878	114.422	227.287	107.697	115.403	147.530	122.098	101.407	146.305	118.349	80.953	146.296	95.545	76.328	147.591	83.446	94.160	149.494	88.309	112.389	148.034
138.796	101.834	226.775	115.500	111.682	147.010	122.603	92.816	146.150	110.263	75.949	146.651	87.410	81.813	148.070	84.767	102.261	149.261	96.701	117.189	147.659
138.656	87.909	226.584	120.013	104.401	146.371	119.504	84.541	146.135	100.914	74.782	146.943	82.783	89.797	148.455	89.135	109.696	149.037	105.295	117.441	146.926
132.586	75.376	226.744	122.805	96.514	146.395	112.635	79.125	146.549	91.757	78.174	147.838	81.957	99.240	148.615	96.950	115.242	149.255	115.366	114.620	146.607
121.666	66.674	227.256	120.959	88.091	146.363	104.379	76.731	147.071	85.158	84.898	148.458	85.621	108.391	148.802	104.758	115.721	148.236	122.023	107.627	146.134
108.064	63.505	227.937	115.578	81.305	146.537	95.478	78.082	147.559	81.682	93.637	148.629	92.108	114.697	148.322	113.026	113.280	147.844	124.999	98.439	145.802
94.424	66.475	228.704	107.970	77.384	147.018	88.714	83.191	148.153	82.976	103.184	148.890	101.021	117.642	147.843	119.217	107.397	147.242	123.728	88.884	145.751
83.327	75.049	229.444	99.356	77.214	147.444	84.397	90.809	148.566	87.765	111.201	148.612	110.371	116.559	147.272	122.485	99.625	146.357	118.487	80.738	145.964
77.052	87.538	229.962	91.450	80.755	147.920	83.756	99.424	148.616	95.632	116.442	148.173	118.486	111.469	146.849	121.900	90.875	146.969	110.227	75.671	146.332
76.775	101.548	230.203	85.840	87.324	148.370	87.045	107.409	148.635	105.027	117.705	147.667	123.440	103.487	146.465	117.638	83.419	147.094	100.678	74.639	146.831
82.574	114.210	230.054	83.998	95.802	148.726	93.346	113.349	148.263	114.084	114.878	147.146	124.549	94.056	146.266	110.661	78.462	147.383	91.984	77.867	147.695
93.333	123.171	229.624	85.276	104.167	148.572	101.677	115.855	147.807	121.050	108.316	146.723	121.539	85.125	146.327	102.795	76.997	148.117	84.687	84.626	147.878
106.931	126.625	228.932	90.395	111.159	148.401	110.205	114.663	147.259	124.463	99.546	146.240	114.650	78.162	146.555	94.038	79.301	148.314	81.451	93.788	148.167
120.689	123.955	228.153	98.988	113.962	148.577	117.843	109.972	146.899	123.585	89.858	146.088	105.987	75.043	147.000	87.639	84.871	148.793	83.256	102.288	148.912
131.884	115.646	227.371	106.666	115.595	147.532	121.818	102.318	146.339	119.120	81.737	146.291	96.519	75.976	147.502	84.234	92.716	149.064	87.542	111.643	148.085
138.414	103.361	226.814	114.586	112.224	146.952	122.758	93.781	146.184	111.256	76.305	146.604	87.631	81.587	148.014	84.518	101.308	149.292	95.687	116.877	147.718
138.994	89.416	226.551	120.476	105.862	146.713	116.831	88.241	154.347	101.013	75.571	147.518	83.154	88.780	148.417	88.562	109.089	149.203	105.283	118.187	147.365
133.533	76.592	226.703	122.760	97.527	146.402	113.362	79.552	146.431	92.648	77.642	147.763	81.935	98.331	148.757	95.510	114.299	148.796	114.467	115.182	146.688
123.033	67.368	227.161	121.344	88.937	146.347	105.303	76.805	147.021	85.668	83.983	148.326	85.534	107.982	149.225	103.842	115.793	148.325	121.479	108.511	146.200
109.576	63.555	227.843	116.307	81.934	146.527	96.671	77.990	147.798	81.827	92.637	148.595	91.243	114.141	148.353	112.187	113.717	147.884	124.860	99.492	145.865
95.797	65.886	228.631	108.884	77.618	146.982	89.383	82.507	148.090	82.658	102.210	148.867	100.096	117.535	147.959	118.702	108.192	147.348	124.106	89.849	145.785
84.290	73.868	229.325	100.258	77.042	147.380	84.699	89.915	148.555	87.098	110.435	148.652	109.395	116.870	147.327	122.267	100.324	147.043	119.227	81.495	145.947
77.452	86.112	229.920	92.201	80.225	147.868	83.594	98.502	148.583	94.368	115.877	147.876	117.609	112.146	146.798	122.124	91.739	146.948	111.208	76.032	146.301
76.500	100.079	230.177	86.288	86.520	148.349	86.557	106.632	148.651	104.112	117.761	147.809	123.076	104.395	146.474	118.228	84.110	147.059	101.710	74.555	146.785
81.699	113.023	230.089	84.045	94.885	148.734	92.556	112.881	148.307	113.195	115.357	147.209	124.624	95.068	146.273	111.477	78.823	147.341	92.561	77.375	147.343
92.033	122.478	229.678	84.864	103.294	148.546	100.791	115.762	147.870	120.480	109.184	146.617	121.940	85.967	146.261	103.555	77.047	147.978	85.251	83.775	147.824
105.469	126.543	229.020	89.721	110.542	148.418	109.372	114.948	147.343	124.411	100.569	146.338	115.797	78.876	146.604	94.818	78.893	148.257	81.583	92.791	148.148
119.350	124.481	228.229	98.542	113.698	149.195	116.984	110.532	146.875	124.244	91.022	146.198	107.095	75.220	147.016	88.161	84.177	148.754	82.719	101.853	148.265
130.916	116.717	227.435	105.770	115.853	147.626	121.521	103.137	146.349	119.775	82.464	146.262	97.470	75.676	147.446	84.423	91.855	149.046	86.859	110.896	148.102
138.007	104.719	226.863	113.984	112.759	147.103	122.824	94.641	146.193	112.491	76.459	146.322	89.159	80.111	147.959	84.371	100.485	149.050	94.740	116.509	147.745
139.225	90.807	226.575	119.356	106.369	146.909	120.489	86.076	146.114	103.117	74.582	146.967	83.525	87.877	148.387	87.933	108.284	149.101	104.012	117.938	147.170
134.299	77.744	226.683	122.915	98.513	146.573	114.181	80.059	146.467	93.489	77.182	147.702	81.775	97.247	148.609	93.773	113.298	148.572	113.618	115.668	146.737
124.249	68.088	227.137	121.646	89.739	146.324	106.160	76.912	146.953	86.356	83.386	148.491	84.294	106.450	148.705	102.999	115.806	148.389	120.928	109.304	146.240
110.968	63.656	227.778	117.034	82.612	146.575	97.912	77.872	147.947	82.307	91.993	148.846	90.476	113.643	148.440	111.445	114.126	147.983	124.735	100.424	145.889
97.101	65.389	228.545	109.709	77.890	146.933	89.985	81.896	147.997	82.422	101.313	148.870	99.200	117.386	148.029	118.208	108.855	147.396	124.385	90.770	145.792
85.264	72.916	229.307	101.101	76.926	147.348	84.996	89.104	148.502	86.582	109.758	148.733	108.536	117.154	147.456	122.103	101.174	147.087	119.866	82.228	145.923
77.855	84.815	229.896	92.925	79.765	147.817	83.510	97.643	148.563	93.785	115.683	148.242	117.041	112.786	146.952	122.312	92.557	146.936	112.082	76.392	146.260
76.334	98.707	230.170	86.729	85.799	148.309	86.156	105.894	148.677	103.191	117.761	147.857	122.751	105.253	146.546	118.736	84.753	147.038	102.640	74.510	146.744
80.944	111.891	230.109	84.180	93.971	148.851	91.972	112.378	148.485	112.384	115.759	147.260	124.666	95.995	146.303	112.215	79.192	147.301	93.251	76.872	147.263
90.883	121.778	229.734	84.536	102.497	148.549	99.947	115.644	147.897	119.913	109.902	146.671	122.383	86.774	146.272	104.202	77.048	147.801	85.799	83.014	147.794
104.137	126.432	229.076	89.138	109.960	148.454	108.460	115.140	147.282	124.112	101.410	146.284	116.885	79.501	146.778	95.650	78.512	148.311	81.758	91.870	148.131
118.103	124.945	228.298	95.987	115.166	148.106	116.374	111.118	146.940	124.427	91.891	146.189	107.862	75.360	146.893	88.691	83.567	148.732	82.126	101.338	148.228
129.986	117.670	227.502	104.810	116.090	147.667	121.198	103.900	146.403	120.332	83.180	146.225	98.368	75.412	147.437	85.243	90.436	149.112	86.276	110.192	148.131
137.584	105.954	226.910	113.296	113.187	147.148	122.840	95.454	146.191	112.971	77.063	146.505	90.588	78.555	148.572	84.192	99.602	149.335	93.905	116.150	147.784
139.360	92.115	226.597	119.339	107.155	146.951	120.911	86.748	146.099	104.039	74.535	146.903	83.904	87.043	148.373	87.362	107.602	149.068	103.251	118.114	147.248
134.983	78.856	226.647	122.962	99.425	146.631	114.783	80.585	146.456	94.295	76.798	147.660	81.770	96.352	148.603	93.395	113.041	148.516	112.825	116.077	146.801
125.367	68.770	227.065	121.936	90.532	146.376	106.944	77.047	146.902	86.752	82.579	148.266	82.936	105.216	148.634	102.220	115.781	148.407	120.380	110.016	146.278
112.263	63.803	227.714	117.508	83.114	146.480	98.231	77.464	147.706	82.500	91.138	148.817	89.770	113.072	148.420	110.729	114.457	148.070	124.567	101.304	145.927
98.317	64.981	228.476	110.463	78.156	146.882	90.773	81.532	148.101	82.226	100.477	148.875	98.358	117.218	148.070	117.724	109.433	147.450	124.603	91.616	145.764
86.208	72.033	229.258	101.870	76.862	147.304	85.318	88.351	148.466	86.067	109.056	148.766	107.749	117.361	147.529	121.906	101.931	147.089	120.410	82.915	145.890
78.285	83.618	229.840	93.592	79.384	147.781	83.547	96.902	148.651	93.100	115.339	148.376	116.353	113.352	147.000	122.444	93.314	146.936	112.876	76.781	146.232
76.234	97.455	230.208	87.158	85.152	148.269	85.801	105.222	148.676	102.331	117.746	147.921	122.357	106.036	146.566	119.206	85.373	147.029	103.510	74.499	146.677
80.328	110.832	230.155	84.096	93.298	148.584	91.354	111.923	148.525	111.606	116.105	147.313	124.637	96.850	146.294	112.897	79.561	147.285	94.033	76.482	147.237
89.830	121.097	229.776	84.225	101.716	148.534	99.202	115.511	147.932	119.377	110.538	146.715	122.734	87.517	146.255	104.815	76.999	147.738	86.341	82.350	147.750
102.910	126.267	229.151	88.619	109.385	148.473	107.808	115.361	147.426	123.927	102.241	146.328	117.233	80.006	146.528	96.394	78.243	148.304	81.942	91.036	148.107
116.912	125.332	228.367	96.269	113.776	148.202	116.140	111.600	147.265	124.461	92.878	145.934	108.668	75.569	146.848	89.223	82.985	148.699	81.809	100.645	148.216
129.095	118.505	227.559	103.895	116.330	147.680	120.848	104.600	146.430	120.810	83.854	146.205	99.184	75.249	147.378	85.085	90.088	149.146	85.736	109.481	148.143
137.140	107.075	226.937	112.526	113.518	147.096	122.861	96.198	146.202	113.698	77.468	146.475	90.948	78.578	147.954	84.097	98.847	149.319	93.128	115.767	147.803
139.459	93.314	226.582	118.649	107.431	146.481	121.717	86.917	146.179	105.401	73.747	147.681	84.275	86.311	148.331	87.020	107.011	149.152	102.520	118.153	147.376
135.607	79.919	226.654	122.979	100.285	146.714	115.278	81.171	146.440	95.132	76.488	147.691	81.787	95.528	148.566	93.109	112.979	148.787	112.056	116.409	146.846
126.334	69.430	226.999	122.156	91.247	146.353	107.681	77.205	146.862	87.338	81.915	148.205	83.156	104.574	148.465	101.312	115.735	148.497	119.858	110.648	146.331
113.462	63.994	227.664	118.012	83.653	146.457	98.267	76.100	146.213	82.567	90.254	148.765	89.149	112.551	148.461	110.041	114.691	148.071	124.341	102.106	145.912
99.469	64.636	228.403	111.147	78.441	146.853	91.355	81.102	148.019	82.080	99.693	148.849	97.592	117.025	148.113	117.226	109.972	147.491	124.806	92.443	145.811
87.043	71.188	229.118	102.611	76.825	147.280	85.663	87.701	148.468	85.602	108.405	148.800	106.965	117.499	147.582	121.694	102.620	147.142	120.908	83.586	145.878
78.749	82.540	229.821	94.226	79.033	147.719	83.556	96.183	148.660	92.416	114.928	148.379	115.721	113.829	147.051	122.541	94.033	146.952	113.598	77.157	146.171
76.149	96.249	230.144	87.592	84.559	148.235	85.498	104.566	148.692	101.532	117.710	147.945	122.012	106.719	146.606	119.616	85.958	147.021	104.310	74.542	146.656
79.749	109.794	230.150	84.138	92.564	148.547	90.666	111.506	148.432	110.865	116.401	147.346	124.593	97.646	146.307	113.493	79.929	147.257	94.773	76.144	147.170
88.862	120.421	229.808	83.946	100.992	148.500	98.497	115.376	147.980	118.831	111.129	146.760	123.061	88.246	146.240	105.489	77.070	147.676	86.872	81.749	147.700
101.758	126.069	229.215	88.141	108.854	148.487	107.119	115.526	147.450	123.669	102.966	146.331	117.668	80.457	146.452	97.067	77.980	148.248	82.147	90.263	148.101
115.839	125.846	227.815	95.462	113.662	148.168	115.340	112.129	147.032	124.754	93.518	146.219	109.429	75.787	146.815	89.720	82.471	148.646	81.602	99.905	148.212
128.234	119.258	227.627	103.024	116.516	147.674	120.459	105.236	146.449	121.241	84.504	146.190	99.945	75.121	147.334	85.176	89.556	149.086	85.256	108.837	148.142
136.697	108.118	226.981	111.889	113.848	147.142	122.805	96.899	146.179	114.373	77.848	146.462	91.210	78.514	147.865	84.026	98.126	149.292	92.430	115.400	147.841
