# Supplementary material for: How Fast Is Your Body Motion? Determining a Sufficient Frame Rate for an Optical Motion Tracking System Using Passive Markers
Source: PLoS One. 2016 Mar 11;11(3):e0150993. doi: 10.1371/journal.pone.0150993 (PMC4788418; doi:10.1371/journal.pone.0150993)
Supplement: S3 Dataset — Velocity data used in Fig 5 are extracted from Qualisys Track Manager (QTM) software with MAT file format (Total 15 files included). (ZIP) [file pone.0150993.s003.zip]

Archive with 23 entries (20 files):
- S3_Dataset/
- S3_Dataset/Vel_120deg_100Hz0001.mat
- S3_Dataset/Vel_120deg_100Hz0002.mat
- S3_Dataset/Vel_120deg_100Hz0003.mat
- S3_Dataset/Vel_120deg_100Hz0004.mat
- S3_Dataset/Vel_120deg_100Hz0005.mat
- S3_Dataset/Vel_180deg_78Hz0001.mat
- __MACOSX/
- __MACOSX/S3_Dataset/
- __MACOSX/S3_Dataset/._Vel_180deg_78Hz0001.mat
- S3_Dataset/Vel_180deg_78Hz0002.mat
- __MACOSX/S3_Dataset/._Vel_180deg_78Hz0002.mat
- S3_Dataset/Vel_180deg_78Hz0003.mat
- __MACOSX/S3_Dataset/._Vel_180deg_78Hz0003.mat
- S3_Dataset/Vel_180deg_78Hz0004.mat
- __MACOSX/S3_Dataset/._Vel_180deg_78Hz0004.mat
- S3_Dataset/Vel_180deg_78Hz0005.mat
- __MACOSX/S3_Dataset/._Vel_180deg_78Hz0005.mat
- S3_Dataset/Vel_60deg_163Hz0001.mat
- S3_Dataset/Vel_60deg_163Hz0002.mat
- S3_Dataset/Vel_60deg_163Hz0003.mat
- S3_Dataset/Vel_60deg_163Hz0004.mat
- S3_Dataset/Vel_60deg_163Hz0005.mat
