# Supplementary material for: How Fast Is Your Body Motion? Determining a Sufficient Frame Rate for an Optical Motion Tracking System Using Passive Markers
Source: PLoS One. 2016 Mar 11;11(3):e0150993. doi: 10.1371/journal.pone.0150993 (PMC4788418; doi:10.1371/journal.pone.0150993)
Supplement: S4 Dataset — Velocity data used in Fig 6 are extracted from Qualisys Track Manager (QTM) software with MAT file format (Total 15 files included). (ZIP) [file pone.0150993.s004.zip]

Archive with 35 entries (32 files):
- S4_Dataset/
- S4_Dataset/.DS_Store
- __MACOSX/
- __MACOSX/S4_Dataset/
- __MACOSX/S4_Dataset/._.DS_Store
- S4_Dataset/Vel_120deg_20Hz.mat
- __MACOSX/S4_Dataset/._Vel_120deg_20Hz.mat
- S4_Dataset/Vel_120deg_40Hz.mat
- __MACOSX/S4_Dataset/._Vel_120deg_40Hz.mat
- S4_Dataset/Vel_120deg_60Hz.mat
- __MACOSX/S4_Dataset/._Vel_120deg_60Hz.mat
- S4_Dataset/Vel_120deg_80Hz.mat
- __MACOSX/S4_Dataset/._Vel_120deg_80Hz.mat
- S4_Dataset/Vel_180deg_20Hz.mat
- __MACOSX/S4_Dataset/._Vel_180deg_20Hz.mat
- S4_Dataset/Vel_180deg_40Hz.mat
- __MACOSX/S4_Dataset/._Vel_180deg_40Hz.mat
- S4_Dataset/Vel_180deg_60Hz.mat
- __MACOSX/S4_Dataset/._Vel_180deg_60Hz.mat
- S4_Dataset/Vel_60deg_100Hz.mat
- __MACOSX/S4_Dataset/._Vel_60deg_100Hz.mat
- S4_Dataset/Vel_60deg_120Hz.mat
- __MACOSX/S4_Dataset/._Vel_60deg_120Hz.mat
- S4_Dataset/Vel_60deg_140Hz.mat
- __MACOSX/S4_Dataset/._Vel_60deg_140Hz.mat
- S4_Dataset/Vel_60deg_160Hz.mat
- __MACOSX/S4_Dataset/._Vel_60deg_160Hz.mat
- S4_Dataset/Vel_60deg_20Hz.mat
- __MACOSX/S4_Dataset/._Vel_60deg_20Hz.mat
- S4_Dataset/Vel_60deg_40Hz.mat
- __MACOSX/S4_Dataset/._Vel_60deg_40Hz.mat
- S4_Dataset/Vel_60deg_60Hz.mat
- __MACOSX/S4_Dataset/._Vel_60deg_60Hz.mat
- S4_Dataset/Vel_60deg_80Hz.mat
- __MACOSX/S4_Dataset/._Vel_60deg_80Hz.mat
